# Supplementary material for: Photochemical Flow Synthesis of Trisubstituted Oxazoles Enabled by High-Power UV–B LED Modules
Source: Org Lett. 2025 Sep 4;27(36):10152–6. doi: 10.1021/acs.orglett.5c03241 (PMC12442076; doi:10.1021/acs.orglett.5c03241)
Supplement: Supplementary file 1 [file ol5c03241_si_001.zip]

Archive with 957 entries (729 files):
- FID Publication/
- FID Publication/1a/
- FID Publication/1a/RC-3-D-24B-CR_CARBON_20250301_01.fid/
- FID Publication/1a/RC-3-D-24B-CR_CARBON_20250301_01.fid/fid
- FID Publication/1a/RC-3-D-24B-CR_CARBON_20250301_01.fid/log
- FID Publication/1a/RC-3-D-24B-CR_CARBON_20250301_01.fid/procpar
- FID Publication/1a/RC-3-D-24B-CR_CARBON_20250301_01.fid/rc-3-d-24b.mnova
- FID Publication/1a/RC-3-D-24B-CR_CARBON_20250301_01.fid/text
- FID Publication/1a/RC-3-D-24B-CR_gHMBCAD_20250301_01.fid/
- FID Publication/1a/RC-3-D-24B-CR_gHMBCAD_20250301_01.fid/fid
- FID Publication/1a/RC-3-D-24B-CR_gHMBCAD_20250301_01.fid/log
- FID Publication/1a/RC-3-D-24B-CR_gHMBCAD_20250301_01.fid/procpar
- FID Publication/1a/RC-3-D-24B-CR_gHMBCAD_20250301_01.fid/text
- FID Publication/1a/RC-3-D-24B-CR_HSQCAD_20250301_01.fid/
- FID Publication/1a/RC-3-D-24B-CR_HSQCAD_20250301_01.fid/fid
- FID Publication/1a/RC-3-D-24B-CR_HSQCAD_20250301_01.fid/log
- FID Publication/1a/RC-3-D-24B-CR_HSQCAD_20250301_01.fid/procpar
- FID Publication/1a/RC-3-D-24B-CR_HSQCAD_20250301_01.fid/text
- FID Publication/1a/RC-3-D-24B-CR_PROTON_20250301_02.fid/
- FID Publication/1a/RC-3-D-24B-CR_PROTON_20250301_02.fid/fid
- FID Publication/1a/RC-3-D-24B-CR_PROTON_20250301_02.fid/log
- FID Publication/1a/RC-3-D-24B-CR_PROTON_20250301_02.fid/procpar
- FID Publication/1a/RC-3-D-24B-CR_PROTON_20250301_02.fid/text
- FID Publication/1b/
- FID Publication/1b/RC-3-D-35A-P_CARBON_20250301_01.fid/
- FID Publication/1b/RC-3-D-35A-P_CARBON_20250301_01.fid/fid
- FID Publication/1b/RC-3-D-35A-P_CARBON_20250301_01.fid/log
- FID Publication/1b/RC-3-D-35A-P_CARBON_20250301_01.fid/procpar
- FID Publication/1b/RC-3-D-35A-P_CARBON_20250301_01.fid/rc-3-d-35a.mnova
- FID Publication/1b/RC-3-D-35A-P_CARBON_20250301_01.fid/text
- FID Publication/1b/RC-3-D-35A-P_HSQCAD_20250301_01.fid/
- FID Publication/1b/RC-3-D-35A-P_HSQCAD_20250301_01.fid/fid
- FID Publication/1b/RC-3-D-35A-P_HSQCAD_20250301_01.fid/log
- FID Publication/1b/RC-3-D-35A-P_HSQCAD_20250301_01.fid/procpar
- FID Publication/1b/RC-3-D-35A-P_HSQCAD_20250301_01.fid/text
- FID Publication/1b/RC-3-D-35A-P_PROTON_20250301_02.fid/
- FID Publication/1b/RC-3-D-35A-P_PROTON_20250301_02.fid/fid
- FID Publication/1b/RC-3-D-35A-P_PROTON_20250301_02.fid/log
- FID Publication/1b/RC-3-D-35A-P_PROTON_20250301_02.fid/procpar
- FID Publication/1b/RC-3-D-35A-P_PROTON_20250301_02.fid/text
- FID Publication/1c/
- FID Publication/1c/RC-3-D-34B-P_CARBON_20250301_01.fid/
- FID Publication/1c/RC-3-D-34B-P_CARBON_20250301_01.fid/fid
- FID Publication/1c/RC-3-D-34B-P_CARBON_20250301_01.fid/log
- FID Publication/1c/RC-3-D-34B-P_CARBON_20250301_01.fid/procpar
- FID Publication/1c/RC-3-D-34B-P_CARBON_20250301_01.fid/text
- FID Publication/1c/RC-3-D-34B-P_gHMBCAD_20250301_01.fid/
- FID Publication/1c/RC-3-D-34B-P_gHMBCAD_20250301_01.fid/fid
- FID Publication/1c/RC-3-D-34B-P_gHMBCAD_20250301_01.fid/log
- FID Publication/1c/RC-3-D-34B-P_gHMBCAD_20250301_01.fid/procpar
- FID Publication/1c/RC-3-D-34B-P_gHMBCAD_20250301_01.fid/text
- FID Publication/1c/RC-3-D-34B-P_HSQCAD_20250301_01.fid/
- FID Publication/1c/RC-3-D-34B-P_HSQCAD_20250301_01.fid/fid
- FID Publication/1c/RC-3-D-34B-P_HSQCAD_20250301_01.fid/log
- FID Publication/1c/RC-3-D-34B-P_HSQCAD_20250301_01.fid/procpar
- FID Publication/1c/RC-3-D-34B-P_HSQCAD_20250301_01.fid/text
- FID Publication/1c/RC-3-D-34B-P_PROTON_20250301_02.fid/
- FID Publication/1c/RC-3-D-34B-P_PROTON_20250301_02.fid/fid
- FID Publication/1c/RC-3-D-34B-P_PROTON_20250301_02.fid/log
- FID Publication/1c/RC-3-D-34B-P_PROTON_20250301_02.fid/procpar
- FID Publication/1c/RC-3-D-34B-P_PROTON_20250301_02.fid/text
- FID Publication/1d/
- FID Publication/1d/RC-3-D-37A-P_CARBON_20250301_01.fid/
- FID Publication/1d/RC-3-D-37A-P_CARBON_20250301_01.fid/fid
- FID Publication/1d/RC-3-D-37A-P_CARBON_20250301_01.fid/log
- FID Publication/1d/RC-3-D-37A-P_CARBON_20250301_01.fid/procpar
- FID Publication/1d/RC-3-D-37A-P_CARBON_20250301_01.fid/rc-3-d-37a.mnova
- FID Publication/1d/RC-3-D-37A-P_CARBON_20250301_01.fid/text
- FID Publication/1d/RC-3-D-37A-P_gHMBCAD_20250301_01.fid/
- FID Publication/1d/RC-3-D-37A-P_gHMBCAD_20250301_01.fid/fid
- FID Publication/1d/RC-3-D-37A-P_gHMBCAD_20250301_01.fid/log
- FID Publication/1d/RC-3-D-37A-P_gHMBCAD_20250301_01.fid/procpar
- FID Publication/1d/RC-3-D-37A-P_gHMBCAD_20250301_01.fid/text
- FID Publication/1d/RC-3-D-37A-P_HSQCAD_20250301_01.fid/
- FID Publication/1d/RC-3-D-37A-P_HSQCAD_20250301_01.fid/fid
- FID Publication/1d/RC-3-D-37A-P_HSQCAD_20250301_01.fid/log
- FID Publication/1d/RC-3-D-37A-P_HSQCAD_20250301_01.fid/procpar
- FID Publication/1d/RC-3-D-37A-P_HSQCAD_20250301_01.fid/text
- FID Publication/1d/RC-3-D-37A-P_PROTON_20250301_02.fid/
- FID Publication/1d/RC-3-D-37A-P_PROTON_20250301_02.fid/fid
- FID Publication/1d/RC-3-D-37A-P_PROTON_20250301_02.fid/log
- FID Publication/1d/RC-3-D-37A-P_PROTON_20250301_02.fid/procpar
- FID Publication/1d/RC-3-D-37A-P_PROTON_20250301_02.fid/text
- FID Publication/1e/
- FID Publication/1e/RC-3-D-38B-P_CARBON_20250305_01.fid/
- FID Publication/1e/RC-3-D-38B-P_CARBON_20250305_01.fid/fid
- FID Publication/1e/RC-3-D-38B-P_CARBON_20250305_01.fid/log
- FID Publication/1e/RC-3-D-38B-P_CARBON_20250305_01.fid/procpar
- FID Publication/1e/RC-3-D-38B-P_CARBON_20250305_01.fid/rc-3-d-38b.mnova
- FID Publication/1e/RC-3-D-38B-P_CARBON_20250305_01.fid/text
- FID Publication/1e/RC-3-D-38B-P_HSQCAD_20250305_01.fid/
- FID Publication/1e/RC-3-D-38B-P_HSQCAD_20250305_01.fid/fid
- FID Publication/1e/RC-3-D-38B-P_HSQCAD_20250305_01.fid/log
- FID Publication/1e/RC-3-D-38B-P_HSQCAD_20250305_01.fid/procpar
- FID Publication/1e/RC-3-D-38B-P_HSQCAD_20250305_01.fid/text
- FID Publication/1e/RC-3-D-38B-P_PROTON_20250305_02.fid/
- FID Publication/1e/RC-3-D-38B-P_PROTON_20250305_02.fid/fid
- FID Publication/1e/RC-3-D-38B-P_PROTON_20250305_02.fid/log
- FID Publication/1e/RC-3-D-38B-P_PROTON_20250305_02.fid/procpar
- FID Publication/1e/RC-3-D-38B-P_PROTON_20250305_02.fid/text
- FID Publication/1e/RC-3-D-38B-P_PROTON_20250305_03.fid/
- FID Publication/1e/RC-3-D-38B-P_PROTON_20250305_03.fid/fid
- FID Publication/1e/RC-3-D-38B-P_PROTON_20250305_03.fid/log
- FID Publication/1e/RC-3-D-38B-P_PROTON_20250305_03.fid/procpar
- FID Publication/1e/RC-3-D-38B-P_PROTON_20250305_03.fid/text
- FID Publication/1f/
- FID Publication/1f/RC-3-D-39A-P_CARBON_20250305_01.fid/
- FID Publication/1f/RC-3-D-39A-P_CARBON_20250305_01.fid/fid
- FID Publication/1f/RC-3-D-39A-P_CARBON_20250305_01.fid/log
- FID Publication/1f/RC-3-D-39A-P_CARBON_20250305_01.fid/procpar
- FID Publication/1f/RC-3-D-39A-P_CARBON_20250305_01.fid/rc-3-d-39a.mnova
- FID Publication/1f/RC-3-D-39A-P_CARBON_20250305_01.fid/text
- FID Publication/1f/RC-3-D-39A-P_HSQCAD_20250305_01.fid/
- FID Publication/1f/RC-3-D-39A-P_HSQCAD_20250305_01.fid/fid
- FID Publication/1f/RC-3-D-39A-P_HSQCAD_20250305_01.fid/log
- FID Publication/1f/RC-3-D-39A-P_HSQCAD_20250305_01.fid/procpar
- FID Publication/1f/RC-3-D-39A-P_HSQCAD_20250305_01.fid/text
- FID Publication/1f/RC-3-D-39A-P_PROTON_20250305_03.fid/
- FID Publication/1f/RC-3-D-39A-P_PROTON_20250305_03.fid/fid
- FID Publication/1f/RC-3-D-39A-P_PROTON_20250305_03.fid/log
- FID Publication/1f/RC-3-D-39A-P_PROTON_20250305_03.fid/procpar
- FID Publication/1f/RC-3-D-39A-P_PROTON_20250305_03.fid/text
- FID Publication/1g/
- FID Publication/1g/RC-3-D-48A_CARBON_20250704_01.fid/
- FID Publication/1g/RC-3-D-48A_CARBON_20250704_01.fid/fid
- FID Publication/1g/RC-3-D-48A_CARBON_20250704_01.fid/log
- FID Publication/1g/RC-3-D-48A_CARBON_20250704_01.fid/procpar
- FID Publication/1g/RC-3-D-48A_CARBON_20250704_01.fid/text
- FID Publication/1g/RC-3-D-48A_HSQCAD_20250704_01.fid/
- FID Publication/1g/RC-3-D-48A_HSQCAD_20250704_01.fid/fid
- FID Publication/1g/RC-3-D-48A_HSQCAD_20250704_01.fid/log
- FID Publication/1g/RC-3-D-48A_HSQCAD_20250704_01.fid/procpar
- FID Publication/1g/RC-3-D-48A_HSQCAD_20250704_01.fid/text
- FID Publication/1g/RC-3-D-48A_PROTON_20250704_03.fid/
- FID Publication/1g/RC-3-D-48A_PROTON_20250704_03.fid/fid
- FID Publication/1g/RC-3-D-48A_PROTON_20250704_03.fid/log
- FID Publication/1g/RC-3-D-48A_PROTON_20250704_03.fid/procpar
- FID Publication/1g/RC-3-D-48A_PROTON_20250704_03.fid/text
- FID Publication/1h/
- FID Publication/1h/RC-3-D-48B-P_CARBON_20250321_01.fid/
- FID Publication/1h/RC-3-D-48B-P_CARBON_20250321_01.fid/fid
- FID Publication/1h/RC-3-D-48B-P_CARBON_20250321_01.fid/log
- FID Publication/1h/RC-3-D-48B-P_CARBON_20250321_01.fid/procpar
- FID Publication/1h/RC-3-D-48B-P_CARBON_20250321_01.fid/text
- FID Publication/1h/RC-3-D-48B-P_gHSQCAD_20250321_01.fid/
- FID Publication/1h/RC-3-D-48B-P_gHSQCAD_20250321_01.fid/fid
- FID Publication/1h/RC-3-D-48B-P_gHSQCAD_20250321_01.fid/log
- FID Publication/1h/RC-3-D-48B-P_gHSQCAD_20250321_01.fid/procpar
- FID Publication/1h/RC-3-D-48B-P_gHSQCAD_20250321_01.fid/text
- FID Publication/1h/RC-3-D-48B-P_PROTON_20250321_03.fid/
- FID Publication/1h/RC-3-D-48B-P_PROTON_20250321_03.fid/fid
- FID Publication/1h/RC-3-D-48B-P_PROTON_20250321_03.fid/log
- FID Publication/1h/RC-3-D-48B-P_PROTON_20250321_03.fid/procpar
- FID Publication/1h/RC-3-D-48B-P_PROTON_20250321_03.fid/text
- FID Publication/1i/
- FID Publication/1i/2025Mar19_RC-3-D-45B-P_13C-1-1.jdf
- FID Publication/1i/2025Mar19_RC-3-D-45B-P_1H-1-1.jdf
- FID Publication/1i/2025Mar19_RC-3-D-45B-P_HSQC-1-1.jdf
- FID Publication/1j/
- FID Publication/1j/RC-3-D-46A-P_CARBON_20250315_01.fid/
- FID Publication/1j/RC-3-D-46A-P_CARBON_20250315_01.fid/fid
- FID Publication/1j/RC-3-D-46A-P_CARBON_20250315_01.fid/log
- FID Publication/1j/RC-3-D-46A-P_CARBON_20250315_01.fid/procpar
- FID Publication/1j/RC-3-D-46A-P_CARBON_20250315_01.fid/rc-3-d-46a.mnova
- FID Publication/1j/RC-3-D-46A-P_CARBON_20250315_01.fid/text
- FID Publication/1j/RC-3-D-46A-P_gHMBCAD_20250315_01.fid/
- FID Publication/1j/RC-3-D-46A-P_gHMBCAD_20250315_01.fid/fid
- FID Publication/1j/RC-3-D-46A-P_gHMBCAD_20250315_01.fid/log
- FID Publication/1j/RC-3-D-46A-P_gHMBCAD_20250315_01.fid/procpar
- FID Publication/1j/RC-3-D-46A-P_gHMBCAD_20250315_01.fid/text
- FID Publication/1j/RC-3-D-46A-P_gHSQCAD_20250315_01.fid/
- FID Publication/1j/RC-3-D-46A-P_gHSQCAD_20250315_01.fid/fid
- FID Publication/1j/RC-3-D-46A-P_gHSQCAD_20250315_01.fid/log
- FID Publication/1j/RC-3-D-46A-P_gHSQCAD_20250315_01.fid/procpar
- FID Publication/1j/RC-3-D-46A-P_gHSQCAD_20250315_01.fid/text
- FID Publication/1j/RC-3-D-46A-P_PROTON_20250315_01.fid/
- FID Publication/1j/RC-3-D-46A-P_PROTON_20250315_01.fid/fid
- FID Publication/1j/RC-3-D-46A-P_PROTON_20250315_01.fid/log
- FID Publication/1j/RC-3-D-46A-P_PROTON_20250315_01.fid/procpar
- FID Publication/1j/RC-3-D-46A-P_PROTON_20250315_01.fid/text
- FID Publication/1k/
- FID Publication/1k/RC-3-D-40B-P_CARBON_20250315_01.fid/
- FID Publication/1k/RC-3-D-40B-P_CARBON_20250315_01.fid/fid
- FID Publication/1k/RC-3-D-40B-P_CARBON_20250315_01.fid/log
- FID Publication/1k/RC-3-D-40B-P_CARBON_20250315_01.fid/procpar
- FID Publication/1k/RC-3-D-40B-P_CARBON_20250315_01.fid/rc-3-d-40b.mnova
- FID Publication/1k/RC-3-D-40B-P_CARBON_20250315_01.fid/text
- FID Publication/1k/RC-3-D-40B-P_gHSQCAD_20250315_01.fid/
- FID Publication/1k/RC-3-D-40B-P_gHSQCAD_20250315_01.fid/fid
- FID Publication/1k/RC-3-D-40B-P_gHSQCAD_20250315_01.fid/log
- FID Publication/1k/RC-3-D-40B-P_gHSQCAD_20250315_01.fid/procpar
- FID Publication/1k/RC-3-D-40B-P_gHSQCAD_20250315_01.fid/text
- FID Publication/1k/RC-3-D-40B-P_PROTON_20250315_02.fid/
- FID Publication/1k/RC-3-D-40B-P_PROTON_20250315_02.fid/fid
- FID Publication/1k/RC-3-D-40B-P_PROTON_20250315_02.fid/log
- FID Publication/1k/RC-3-D-40B-P_PROTON_20250315_02.fid/procpar
- FID Publication/1k/RC-3-D-40B-P_PROTON_20250315_02.fid/text
- FID Publication/1l/
- FID Publication/1l/RC-3-D-41A-P_CARBON_20250309_01.fid/
- FID Publication/1l/RC-3-D-41A-P_CARBON_20250309_01.fid/fid
- FID Publication/1l/RC-3-D-41A-P_CARBON_20250309_01.fid/log
- FID Publication/1l/RC-3-D-41A-P_CARBON_20250309_01.fid/procpar
- FID Publication/1l/RC-3-D-41A-P_CARBON_20250309_01.fid/rc-3-d-41a.mnova
- FID Publication/1l/RC-3-D-41A-P_CARBON_20250309_01.fid/text
- FID Publication/1l/RC-3-D-41A-P_gHMBCAD_20250309_01.fid/
- FID Publication/1l/RC-3-D-41A-P_gHMBCAD_20250309_01.fid/fid
- FID Publication/1l/RC-3-D-41A-P_gHMBCAD_20250309_01.fid/log
- FID Publication/1l/RC-3-D-41A-P_gHMBCAD_20250309_01.fid/procpar
- FID Publication/1l/RC-3-D-41A-P_gHMBCAD_20250309_01.fid/text
- FID Publication/1l/RC-3-D-41A-P_HSQCAD_20250309_01.fid/
- FID Publication/1l/RC-3-D-41A-P_HSQCAD_20250309_01.fid/fid
- FID Publication/1l/RC-3-D-41A-P_HSQCAD_20250309_01.fid/log
- FID Publication/1l/RC-3-D-41A-P_HSQCAD_20250309_01.fid/procpar
- FID Publication/1l/RC-3-D-41A-P_HSQCAD_20250309_01.fid/text
- FID Publication/1l/RC-3-D-41A-P_PROTON_20250309_02.fid/
- FID Publication/1l/RC-3-D-41A-P_PROTON_20250309_02.fid/fid
- FID Publication/1l/RC-3-D-41A-P_PROTON_20250309_02.fid/log
- FID Publication/1l/RC-3-D-41A-P_PROTON_20250309_02.fid/procpar
- FID Publication/1l/RC-3-D-41A-P_PROTON_20250309_02.fid/text
- FID Publication/1m/
- FID Publication/1m/RC-3-D-50B_CARBON_20250704_01.fid/
- FID Publication/1m/RC-3-D-50B_CARBON_20250704_01.fid/fid
- FID Publication/1m/RC-3-D-50B_CARBON_20250704_01.fid/log
- FID Publication/1m/RC-3-D-50B_CARBON_20250704_01.fid/procpar
- FID Publication/1m/RC-3-D-50B_CARBON_20250704_01.fid/rc-3-d-50b.mnova
- FID Publication/1m/RC-3-D-50B_CARBON_20250704_01.fid/text
- FID Publication/1m/RC-3-D-50B_HSQCAD_20250704_01.fid/
- FID Publication/1m/RC-3-D-50B_HSQCAD_20250704_01.fid/fid
- FID Publication/1m/RC-3-D-50B_HSQCAD_20250704_01.fid/log
- FID Publication/1m/RC-3-D-50B_HSQCAD_20250704_01.fid/procpar
- FID Publication/1m/RC-3-D-50B_HSQCAD_20250704_01.fid/text
- FID Publication/1m/RC-3-D-50B_PROTON_20250704_03.fid/
- FID Publication/1m/RC-3-D-50B_PROTON_20250704_03.fid/fid
- FID Publication/1m/RC-3-D-50B_PROTON_20250704_03.fid/log
- FID Publication/1m/RC-3-D-50B_PROTON_20250704_03.fid/procpar
- FID Publication/1m/RC-3-D-50B_PROTON_20250704_03.fid/text
- FID Publication/1n/
- FID Publication/1n/RC-3-D-67B-P_CARBON_20250416_01.fid/
- FID Publication/1n/RC-3-D-67B-P_CARBON_20250416_01.fid/fid
- FID Publication/1n/RC-3-D-67B-P_CARBON_20250416_01.fid/log
- FID Publication/1n/RC-3-D-67B-P_CARBON_20250416_01.fid/procpar
- FID Publication/1n/RC-3-D-67B-P_CARBON_20250416_01.fid/text
- FID Publication/1n/RC-3-D-67B-P_HSQCAD_20250416_01.fid/
- FID Publication/1n/RC-3-D-67B-P_HSQCAD_20250416_01.fid/fid
- FID Publication/1n/RC-3-D-67B-P_HSQCAD_20250416_01.fid/log
- FID Publication/1n/RC-3-D-67B-P_HSQCAD_20250416_01.fid/procpar
- FID Publication/1n/RC-3-D-67B-P_HSQCAD_20250416_01.fid/text
- FID Publication/1n/RC-3-D-67B-P_PROTON_20250416_03.fid/
- FID Publication/1n/RC-3-D-67B-P_PROTON_20250416_03.fid/fid
- FID Publication/1n/RC-3-D-67B-P_PROTON_20250416_03.fid/log
- FID Publication/1n/RC-3-D-67B-P_PROTON_20250416_03.fid/procpar
- FID Publication/1n/RC-3-D-67B-P_PROTON_20250416_03.fid/text
- FID Publication/1o/
- FID Publication/1o/RC-3-D-59B-P_CARBON_20250408_01.fid/
- FID Publication/1o/RC-3-D-59B-P_CARBON_20250408_01.fid/fid
- FID Publication/1o/RC-3-D-59B-P_CARBON_20250408_01.fid/log
- FID Publication/1o/RC-3-D-59B-P_CARBON_20250408_01.fid/procpar
- FID Publication/1o/RC-3-D-59B-P_CARBON_20250408_01.fid/text
- FID Publication/1o/RC-3-D-59B-P_HSQCAD_20250408_01.fid/
- FID Publication/1o/RC-3-D-59B-P_HSQCAD_20250408_01.fid/fid
- FID Publication/1o/RC-3-D-59B-P_HSQCAD_20250408_01.fid/log
- FID Publication/1o/RC-3-D-59B-P_HSQCAD_20250408_01.fid/procpar
- FID Publication/1o/RC-3-D-59B-P_HSQCAD_20250408_01.fid/text
- FID Publication/1o/RC-3-D-59B-P_PROTON_20250408_03.fid/
- FID Publication/1o/RC-3-D-59B-P_PROTON_20250408_03.fid/fid
- FID Publication/1o/RC-3-D-59B-P_PROTON_20250408_03.fid/log
- FID Publication/1o/RC-3-D-59B-P_PROTON_20250408_03.fid/procpar
- FID Publication/1o/RC-3-D-59B-P_PROTON_20250408_03.fid/text
- FID Publication/1p/
- FID Publication/1p/RC-3-D-59A-P_CARBON_20250408_01.fid/
- FID Publication/1p/RC-3-D-59A-P_CARBON_20250408_01.fid/fid
- FID Publication/1p/RC-3-D-59A-P_CARBON_20250408_01.fid/log
- FID Publication/1p/RC-3-D-59A-P_CARBON_20250408_01.fid/procpar
- FID Publication/1p/RC-3-D-59A-P_CARBON_20250408_01.fid/text
- FID Publication/1p/RC-3-D-59A-P_gHMBCAD_20250408_01.fid/
- FID Publication/1p/RC-3-D-59A-P_gHMBCAD_20250408_01.fid/fid
- FID Publication/1p/RC-3-D-59A-P_gHMBCAD_20250408_01.fid/log
- FID Publication/1p/RC-3-D-59A-P_gHMBCAD_20250408_01.fid/procpar
- FID Publication/1p/RC-3-D-59A-P_gHMBCAD_20250408_01.fid/text
- FID Publication/1p/RC-3-D-59A-P_HSQCAD_20250408_01.fid/
- FID Publication/1p/RC-3-D-59A-P_HSQCAD_20250408_01.fid/fid
- FID Publication/1p/RC-3-D-59A-P_HSQCAD_20250408_01.fid/log
- FID Publication/1p/RC-3-D-59A-P_HSQCAD_20250408_01.fid/procpar
- FID Publication/1p/RC-3-D-59A-P_HSQCAD_20250408_01.fid/text
- FID Publication/1p/RC-3-D-59A-P_PROTON_20250408_03.fid/
- FID Publication/1p/RC-3-D-59A-P_PROTON_20250408_03.fid/fid
- FID Publication/1p/RC-3-D-59A-P_PROTON_20250408_03.fid/log
- FID Publication/1p/RC-3-D-59A-P_PROTON_20250408_03.fid/procpar
- FID Publication/1p/RC-3-D-59A-P_PROTON_20250408_03.fid/text
- FID Publication/1q/
- FID Publication/1q/RC-3-D-55B-P_CARBON_20250328_01.fid/
- FID Publication/1q/RC-3-D-55B-P_CARBON_20250328_01.fid/fid
- FID Publication/1q/RC-3-D-55B-P_CARBON_20250328_01.fid/log
- FID Publication/1q/RC-3-D-55B-P_CARBON_20250328_01.fid/procpar
- FID Publication/1q/RC-3-D-55B-P_CARBON_20250328_01.fid/text
- FID Publication/1q/RC-3-D-55B-P_gHSQCAD_20250328_01.fid/
- FID Publication/1q/RC-3-D-55B-P_gHSQCAD_20250328_01.fid/fid
- FID Publication/1q/RC-3-D-55B-P_gHSQCAD_20250328_01.fid/log
- FID Publication/1q/RC-3-D-55B-P_gHSQCAD_20250328_01.fid/procpar
- FID Publication/1q/RC-3-D-55B-P_gHSQCAD_20250328_01.fid/text
[truncated: 657 more entries]
