# Supplementary material for: Photochemical Flow Synthesis of Trisubstituted Oxazoles Enabled by High-Power UV–B LED Modules
Source: Org Lett. 2025 Sep 4;27(36):10152–6. doi: 10.1021/acs.orglett.5c03241 (PMC12442076; doi:10.1021/acs.orglett.5c03241)
Supplement: Supplementary file 1 [file ol5c03241_si_001.zip › FID Publication/1a/RC-3-D-24B-CR_CARBON_20250301_01.fid/log]

Sat Mar  1 14:06:42 2025: Experiment started
Sat Mar  1 14:11:22 2025: BS 1 completed
Sat Mar  1 14:11:38 2025: BS 2 completed
Sat Mar  1 14:11:54 2025: BS 3 completed
Sat Mar  1 14:12:11 2025: BS 4 completed
Sat Mar  1 14:12:27 2025: BS 5 completed
Sat Mar  1 14:12:44 2025: BS 6 completed
Sat Mar  1 14:13:00 2025: BS 7 completed
Sat Mar  1 14:13:16 2025: BS 8 completed
Sat Mar  1 14:13:33 2025: BS 9 completed
Sat Mar  1 14:13:49 2025: BS 10 completed
Sat Mar  1 14:14:06 2025: BS 11 completed
Sat Mar  1 14:14:22 2025: BS 12 completed
Sat Mar  1 14:14:38 2025: BS 13 completed
Sat Mar  1 14:14:55 2025: BS 14 completed
Sat Mar  1 14:15:11 2025: BS 15 completed
Sat Mar  1 14:15:28 2025: BS 16 completed
Sat Mar  1 14:15:44 2025: BS 17 completed
Sat Mar  1 14:16:00 2025: BS 18 completed
Sat Mar  1 14:16:17 2025: BS 19 completed
Sat Mar  1 14:16:33 2025: BS 20 completed
Sat Mar  1 14:16:49 2025: BS 21 completed
Sat Mar  1 14:17:06 2025: BS 22 completed
Sat Mar  1 14:17:22 2025: BS 23 completed
Sat Mar  1 14:17:39 2025: BS 24 completed
Sat Mar  1 14:17:55 2025: BS 25 completed
Sat Mar  1 14:18:11 2025: BS 26 completed
Sat Mar  1 14:18:28 2025: BS 27 completed
Sat Mar  1 14:18:44 2025: BS 28 completed
Sat Mar  1 14:19:01 2025: BS 29 completed
Sat Mar  1 14:19:17 2025: BS 30 completed
Sat Mar  1 14:19:33 2025: BS 31 completed
Sat Mar  1 14:19:50 2025: BS 32 completed
Sat Mar  1 14:20:06 2025: BS 33 completed
Sat Mar  1 14:20:23 2025: BS 34 completed
Sat Mar  1 14:20:39 2025: BS 35 completed
Sat Mar  1 14:20:55 2025: BS 36 completed
Sat Mar  1 14:21:12 2025: BS 37 completed
Sat Mar  1 14:21:28 2025: BS 38 completed
Sat Mar  1 14:21:44 2025: BS 39 completed
Sat Mar  1 14:22:01 2025: BS 40 completed
Sat Mar  1 14:22:17 2025: BS 41 completed
Sat Mar  1 14:22:34 2025: BS 42 completed
Sat Mar  1 14:22:50 2025: BS 43 completed
Sat Mar  1 14:23:06 2025: BS 44 completed
Sat Mar  1 14:23:23 2025: BS 45 completed
Sat Mar  1 14:23:39 2025: BS 46 completed
Sat Mar  1 14:23:56 2025: BS 47 completed
Sat Mar  1 14:24:12 2025: BS 48 completed
Sat Mar  1 14:24:28 2025: BS 49 completed
Sat Mar  1 14:24:45 2025: BS 50 completed
Sat Mar  1 14:25:01 2025: BS 51 completed
Sat Mar  1 14:25:18 2025: BS 52 completed
Sat Mar  1 14:25:34 2025: BS 53 completed
Sat Mar  1 14:25:50 2025: BS 54 completed
Sat Mar  1 14:26:07 2025: BS 55 completed
Sat Mar  1 14:26:23 2025: BS 56 completed
Sat Mar  1 14:26:39 2025: BS 57 completed
Sat Mar  1 14:26:56 2025: BS 58 completed
Sat Mar  1 14:27:12 2025: BS 59 completed
Sat Mar  1 14:27:29 2025: BS 60 completed
Sat Mar  1 14:27:45 2025: BS 61 completed
Sat Mar  1 14:28:01 2025: BS 62 completed
Sat Mar  1 14:28:18 2025: BS 63 completed
Sat Mar  1 14:28:34 2025: BS 64 completed
Sat Mar  1 14:28:51 2025: BS 65 completed
Sat Mar  1 14:29:07 2025: BS 66 completed
Sat Mar  1 14:29:23 2025: BS 67 completed
Sat Mar  1 14:29:40 2025: BS 68 completed
Sat Mar  1 14:29:56 2025: BS 69 completed
Sat Mar  1 14:30:13 2025: BS 70 completed
Sat Mar  1 14:30:29 2025: BS 71 completed
Sat Mar  1 14:30:45 2025: BS 72 completed
Sat Mar  1 14:31:02 2025: BS 73 completed
Sat Mar  1 14:31:18 2025: BS 74 completed
Sat Mar  1 14:31:34 2025: BS 75 completed
Sat Mar  1 14:31:51 2025: BS 76 completed
Sat Mar  1 14:32:07 2025: BS 77 completed
Sat Mar  1 14:32:24 2025: BS 78 completed
Sat Mar  1 14:32:40 2025: BS 79 completed
Sat Mar  1 14:32:56 2025: BS 80 completed
Sat Mar  1 14:33:13 2025: BS 81 completed
Sat Mar  1 14:33:29 2025: BS 82 completed
Sat Mar  1 14:33:46 2025: BS 83 completed
Sat Mar  1 14:34:02 2025: BS 84 completed
Sat Mar  1 14:34:18 2025: BS 85 completed
Sat Mar  1 14:34:35 2025: BS 86 completed
Sat Mar  1 14:34:51 2025: BS 87 completed
Sat Mar  1 14:35:08 2025: BS 88 completed
Sat Mar  1 14:35:24 2025: BS 89 completed
Sat Mar  1 14:35:40 2025: BS 90 completed
Sat Mar  1 14:35:57 2025: BS 91 completed
Sat Mar  1 14:36:13 2025: BS 92 completed
Sat Mar  1 14:36:29 2025: BS 93 completed
Sat Mar  1 14:36:46 2025: BS 94 completed
Sat Mar  1 14:37:02 2025: BS 95 completed
Sat Mar  1 14:37:19 2025: BS 96 completed
Sat Mar  1 14:37:35 2025: BS 97 completed
Sat Mar  1 14:37:51 2025: BS 98 completed
Sat Mar  1 14:38:08 2025: BS 99 completed
Sat Mar  1 14:38:24 2025: BS 100 completed
Sat Mar  1 14:38:41 2025: BS 101 completed
Sat Mar  1 14:38:57 2025: BS 102 completed
Sat Mar  1 14:39:13 2025: BS 103 completed
Sat Mar  1 14:39:30 2025: BS 104 completed
Sat Mar  1 14:39:46 2025: BS 105 completed
Sat Mar  1 14:40:03 2025: BS 106 completed
Sat Mar  1 14:40:19 2025: BS 107 completed
Sat Mar  1 14:40:35 2025: BS 108 completed
Sat Mar  1 14:40:52 2025: BS 109 completed
Sat Mar  1 14:41:08 2025: BS 110 completed
Sat Mar  1 14:41:24 2025: BS 111 completed
Sat Mar  1 14:41:41 2025: BS 112 completed
Sat Mar  1 14:41:57 2025: BS 113 completed
Sat Mar  1 14:42:14 2025: BS 114 completed
Sat Mar  1 14:42:30 2025: BS 115 completed
Sat Mar  1 14:42:46 2025: BS 116 completed
Sat Mar  1 14:43:03 2025: BS 117 completed
Sat Mar  1 14:43:19 2025: BS 118 completed
Sat Mar  1 14:43:36 2025: BS 119 completed
Sat Mar  1 14:43:52 2025: BS 120 completed
Sat Mar  1 14:44:08 2025: BS 121 completed
Sat Mar  1 14:44:25 2025: BS 122 completed
Sat Mar  1 14:44:41 2025: BS 123 completed
Sat Mar  1 14:44:58 2025: BS 124 completed
Sat Mar  1 14:45:14 2025: BS 125 completed
Sat Mar  1 14:45:30 2025: BS 126 completed
Sat Mar  1 14:45:47 2025: BS 127 completed
Sat Mar  1 14:46:03 2025: BS 128 completed
Sat Mar  1 14:46:19 2025: BS 129 completed
Sat Mar  1 14:46:36 2025: BS 130 completed
Sat Mar  1 14:46:52 2025: BS 131 completed
Sat Mar  1 14:47:09 2025: BS 132 completed
Sat Mar  1 14:47:25 2025: BS 133 completed
Sat Mar  1 14:47:41 2025: BS 134 completed
Sat Mar  1 14:47:58 2025: BS 135 completed
Sat Mar  1 14:48:14 2025: BS 136 completed
Sat Mar  1 14:48:31 2025: BS 137 completed
Sat Mar  1 14:48:47 2025: BS 138 completed
Sat Mar  1 14:49:03 2025: BS 139 completed
Sat Mar  1 14:49:20 2025: BS 140 completed
Sat Mar  1 14:49:36 2025: BS 141 completed
Sat Mar  1 14:49:53 2025: BS 142 completed
Sat Mar  1 14:50:09 2025: BS 143 completed
Sat Mar  1 14:50:25 2025: BS 144 completed
Sat Mar  1 14:50:42 2025: BS 145 completed
Sat Mar  1 14:50:58 2025: BS 146 completed
Sat Mar  1 14:51:15 2025: BS 147 completed
Sat Mar  1 14:51:31 2025: BS 148 completed
Sat Mar  1 14:51:47 2025: BS 149 completed
Sat Mar  1 14:52:04 2025: BS 150 completed
Sat Mar  1 14:52:20 2025: BS 151 completed
Sat Mar  1 14:52:36 2025: BS 152 completed
Sat Mar  1 14:52:53 2025: BS 153 completed
Sat Mar  1 14:53:09 2025: BS 154 completed
Sat Mar  1 14:53:26 2025: BS 155 completed
Sat Mar  1 14:53:42 2025: BS 156 completed
Sat Mar  1 14:53:58 2025: BS 157 completed
Sat Mar  1 14:54:15 2025: BS 158 completed
Sat Mar  1 14:54:31 2025: BS 159 completed
Sat Mar  1 14:54:48 2025: BS 160 completed
Sat Mar  1 14:55:04 2025: BS 161 completed
Sat Mar  1 14:55:20 2025: BS 162 completed
Sat Mar  1 14:55:37 2025: BS 163 completed
Sat Mar  1 14:55:53 2025: BS 164 completed
Sat Mar  1 14:56:09 2025: BS 165 completed
Sat Mar  1 14:56:26 2025: BS 166 completed
Sat Mar  1 14:56:42 2025: BS 167 completed
Sat Mar  1 14:56:59 2025: BS 168 completed
Sat Mar  1 14:57:15 2025: BS 169 completed
Sat Mar  1 14:57:31 2025: BS 170 completed
Sat Mar  1 14:57:48 2025: BS 171 completed
Sat Mar  1 14:58:04 2025: BS 172 completed
Sat Mar  1 14:58:21 2025: BS 173 completed
Sat Mar  1 14:58:37 2025: BS 174 completed
Sat Mar  1 14:58:53 2025: BS 175 completed
Sat Mar  1 14:59:10 2025: BS 176 completed
Sat Mar  1 14:59:26 2025: BS 177 completed
Sat Mar  1 14:59:43 2025: BS 178 completed
Sat Mar  1 14:59:59 2025: BS 179 completed
Sat Mar  1 15:00:15 2025: BS 180 completed
Sat Mar  1 15:00:32 2025: BS 181 completed
Sat Mar  1 15:00:48 2025: BS 182 completed
Sat Mar  1 15:01:04 2025: BS 183 completed
Sat Mar  1 15:01:21 2025: BS 184 completed
Sat Mar  1 15:01:37 2025: BS 185 completed
Sat Mar  1 15:01:54 2025: BS 186 completed
Sat Mar  1 15:02:10 2025: BS 187 completed
Sat Mar  1 15:02:26 2025: BS 188 completed
Sat Mar  1 15:02:43 2025: BS 189 completed
Sat Mar  1 15:02:59 2025: BS 190 completed
Sat Mar  1 15:03:16 2025: BS 191 completed
Sat Mar  1 15:03:32 2025: BS 192 completed
Sat Mar  1 15:03:48 2025: BS 193 completed
Sat Mar  1 15:04:05 2025: BS 194 completed
Sat Mar  1 15:04:21 2025: BS 195 completed
Sat Mar  1 15:04:38 2025: BS 196 completed
Sat Mar  1 15:04:54 2025: BS 197 completed
Sat Mar  1 15:05:10 2025: BS 198 completed
Sat Mar  1 15:05:27 2025: BS 199 completed
Sat Mar  1 15:05:43 2025: BS 200 completed
Sat Mar  1 15:06:00 2025: BS 201 completed
Sat Mar  1 15:06:16 2025: BS 202 completed
Sat Mar  1 15:06:32 2025: BS 203 completed
Sat Mar  1 15:06:49 2025: BS 204 completed
Sat Mar  1 15:07:05 2025: BS 205 completed
Sat Mar  1 15:07:21 2025: BS 206 completed
Sat Mar  1 15:07:38 2025: BS 207 completed
Sat Mar  1 15:07:54 2025: BS 208 completed
Sat Mar  1 15:08:11 2025: BS 209 completed
Sat Mar  1 15:08:27 2025: BS 210 completed
Sat Mar  1 15:08:43 2025: BS 211 completed
Sat Mar  1 15:09:00 2025: BS 212 completed
Sat Mar  1 15:09:16 2025: BS 213 completed
Sat Mar  1 15:09:33 2025: BS 214 completed
Sat Mar  1 15:09:49 2025: BS 215 completed
Sat Mar  1 15:10:05 2025: BS 216 completed
Sat Mar  1 15:10:22 2025: BS 217 completed
Sat Mar  1 15:10:38 2025: BS 218 completed
Sat Mar  1 15:10:55 2025: BS 219 completed
Sat Mar  1 15:11:11 2025: BS 220 completed
Sat Mar  1 15:11:27 2025: BS 221 completed
Sat Mar  1 15:11:44 2025: BS 222 completed
Sat Mar  1 15:12:00 2025: BS 223 completed
Sat Mar  1 15:12:16 2025: BS 224 completed
Sat Mar  1 15:12:33 2025: BS 225 completed
Sat Mar  1 15:12:49 2025: BS 226 completed
Sat Mar  1 15:13:06 2025: BS 227 completed
Sat Mar  1 15:13:22 2025: BS 228 completed
Sat Mar  1 15:13:38 2025: BS 229 completed
Sat Mar  1 15:13:55 2025: BS 230 completed
Sat Mar  1 15:14:11 2025: BS 231 completed
Sat Mar  1 15:14:28 2025: BS 232 completed
Sat Mar  1 15:14:44 2025: BS 233 completed
Sat Mar  1 15:15:00 2025: BS 234 completed
Sat Mar  1 15:15:17 2025: BS 235 completed
Sat Mar  1 15:15:33 2025: BS 236 completed
Sat Mar  1 15:15:50 2025: BS 237 completed
Sat Mar  1 15:16:06 2025: BS 238 completed
Sat Mar  1 15:16:22 2025: BS 239 completed
Sat Mar  1 15:16:39 2025: BS 240 completed
Sat Mar  1 15:16:55 2025: BS 241 completed
Sat Mar  1 15:17:11 2025: BS 242 completed
Sat Mar  1 15:17:28 2025: BS 243 completed
Sat Mar  1 15:17:44 2025: BS 244 completed
Sat Mar  1 15:18:01 2025: BS 245 completed
Sat Mar  1 15:18:17 2025: BS 246 completed
Sat Mar  1 15:18:33 2025: BS 247 completed
Sat Mar  1 15:18:50 2025: BS 248 completed
Sat Mar  1 15:19:06 2025: BS 249 completed
