# Supplementary material for: Photochemical Flow Synthesis of Trisubstituted Oxazoles Enabled by High-Power UV–B LED Modules
Source: Org Lett. 2025 Sep 4;27(36):10152–6. doi: 10.1021/acs.orglett.5c03241 (PMC12442076; doi:10.1021/acs.orglett.5c03241)
Supplement: Supplementary file 1 [file ol5c03241_si_001.zip › FID Publication/1a/RC-3-D-24B-CR_gHMBCAD_20250301_01.fid/log]

Sat Mar  1 15:28:35 2025: Experiment started
Sat Mar  1 15:29:19 2025: BS 1 completed
Sat Mar  1 15:29:22 2025: BS 1 completed
Sat Mar  1 15:29:24 2025: BS 1 completed
Sat Mar  1 15:29:27 2025: BS 1 completed
Sat Mar  1 15:29:29 2025: BS 1 completed
Sat Mar  1 15:29:32 2025: BS 1 completed
Sat Mar  1 15:29:34 2025: BS 1 completed
Sat Mar  1 15:29:36 2025: BS 1 completed
Sat Mar  1 15:29:39 2025: BS 1 completed
Sat Mar  1 15:29:41 2025: BS 1 completed
Sat Mar  1 15:29:44 2025: BS 1 completed
Sat Mar  1 15:29:46 2025: BS 1 completed
Sat Mar  1 15:29:49 2025: BS 1 completed
Sat Mar  1 15:29:51 2025: BS 1 completed
Sat Mar  1 15:29:54 2025: BS 1 completed
Sat Mar  1 15:29:56 2025: BS 1 completed
Sat Mar  1 15:29:59 2025: BS 1 completed
Sat Mar  1 15:30:01 2025: BS 1 completed
Sat Mar  1 15:30:04 2025: BS 1 completed
Sat Mar  1 15:30:06 2025: BS 1 completed
Sat Mar  1 15:30:08 2025: BS 1 completed
Sat Mar  1 15:30:11 2025: BS 1 completed
Sat Mar  1 15:30:13 2025: BS 1 completed
Sat Mar  1 15:30:16 2025: BS 1 completed
Sat Mar  1 15:30:18 2025: BS 1 completed
Sat Mar  1 15:30:21 2025: BS 1 completed
Sat Mar  1 15:30:23 2025: BS 1 completed
Sat Mar  1 15:30:26 2025: BS 1 completed
Sat Mar  1 15:30:28 2025: BS 1 completed
Sat Mar  1 15:30:31 2025: BS 1 completed
Sat Mar  1 15:30:33 2025: BS 1 completed
Sat Mar  1 15:30:36 2025: BS 1 completed
Sat Mar  1 15:30:38 2025: BS 1 completed
Sat Mar  1 15:30:41 2025: BS 1 completed
Sat Mar  1 15:30:43 2025: BS 1 completed
Sat Mar  1 15:30:45 2025: BS 1 completed
Sat Mar  1 15:30:48 2025: BS 1 completed
Sat Mar  1 15:30:50 2025: BS 1 completed
Sat Mar  1 15:30:53 2025: BS 1 completed
Sat Mar  1 15:30:55 2025: BS 1 completed
Sat Mar  1 15:30:58 2025: BS 1 completed
Sat Mar  1 15:31:00 2025: BS 1 completed
Sat Mar  1 15:31:03 2025: BS 1 completed
Sat Mar  1 15:31:05 2025: BS 1 completed
Sat Mar  1 15:31:08 2025: BS 1 completed
Sat Mar  1 15:31:10 2025: BS 1 completed
Sat Mar  1 15:31:13 2025: BS 1 completed
Sat Mar  1 15:31:15 2025: BS 1 completed
Sat Mar  1 15:31:18 2025: BS 1 completed
Sat Mar  1 15:31:20 2025: BS 1 completed
Sat Mar  1 15:31:22 2025: BS 1 completed
Sat Mar  1 15:31:25 2025: BS 1 completed
Sat Mar  1 15:31:27 2025: BS 1 completed
Sat Mar  1 15:31:30 2025: BS 1 completed
Sat Mar  1 15:31:32 2025: BS 1 completed
Sat Mar  1 15:31:35 2025: BS 1 completed
Sat Mar  1 15:31:37 2025: BS 1 completed
Sat Mar  1 15:31:40 2025: BS 1 completed
Sat Mar  1 15:31:42 2025: BS 1 completed
Sat Mar  1 15:31:45 2025: BS 1 completed
Sat Mar  1 15:31:47 2025: BS 1 completed
Sat Mar  1 15:31:50 2025: BS 1 completed
Sat Mar  1 15:31:52 2025: BS 1 completed
Sat Mar  1 15:31:54 2025: BS 1 completed
Sat Mar  1 15:31:57 2025: BS 1 completed
Sat Mar  1 15:31:59 2025: BS 1 completed
Sat Mar  1 15:32:02 2025: BS 1 completed
Sat Mar  1 15:32:04 2025: BS 1 completed
Sat Mar  1 15:32:07 2025: BS 1 completed
Sat Mar  1 15:32:09 2025: BS 1 completed
Sat Mar  1 15:32:12 2025: BS 1 completed
Sat Mar  1 15:32:14 2025: BS 1 completed
Sat Mar  1 15:32:17 2025: BS 1 completed
Sat Mar  1 15:32:19 2025: BS 1 completed
Sat Mar  1 15:32:22 2025: BS 1 completed
Sat Mar  1 15:32:24 2025: BS 1 completed
Sat Mar  1 15:32:27 2025: BS 1 completed
Sat Mar  1 15:32:29 2025: BS 1 completed
Sat Mar  1 15:32:31 2025: BS 1 completed
Sat Mar  1 15:32:34 2025: BS 1 completed
Sat Mar  1 15:32:36 2025: BS 1 completed
Sat Mar  1 15:32:39 2025: BS 1 completed
Sat Mar  1 15:32:41 2025: BS 1 completed
Sat Mar  1 15:32:44 2025: BS 1 completed
Sat Mar  1 15:32:46 2025: BS 1 completed
Sat Mar  1 15:32:49 2025: BS 1 completed
Sat Mar  1 15:32:51 2025: BS 1 completed
Sat Mar  1 15:32:54 2025: BS 1 completed
Sat Mar  1 15:32:56 2025: BS 1 completed
Sat Mar  1 15:32:59 2025: BS 1 completed
Sat Mar  1 15:33:01 2025: BS 1 completed
Sat Mar  1 15:33:04 2025: BS 1 completed
Sat Mar  1 15:33:06 2025: BS 1 completed
Sat Mar  1 15:33:08 2025: BS 1 completed
Sat Mar  1 15:33:11 2025: BS 1 completed
Sat Mar  1 15:33:13 2025: BS 1 completed
Sat Mar  1 15:33:16 2025: BS 1 completed
Sat Mar  1 15:33:18 2025: BS 1 completed
Sat Mar  1 15:33:21 2025: BS 1 completed
Sat Mar  1 15:33:23 2025: BS 1 completed
Sat Mar  1 15:33:26 2025: BS 1 completed
Sat Mar  1 15:33:28 2025: BS 1 completed
Sat Mar  1 15:33:31 2025: BS 1 completed
Sat Mar  1 15:33:33 2025: BS 1 completed
Sat Mar  1 15:33:36 2025: BS 1 completed
Sat Mar  1 15:33:38 2025: BS 1 completed
Sat Mar  1 15:33:41 2025: BS 1 completed
Sat Mar  1 15:33:43 2025: BS 1 completed
Sat Mar  1 15:33:45 2025: BS 1 completed
Sat Mar  1 15:33:48 2025: BS 1 completed
Sat Mar  1 15:33:50 2025: BS 1 completed
Sat Mar  1 15:33:53 2025: BS 1 completed
Sat Mar  1 15:33:55 2025: BS 1 completed
Sat Mar  1 15:33:58 2025: BS 1 completed
Sat Mar  1 15:34:00 2025: BS 1 completed
Sat Mar  1 15:34:03 2025: BS 1 completed
Sat Mar  1 15:34:05 2025: BS 1 completed
Sat Mar  1 15:34:08 2025: BS 1 completed
Sat Mar  1 15:34:10 2025: BS 1 completed
Sat Mar  1 15:34:13 2025: BS 1 completed
Sat Mar  1 15:34:15 2025: BS 1 completed
Sat Mar  1 15:34:18 2025: BS 1 completed
Sat Mar  1 15:34:20 2025: BS 1 completed
Sat Mar  1 15:34:22 2025: BS 1 completed
Sat Mar  1 15:34:25 2025: BS 1 completed
Sat Mar  1 15:34:27 2025: BS 1 completed
Sat Mar  1 15:34:30 2025: BS 1 completed
Sat Mar  1 15:34:32 2025: BS 1 completed
Sat Mar  1 15:34:35 2025: BS 1 completed
Sat Mar  1 15:34:37 2025: BS 1 completed
Sat Mar  1 15:34:40 2025: BS 1 completed
Sat Mar  1 15:34:42 2025: BS 1 completed
Sat Mar  1 15:34:45 2025: BS 1 completed
Sat Mar  1 15:34:47 2025: BS 1 completed
Sat Mar  1 15:34:50 2025: BS 1 completed
Sat Mar  1 15:34:52 2025: BS 1 completed
Sat Mar  1 15:34:55 2025: BS 1 completed
Sat Mar  1 15:34:57 2025: BS 1 completed
Sat Mar  1 15:35:00 2025: BS 1 completed
Sat Mar  1 15:35:02 2025: BS 1 completed
Sat Mar  1 15:35:04 2025: BS 1 completed
Sat Mar  1 15:35:07 2025: BS 1 completed
Sat Mar  1 15:35:09 2025: BS 1 completed
Sat Mar  1 15:35:12 2025: BS 1 completed
Sat Mar  1 15:35:14 2025: BS 1 completed
Sat Mar  1 15:35:17 2025: BS 1 completed
Sat Mar  1 15:35:19 2025: BS 1 completed
Sat Mar  1 15:35:22 2025: BS 1 completed
Sat Mar  1 15:35:24 2025: BS 1 completed
Sat Mar  1 15:35:27 2025: BS 1 completed
Sat Mar  1 15:35:29 2025: BS 1 completed
Sat Mar  1 15:35:32 2025: BS 1 completed
Sat Mar  1 15:35:34 2025: BS 1 completed
Sat Mar  1 15:35:37 2025: BS 1 completed
Sat Mar  1 15:35:39 2025: BS 1 completed
Sat Mar  1 15:35:41 2025: BS 1 completed
Sat Mar  1 15:35:44 2025: BS 1 completed
Sat Mar  1 15:35:46 2025: BS 1 completed
Sat Mar  1 15:35:49 2025: BS 1 completed
Sat Mar  1 15:35:51 2025: BS 1 completed
Sat Mar  1 15:35:54 2025: BS 1 completed
Sat Mar  1 15:35:56 2025: BS 1 completed
Sat Mar  1 15:35:59 2025: BS 1 completed
Sat Mar  1 15:36:01 2025: BS 1 completed
Sat Mar  1 15:36:04 2025: BS 1 completed
Sat Mar  1 15:36:06 2025: BS 1 completed
Sat Mar  1 15:36:09 2025: BS 1 completed
Sat Mar  1 15:36:11 2025: BS 1 completed
Sat Mar  1 15:36:14 2025: BS 1 completed
Sat Mar  1 15:36:16 2025: BS 1 completed
Sat Mar  1 15:36:19 2025: BS 1 completed
Sat Mar  1 15:36:21 2025: BS 1 completed
Sat Mar  1 15:36:23 2025: BS 1 completed
Sat Mar  1 15:36:26 2025: BS 1 completed
Sat Mar  1 15:36:28 2025: BS 1 completed
Sat Mar  1 15:36:31 2025: BS 1 completed
Sat Mar  1 15:36:33 2025: BS 1 completed
Sat Mar  1 15:36:36 2025: BS 1 completed
Sat Mar  1 15:36:38 2025: BS 1 completed
Sat Mar  1 15:36:41 2025: BS 1 completed
Sat Mar  1 15:36:43 2025: BS 1 completed
Sat Mar  1 15:36:46 2025: BS 1 completed
Sat Mar  1 15:36:48 2025: BS 1 completed
Sat Mar  1 15:36:51 2025: BS 1 completed
Sat Mar  1 15:36:53 2025: BS 1 completed
Sat Mar  1 15:36:56 2025: BS 1 completed
Sat Mar  1 15:36:58 2025: BS 1 completed
Sat Mar  1 15:37:01 2025: BS 1 completed
Sat Mar  1 15:37:03 2025: BS 1 completed
Sat Mar  1 15:37:05 2025: BS 1 completed
Sat Mar  1 15:37:08 2025: BS 1 completed
Sat Mar  1 15:37:10 2025: BS 1 completed
Sat Mar  1 15:37:13 2025: BS 1 completed
Sat Mar  1 15:37:15 2025: BS 1 completed
Sat Mar  1 15:37:18 2025: BS 1 completed
Sat Mar  1 15:37:20 2025: BS 1 completed
Sat Mar  1 15:37:23 2025: BS 1 completed
Sat Mar  1 15:37:25 2025: BS 1 completed
Sat Mar  1 15:37:28 2025: BS 1 completed
Sat Mar  1 15:37:30 2025: BS 1 completed
Sat Mar  1 15:37:33 2025: BS 1 completed
Sat Mar  1 15:37:35 2025: BS 1 completed
Sat Mar  1 15:37:38 2025: BS 1 completed
Sat Mar  1 15:37:40 2025: BS 1 completed
Sat Mar  1 15:37:42 2025: BS 1 completed
Sat Mar  1 15:37:45 2025: BS 1 completed
Sat Mar  1 15:37:47 2025: BS 1 completed
Sat Mar  1 15:37:50 2025: BS 1 completed
Sat Mar  1 15:37:52 2025: BS 1 completed
Sat Mar  1 15:37:55 2025: BS 1 completed
Sat Mar  1 15:37:57 2025: BS 1 completed
Sat Mar  1 15:38:00 2025: BS 1 completed
Sat Mar  1 15:38:02 2025: BS 1 completed
Sat Mar  1 15:38:05 2025: BS 1 completed
Sat Mar  1 15:38:07 2025: BS 1 completed
Sat Mar  1 15:38:10 2025: BS 1 completed
Sat Mar  1 15:38:12 2025: BS 1 completed
Sat Mar  1 15:38:15 2025: BS 1 completed
Sat Mar  1 15:38:17 2025: BS 1 completed
Sat Mar  1 15:38:20 2025: BS 1 completed
Sat Mar  1 15:38:22 2025: BS 1 completed
Sat Mar  1 15:38:24 2025: BS 1 completed
Sat Mar  1 15:38:27 2025: BS 1 completed
Sat Mar  1 15:38:29 2025: BS 1 completed
Sat Mar  1 15:38:32 2025: BS 1 completed
Sat Mar  1 15:38:34 2025: BS 1 completed
Sat Mar  1 15:38:37 2025: BS 1 completed
Sat Mar  1 15:38:39 2025: BS 1 completed
Sat Mar  1 15:38:42 2025: BS 1 completed
Sat Mar  1 15:38:44 2025: BS 1 completed
Sat Mar  1 15:38:47 2025: BS 1 completed
Sat Mar  1 15:38:49 2025: BS 1 completed
Sat Mar  1 15:38:52 2025: BS 1 completed
Sat Mar  1 15:38:54 2025: BS 1 completed
Sat Mar  1 15:38:57 2025: BS 1 completed
Sat Mar  1 15:38:59 2025: BS 1 completed
Sat Mar  1 15:39:02 2025: BS 1 completed
Sat Mar  1 15:39:04 2025: BS 1 completed
Sat Mar  1 15:39:07 2025: BS 1 completed
Sat Mar  1 15:39:09 2025: BS 1 completed
Sat Mar  1 15:39:11 2025: BS 1 completed
Sat Mar  1 15:39:14 2025: BS 1 completed
Sat Mar  1 15:39:16 2025: BS 1 completed
Sat Mar  1 15:39:19 2025: BS 1 completed
Sat Mar  1 15:39:21 2025: BS 1 completed
Sat Mar  1 15:39:24 2025: BS 1 completed
Sat Mar  1 15:39:26 2025: BS 1 completed
Sat Mar  1 15:39:29 2025: BS 1 completed
Sat Mar  1 15:39:31 2025: BS 1 completed
Sat Mar  1 15:39:34 2025: BS 1 completed
Sat Mar  1 15:39:36 2025: BS 1 completed
Sat Mar  1 15:39:39 2025: BS 1 completed
Sat Mar  1 15:39:41 2025: BS 1 completed
Sat Mar  1 15:39:44 2025: BS 1 completed
Sat Mar  1 15:39:46 2025: BS 1 completed
Sat Mar  1 15:39:49 2025: BS 1 completed
Sat Mar  1 15:39:51 2025: BS 1 completed
Sat Mar  1 15:39:53 2025: BS 1 completed
Sat Mar  1 15:39:56 2025: BS 1 completed
Sat Mar  1 15:39:58 2025: BS 1 completed
Sat Mar  1 15:40:01 2025: BS 1 completed
Sat Mar  1 15:40:03 2025: BS 1 completed
Sat Mar  1 15:40:06 2025: BS 1 completed
Sat Mar  1 15:40:08 2025: BS 1 completed
Sat Mar  1 15:40:11 2025: BS 1 completed
Sat Mar  1 15:40:13 2025: BS 1 completed
Sat Mar  1 15:40:16 2025: BS 1 completed
Sat Mar  1 15:40:18 2025: BS 1 completed
Sat Mar  1 15:40:21 2025: BS 1 completed
Sat Mar  1 15:40:23 2025: BS 1 completed
Sat Mar  1 15:40:26 2025: BS 1 completed
Sat Mar  1 15:40:28 2025: BS 1 completed
Sat Mar  1 15:40:31 2025: BS 1 completed
Sat Mar  1 15:40:33 2025: BS 1 completed
Sat Mar  1 15:40:36 2025: BS 1 completed
Sat Mar  1 15:40:38 2025: BS 1 completed
Sat Mar  1 15:40:40 2025: BS 1 completed
Sat Mar  1 15:40:43 2025: BS 1 completed
Sat Mar  1 15:40:45 2025: BS 1 completed
Sat Mar  1 15:40:48 2025: BS 1 completed
Sat Mar  1 15:40:50 2025: BS 1 completed
Sat Mar  1 15:40:53 2025: BS 1 completed
Sat Mar  1 15:40:55 2025: BS 1 completed
Sat Mar  1 15:40:58 2025: BS 1 completed
Sat Mar  1 15:41:00 2025: BS 1 completed
Sat Mar  1 15:41:03 2025: BS 1 completed
Sat Mar  1 15:41:05 2025: BS 1 completed
Sat Mar  1 15:41:08 2025: BS 1 completed
Sat Mar  1 15:41:10 2025: BS 1 completed
Sat Mar  1 15:41:13 2025: BS 1 completed
Sat Mar  1 15:41:15 2025: BS 1 completed
Sat Mar  1 15:41:18 2025: BS 1 completed
Sat Mar  1 15:41:20 2025: BS 1 completed
Sat Mar  1 15:41:23 2025: BS 1 completed
Sat Mar  1 15:41:25 2025: BS 1 completed
Sat Mar  1 15:41:27 2025: BS 1 completed
Sat Mar  1 15:41:30 2025: BS 1 completed
Sat Mar  1 15:41:32 2025: BS 1 completed
Sat Mar  1 15:41:35 2025: BS 1 completed
Sat Mar  1 15:41:37 2025: BS 1 completed
Sat Mar  1 15:41:40 2025: BS 1 completed
Sat Mar  1 15:41:42 2025: BS 1 completed
Sat Mar  1 15:41:45 2025: BS 1 completed
Sat Mar  1 15:41:47 2025: BS 1 completed
Sat Mar  1 15:41:50 2025: BS 1 completed
Sat Mar  1 15:41:52 2025: BS 1 completed
Sat Mar  1 15:41:55 2025: BS 1 completed
Sat Mar  1 15:41:57 2025: BS 1 completed
Sat Mar  1 15:42:00 2025: BS 1 completed
Sat Mar  1 15:42:02 2025: BS 1 completed
Sat Mar  1 15:42:05 2025: BS 1 completed
Sat Mar  1 15:42:07 2025: BS 1 completed
Sat Mar  1 15:42:10 2025: BS 1 completed
Sat Mar  1 15:42:12 2025: BS 1 completed
Sat Mar  1 15:42:14 2025: BS 1 completed
Sat Mar  1 15:42:17 2025: BS 1 completed
Sat Mar  1 15:42:19 2025: BS 1 completed
Sat Mar  1 15:42:22 2025: BS 1 completed
Sat Mar  1 15:42:24 2025: BS 1 completed
Sat Mar  1 15:42:27 2025: BS 1 completed
Sat Mar  1 15:42:29 2025: BS 1 completed
Sat Mar  1 15:42:32 2025: BS 1 completed
Sat Mar  1 15:42:34 2025: BS 1 completed
Sat Mar  1 15:42:37 2025: BS 1 completed
Sat Mar  1 15:42:39 2025: BS 1 completed
Sat Mar  1 15:42:42 2025: BS 1 completed
Sat Mar  1 15:42:44 2025: BS 1 completed
Sat Mar  1 15:42:47 2025: BS 1 completed
Sat Mar  1 15:42:49 2025: BS 1 completed
Sat Mar  1 15:42:52 2025: BS 1 completed
Sat Mar  1 15:42:54 2025: BS 1 completed
Sat Mar  1 15:42:57 2025: BS 1 completed
Sat Mar  1 15:42:59 2025: BS 1 completed
Sat Mar  1 15:43:01 2025: BS 1 completed
Sat Mar  1 15:43:04 2025: BS 1 completed
Sat Mar  1 15:43:06 2025: BS 1 completed
Sat Mar  1 15:43:09 2025: BS 1 completed
Sat Mar  1 15:43:11 2025: BS 1 completed
Sat Mar  1 15:43:14 2025: BS 1 completed
Sat Mar  1 15:43:16 2025: BS 1 completed
Sat Mar  1 15:43:19 2025: BS 1 completed
Sat Mar  1 15:43:21 2025: BS 1 completed
Sat Mar  1 15:43:24 2025: BS 1 completed
Sat Mar  1 15:43:26 2025: BS 1 completed
Sat Mar  1 15:43:29 2025: BS 1 completed
Sat Mar  1 15:43:31 2025: BS 1 completed
Sat Mar  1 15:43:34 2025: BS 1 completed
Sat Mar  1 15:43:36 2025: BS 1 completed
Sat Mar  1 15:43:39 2025: BS 1 completed
Sat Mar  1 15:43:41 2025: BS 1 completed
Sat Mar  1 15:43:44 2025: BS 1 completed
Sat Mar  1 15:43:46 2025: BS 1 completed
Sat Mar  1 15:43:48 2025: BS 1 completed
Sat Mar  1 15:43:51 2025: BS 1 completed
Sat Mar  1 15:43:53 2025: BS 1 completed
Sat Mar  1 15:43:56 2025: BS 1 completed
Sat Mar  1 15:43:58 2025: BS 1 completed
Sat Mar  1 15:44:01 2025: BS 1 completed
Sat Mar  1 15:44:03 2025: BS 1 completed
Sat Mar  1 15:44:06 2025: BS 1 completed
Sat Mar  1 15:44:08 2025: BS 1 completed
Sat Mar  1 15:44:11 2025: BS 1 completed
Sat Mar  1 15:44:13 2025: BS 1 completed
Sat Mar  1 15:44:16 2025: BS 1 completed
Sat Mar  1 15:44:18 2025: BS 1 completed
Sat Mar  1 15:44:21 2025: BS 1 completed
Sat Mar  1 15:44:23 2025: BS 1 completed
Sat Mar  1 15:44:26 2025: BS 1 completed
Sat Mar  1 15:44:28 2025: BS 1 completed
Sat Mar  1 15:44:31 2025: BS 1 completed
Sat Mar  1 15:44:33 2025: BS 1 completed
Sat Mar  1 15:44:36 2025: BS 1 completed
Sat Mar  1 15:44:38 2025: BS 1 completed
Sat Mar  1 15:44:40 2025: BS 1 completed
Sat Mar  1 15:44:43 2025: BS 1 completed
Sat Mar  1 15:44:45 2025: BS 1 completed
Sat Mar  1 15:44:48 2025: BS 1 completed
Sat Mar  1 15:44:50 2025: BS 1 completed
Sat Mar  1 15:44:53 2025: BS 1 completed
Sat Mar  1 15:44:55 2025: BS 1 completed
Sat Mar  1 15:44:58 2025: BS 1 completed
Sat Mar  1 15:45:00 2025: BS 1 completed
Sat Mar  1 15:45:03 2025: BS 1 completed
Sat Mar  1 15:45:05 2025: BS 1 completed
Sat Mar  1 15:45:08 2025: BS 1 completed
Sat Mar  1 15:45:10 2025: BS 1 completed
Sat Mar  1 15:45:13 2025: BS 1 completed
Sat Mar  1 15:45:15 2025: BS 1 completed
Sat Mar  1 15:45:18 2025: BS 1 completed
Sat Mar  1 15:45:20 2025: BS 1 completed
Sat Mar  1 15:45:23 2025: BS 1 completed
Sat Mar  1 15:45:25 2025: BS 1 completed
Sat Mar  1 15:45:28 2025: BS 1 completed
Sat Mar  1 15:45:30 2025: BS 1 completed
Sat Mar  1 15:45:32 2025: BS 1 completed
Sat Mar  1 15:45:35 2025: BS 1 completed
Sat Mar  1 15:45:37 2025: BS 1 completed
Sat Mar  1 15:45:40 2025: BS 1 completed
Sat Mar  1 15:45:42 2025: BS 1 completed
Sat Mar  1 15:45:45 2025: BS 1 completed
Sat Mar  1 15:45:47 2025: BS 1 completed
Sat Mar  1 15:45:50 2025: BS 1 completed
Sat Mar  1 15:45:52 2025: BS 1 completed
Sat Mar  1 15:45:55 2025: BS 1 completed
Sat Mar  1 15:45:57 2025: BS 1 completed
Sat Mar  1 15:46:00 2025: BS 1 completed
Sat Mar  1 15:46:02 2025: BS 1 completed
Sat Mar  1 15:46:05 2025: BS 1 completed
Sat Mar  1 15:46:07 2025: BS 1 completed
Sat Mar  1 15:46:10 2025: BS 1 completed
Sat Mar  1 15:46:12 2025: BS 1 completed
Sat Mar  1 15:46:15 2025: BS 1 completed
Sat Mar  1 15:46:17 2025: BS 1 completed
Sat Mar  1 15:46:20 2025: BS 1 completed
Sat Mar  1 15:46:22 2025: BS 1 completed
Sat Mar  1 15:46:25 2025: BS 1 completed
Sat Mar  1 15:46:27 2025: BS 1 completed
Sat Mar  1 15:46:29 2025: BS 1 completed
Sat Mar  1 15:46:32 2025: BS 1 completed
Sat Mar  1 15:46:34 2025: BS 1 completed
Sat Mar  1 15:46:37 2025: BS 1 completed
Sat Mar  1 15:46:39 2025: BS 1 completed
Sat Mar  1 15:46:42 2025: BS 1 completed
Sat Mar  1 15:46:44 2025: BS 1 completed
Sat Mar  1 15:46:47 2025: BS 1 completed
Sat Mar  1 15:46:49 2025: BS 1 completed
Sat Mar  1 15:46:52 2025: BS 1 completed
Sat Mar  1 15:46:54 2025: BS 1 completed
Sat Mar  1 15:46:57 2025: BS 1 completed
Sat Mar  1 15:46:59 2025: BS 1 completed
Sat Mar  1 15:47:02 2025: BS 1 completed
Sat Mar  1 15:47:04 2025: BS 1 completed
Sat Mar  1 15:47:07 2025: BS 1 completed
Sat Mar  1 15:47:09 2025: BS 1 completed
Sat Mar  1 15:47:12 2025: BS 1 completed
Sat Mar  1 15:47:14 2025: BS 1 completed
Sat Mar  1 15:47:17 2025: BS 1 completed
Sat Mar  1 15:47:19 2025: BS 1 completed
Sat Mar  1 15:47:22 2025: BS 1 completed
Sat Mar  1 15:47:24 2025: BS 1 completed
Sat Mar  1 15:47:26 2025: BS 1 completed
Sat Mar  1 15:47:29 2025: BS 1 completed
Sat Mar  1 15:47:31 2025: BS 1 completed
Sat Mar  1 15:47:34 2025: BS 1 completed
Sat Mar  1 15:47:36 2025: BS 1 completed
Sat Mar  1 15:47:39 2025: BS 1 completed
Sat Mar  1 15:47:41 2025: BS 1 completed
Sat Mar  1 15:47:44 2025: BS 1 completed
Sat Mar  1 15:47:46 2025: BS 1 completed
Sat Mar  1 15:47:49 2025: BS 1 completed
Sat Mar  1 15:47:51 2025: BS 1 completed
Sat Mar  1 15:47:54 2025: BS 1 completed
Sat Mar  1 15:47:56 2025: BS 1 completed
Sat Mar  1 15:47:59 2025: BS 1 completed
Sat Mar  1 15:48:01 2025: BS 1 completed
Sat Mar  1 15:48:04 2025: BS 1 completed
Sat Mar  1 15:48:06 2025: BS 1 completed
Sat Mar  1 15:48:09 2025: BS 1 completed
Sat Mar  1 15:48:11 2025: BS 1 completed
Sat Mar  1 15:48:14 2025: BS 1 completed
Sat Mar  1 15:48:16 2025: BS 1 completed
Sat Mar  1 15:48:19 2025: BS 1 completed
Sat Mar  1 15:48:21 2025: BS 1 completed
Sat Mar  1 15:48:23 2025: BS 1 completed
Sat Mar  1 15:48:26 2025: BS 1 completed
Sat Mar  1 15:48:28 2025: BS 1 completed
Sat Mar  1 15:48:31 2025: BS 1 completed
Sat Mar  1 15:48:33 2025: BS 1 completed
Sat Mar  1 15:48:36 2025: BS 1 completed
Sat Mar  1 15:48:38 2025: BS 1 completed
Sat Mar  1 15:48:41 2025: BS 1 completed
Sat Mar  1 15:48:43 2025: BS 1 completed
Sat Mar  1 15:48:46 2025: BS 1 completed
Sat Mar  1 15:48:48 2025: BS 1 completed
Sat Mar  1 15:48:51 2025: BS 1 completed
Sat Mar  1 15:48:53 2025: BS 1 completed
Sat Mar  1 15:48:56 2025: BS 1 completed
Sat Mar  1 15:48:58 2025: BS 1 completed
Sat Mar  1 15:49:01 2025: BS 1 completed
Sat Mar  1 15:49:03 2025: BS 1 completed
Sat Mar  1 15:49:06 2025: BS 1 completed
Sat Mar  1 15:49:08 2025: BS 1 completed
Sat Mar  1 15:49:11 2025: BS 1 completed
Sat Mar  1 15:49:13 2025: BS 1 completed
Sat Mar  1 15:49:16 2025: BS 1 completed
Sat Mar  1 15:49:18 2025: BS 1 completed
Sat Mar  1 15:49:20 2025: BS 1 completed
Sat Mar  1 15:49:23 2025: BS 1 completed
Sat Mar  1 15:49:25 2025: BS 1 completed
Sat Mar  1 15:49:28 2025: BS 1 completed
Sat Mar  1 15:49:30 2025: BS 1 completed
Sat Mar  1 15:49:33 2025: BS 1 completed
Sat Mar  1 15:49:35 2025: BS 1 completed
Sat Mar  1 15:49:38 2025: BS 1 completed
Sat Mar  1 15:49:40 2025: BS 1 completed
Sat Mar  1 15:49:43 2025: BS 1 completed
Sat Mar  1 15:49:45 2025: BS 1 completed
Sat Mar  1 15:49:48 2025: BS 1 completed
Sat Mar  1 15:49:50 2025: BS 1 completed
Sat Mar  1 15:49:53 2025: BS 1 completed
Sat Mar  1 15:49:55 2025: BS 1 completed
Sat Mar  1 15:49:58 2025: BS 1 completed
Sat Mar  1 15:50:00 2025: BS 1 completed
Sat Mar  1 15:50:03 2025: BS 1 completed
Sat Mar  1 15:50:05 2025: BS 1 completed
Sat Mar  1 15:50:08 2025: BS 1 completed
Sat Mar  1 15:50:10 2025: BS 1 completed
Sat Mar  1 15:50:13 2025: BS 1 completed
Sat Mar  1 15:50:15 2025: BS 1 completed
Sat Mar  1 15:50:18 2025: BS 1 completed
Sat Mar  1 15:50:20 2025: BS 1 completed
Sat Mar  1 15:50:22 2025: BS 1 completed
Sat Mar  1 15:50:25 2025: BS 2 completed
Sat Mar  1 15:50:27 2025: BS 2 completed
Sat Mar  1 15:50:30 2025: BS 2 completed
Sat Mar  1 15:50:32 2025: BS 2 completed
Sat Mar  1 15:50:35 2025: BS 2 completed
Sat Mar  1 15:50:37 2025: BS 2 completed
Sat Mar  1 15:50:40 2025: BS 2 completed
Sat Mar  1 15:50:42 2025: BS 2 completed
Sat Mar  1 15:50:45 2025: BS 2 completed
Sat Mar  1 15:50:47 2025: BS 2 completed
Sat Mar  1 15:50:50 2025: BS 2 completed
Sat Mar  1 15:50:52 2025: BS 2 completed
Sat Mar  1 15:50:55 2025: BS 2 completed
Sat Mar  1 15:50:57 2025: BS 2 completed
Sat Mar  1 15:50:59 2025: BS 2 completed
Sat Mar  1 15:51:02 2025: BS 2 completed
Sat Mar  1 15:51:04 2025: BS 2 completed
Sat Mar  1 15:51:07 2025: BS 2 completed
Sat Mar  1 15:51:09 2025: BS 2 completed
Sat Mar  1 15:51:12 2025: BS 2 completed
Sat Mar  1 15:51:14 2025: BS 2 completed
Sat Mar  1 15:51:17 2025: BS 2 completed
Sat Mar  1 15:51:19 2025: BS 2 completed
Sat Mar  1 15:51:22 2025: BS 2 completed
Sat Mar  1 15:51:24 2025: BS 2 completed
Sat Mar  1 15:51:27 2025: BS 2 completed
Sat Mar  1 15:51:29 2025: BS 2 completed
Sat Mar  1 15:51:31 2025: BS 2 completed
Sat Mar  1 15:51:34 2025: BS 2 completed
Sat Mar  1 15:51:36 2025: BS 2 completed
Sat Mar  1 15:51:39 2025: BS 2 completed
Sat Mar  1 15:51:41 2025: BS 2 completed
Sat Mar  1 15:51:44 2025: BS 2 completed
Sat Mar  1 15:51:46 2025: BS 2 completed
Sat Mar  1 15:51:49 2025: BS 2 completed
Sat Mar  1 15:51:51 2025: BS 2 completed
Sat Mar  1 15:51:54 2025: BS 2 completed
Sat Mar  1 15:51:56 2025: BS 2 completed
Sat Mar  1 15:51:59 2025: BS 2 completed
Sat Mar  1 15:52:01 2025: BS 2 completed
Sat Mar  1 15:52:04 2025: BS 2 completed
Sat Mar  1 15:52:06 2025: BS 2 completed
Sat Mar  1 15:52:08 2025: BS 2 completed
Sat Mar  1 15:52:11 2025: BS 2 completed
Sat Mar  1 15:52:13 2025: BS 2 completed
Sat Mar  1 15:52:16 2025: BS 2 completed
Sat Mar  1 15:52:18 2025: BS 2 completed
Sat Mar  1 15:52:21 2025: BS 2 completed
Sat Mar  1 15:52:23 2025: BS 2 completed
Sat Mar  1 15:52:26 2025: BS 2 completed
Sat Mar  1 15:52:28 2025: BS 2 completed
Sat Mar  1 15:52:31 2025: BS 2 completed
Sat Mar  1 15:52:33 2025: BS 2 completed
Sat Mar  1 15:52:36 2025: BS 2 completed
Sat Mar  1 15:52:38 2025: BS 2 completed
Sat Mar  1 15:52:41 2025: BS 2 completed
Sat Mar  1 15:52:43 2025: BS 2 completed
Sat Mar  1 15:52:45 2025: BS 2 completed
Sat Mar  1 15:52:48 2025: BS 2 completed
Sat Mar  1 15:52:50 2025: BS 2 completed
Sat Mar  1 15:52:53 2025: BS 2 completed
Sat Mar  1 15:52:55 2025: BS 2 completed
Sat Mar  1 15:52:58 2025: BS 2 completed
Sat Mar  1 15:53:00 2025: BS 2 completed
Sat Mar  1 15:53:03 2025: BS 2 completed
Sat Mar  1 15:53:05 2025: BS 2 completed
Sat Mar  1 15:53:08 2025: BS 2 completed
Sat Mar  1 15:53:10 2025: BS 2 completed
Sat Mar  1 15:53:13 2025: BS 2 completed
Sat Mar  1 15:53:15 2025: BS 2 completed
Sat Mar  1 15:53:18 2025: BS 2 completed
Sat Mar  1 15:53:20 2025: BS 2 completed
Sat Mar  1 15:53:22 2025: BS 2 completed
Sat Mar  1 15:53:25 2025: BS 2 completed
Sat Mar  1 15:53:27 2025: BS 2 completed
Sat Mar  1 15:53:30 2025: BS 2 completed
Sat Mar  1 15:53:32 2025: BS 2 completed
Sat Mar  1 15:53:35 2025: BS 2 completed
Sat Mar  1 15:53:37 2025: BS 2 completed
Sat Mar  1 15:53:40 2025: BS 2 completed
Sat Mar  1 15:53:42 2025: BS 2 completed
Sat Mar  1 15:53:45 2025: BS 2 completed
Sat Mar  1 15:53:47 2025: BS 2 completed
Sat Mar  1 15:53:50 2025: BS 2 completed
Sat Mar  1 15:53:52 2025: BS 2 completed
Sat Mar  1 15:53:55 2025: BS 2 completed
Sat Mar  1 15:53:57 2025: BS 2 completed
Sat Mar  1 15:53:59 2025: BS 2 completed
Sat Mar  1 15:54:02 2025: BS 2 completed
Sat Mar  1 15:54:04 2025: BS 2 completed
Sat Mar  1 15:54:07 2025: BS 2 completed
Sat Mar  1 15:54:09 2025: BS 2 completed
Sat Mar  1 15:54:12 2025: BS 2 completed
Sat Mar  1 15:54:14 2025: BS 2 completed
Sat Mar  1 15:54:17 2025: BS 2 completed
Sat Mar  1 15:54:19 2025: BS 2 completed
Sat Mar  1 15:54:22 2025: BS 2 completed
Sat Mar  1 15:54:24 2025: BS 2 completed
Sat Mar  1 15:54:27 2025: BS 2 completed
Sat Mar  1 15:54:29 2025: BS 2 completed
Sat Mar  1 15:54:32 2025: BS 2 completed
Sat Mar  1 15:54:34 2025: BS 2 completed
Sat Mar  1 15:54:36 2025: BS 2 completed
Sat Mar  1 15:54:39 2025: BS 2 completed
Sat Mar  1 15:54:41 2025: BS 2 completed
Sat Mar  1 15:54:44 2025: BS 2 completed
Sat Mar  1 15:54:46 2025: BS 2 completed
Sat Mar  1 15:54:49 2025: BS 2 completed
Sat Mar  1 15:54:51 2025: BS 2 completed
Sat Mar  1 15:54:54 2025: BS 2 completed
Sat Mar  1 15:54:56 2025: BS 2 completed
Sat Mar  1 15:54:59 2025: BS 2 completed
Sat Mar  1 15:55:01 2025: BS 2 completed
Sat Mar  1 15:55:04 2025: BS 2 completed
Sat Mar  1 15:55:06 2025: BS 2 completed
Sat Mar  1 15:55:09 2025: BS 2 completed
Sat Mar  1 15:55:11 2025: BS 2 completed
Sat Mar  1 15:55:13 2025: BS 2 completed
Sat Mar  1 15:55:16 2025: BS 2 completed
Sat Mar  1 15:55:18 2025: BS 2 completed
Sat Mar  1 15:55:21 2025: BS 2 completed
Sat Mar  1 15:55:23 2025: BS 2 completed
Sat Mar  1 15:55:26 2025: BS 2 completed
Sat Mar  1 15:55:28 2025: BS 2 completed
Sat Mar  1 15:55:31 2025: BS 2 completed
Sat Mar  1 15:55:33 2025: BS 2 completed
Sat Mar  1 15:55:36 2025: BS 2 completed
Sat Mar  1 15:55:38 2025: BS 2 completed
Sat Mar  1 15:55:41 2025: BS 2 completed
Sat Mar  1 15:55:43 2025: BS 2 completed
Sat Mar  1 15:55:46 2025: BS 2 completed
Sat Mar  1 15:55:48 2025: BS 2 completed
Sat Mar  1 15:55:50 2025: BS 2 completed
Sat Mar  1 15:55:53 2025: BS 2 completed
Sat Mar  1 15:55:55 2025: BS 2 completed
Sat Mar  1 15:55:58 2025: BS 2 completed
Sat Mar  1 15:56:00 2025: BS 2 completed
Sat Mar  1 15:56:03 2025: BS 2 completed
Sat Mar  1 15:56:05 2025: BS 2 completed
Sat Mar  1 15:56:08 2025: BS 2 completed
Sat Mar  1 15:56:10 2025: BS 2 completed
Sat Mar  1 15:56:13 2025: BS 2 completed
Sat Mar  1 15:56:15 2025: BS 2 completed
Sat Mar  1 15:56:18 2025: BS 2 completed
Sat Mar  1 15:56:20 2025: BS 2 completed
Sat Mar  1 15:56:23 2025: BS 2 completed
Sat Mar  1 15:56:25 2025: BS 2 completed
Sat Mar  1 15:56:27 2025: BS 2 completed
Sat Mar  1 15:56:30 2025: BS 2 completed
Sat Mar  1 15:56:32 2025: BS 2 completed
Sat Mar  1 15:56:35 2025: BS 2 completed
Sat Mar  1 15:56:37 2025: BS 2 completed
Sat Mar  1 15:56:40 2025: BS 2 completed
Sat Mar  1 15:56:42 2025: BS 2 completed
Sat Mar  1 15:56:45 2025: BS 2 completed
Sat Mar  1 15:56:47 2025: BS 2 completed
Sat Mar  1 15:56:50 2025: BS 2 completed
Sat Mar  1 15:56:52 2025: BS 2 completed
Sat Mar  1 15:56:55 2025: BS 2 completed
Sat Mar  1 15:56:57 2025: BS 2 completed
Sat Mar  1 15:57:00 2025: BS 2 completed
Sat Mar  1 15:57:02 2025: BS 2 completed
Sat Mar  1 15:57:05 2025: BS 2 completed
Sat Mar  1 15:57:07 2025: BS 2 completed
Sat Mar  1 15:57:09 2025: BS 2 completed
Sat Mar  1 15:57:12 2025: BS 2 completed
Sat Mar  1 15:57:14 2025: BS 2 completed
Sat Mar  1 15:57:17 2025: BS 2 completed
Sat Mar  1 15:57:19 2025: BS 2 completed
Sat Mar  1 15:57:22 2025: BS 2 completed
Sat Mar  1 15:57:24 2025: BS 2 completed
Sat Mar  1 15:57:27 2025: BS 2 completed
Sat Mar  1 15:57:29 2025: BS 2 completed
Sat Mar  1 15:57:32 2025: BS 2 completed
Sat Mar  1 15:57:34 2025: BS 2 completed
Sat Mar  1 15:57:37 2025: BS 2 completed
Sat Mar  1 15:57:39 2025: BS 2 completed
Sat Mar  1 15:57:42 2025: BS 2 completed
Sat Mar  1 15:57:44 2025: BS 2 completed
Sat Mar  1 15:57:47 2025: BS 2 completed
Sat Mar  1 15:57:49 2025: BS 2 completed
Sat Mar  1 15:57:51 2025: BS 2 completed
Sat Mar  1 15:57:54 2025: BS 2 completed
Sat Mar  1 15:57:56 2025: BS 2 completed
Sat Mar  1 15:57:59 2025: BS 2 completed
Sat Mar  1 15:58:01 2025: BS 2 completed
Sat Mar  1 15:58:04 2025: BS 2 completed
Sat Mar  1 15:58:06 2025: BS 2 completed
Sat Mar  1 15:58:09 2025: BS 2 completed
Sat Mar  1 15:58:11 2025: BS 2 completed
Sat Mar  1 15:58:14 2025: BS 2 completed
Sat Mar  1 15:58:16 2025: BS 2 completed
Sat Mar  1 15:58:19 2025: BS 2 completed
Sat Mar  1 15:58:21 2025: BS 2 completed
Sat Mar  1 15:58:24 2025: BS 2 completed
Sat Mar  1 15:58:26 2025: BS 2 completed
Sat Mar  1 15:58:28 2025: BS 2 completed
Sat Mar  1 15:58:31 2025: BS 2 completed
Sat Mar  1 15:58:33 2025: BS 2 completed
Sat Mar  1 15:58:36 2025: BS 2 completed
Sat Mar  1 15:58:38 2025: BS 2 completed
Sat Mar  1 15:58:41 2025: BS 2 completed
Sat Mar  1 15:58:43 2025: BS 2 completed
Sat Mar  1 15:58:46 2025: BS 2 completed
Sat Mar  1 15:58:48 2025: BS 2 completed
Sat Mar  1 15:58:51 2025: BS 2 completed
Sat Mar  1 15:58:53 2025: BS 2 completed
Sat Mar  1 15:58:56 2025: BS 2 completed
Sat Mar  1 15:58:58 2025: BS 2 completed
Sat Mar  1 15:59:01 2025: BS 2 completed
Sat Mar  1 15:59:03 2025: BS 2 completed
Sat Mar  1 15:59:06 2025: BS 2 completed
Sat Mar  1 15:59:08 2025: BS 2 completed
Sat Mar  1 15:59:10 2025: BS 2 completed
Sat Mar  1 15:59:13 2025: BS 2 completed
Sat Mar  1 15:59:15 2025: BS 2 completed
Sat Mar  1 15:59:18 2025: BS 2 completed
Sat Mar  1 15:59:20 2025: BS 2 completed
Sat Mar  1 15:59:23 2025: BS 2 completed
Sat Mar  1 15:59:25 2025: BS 2 completed
Sat Mar  1 15:59:28 2025: BS 2 completed
Sat Mar  1 15:59:30 2025: BS 2 completed
Sat Mar  1 15:59:33 2025: BS 2 completed
Sat Mar  1 15:59:35 2025: BS 2 completed
Sat Mar  1 15:59:38 2025: BS 2 completed
Sat Mar  1 15:59:40 2025: BS 2 completed
Sat Mar  1 15:59:43 2025: BS 2 completed
Sat Mar  1 15:59:45 2025: BS 2 completed
Sat Mar  1 15:59:48 2025: BS 2 completed
Sat Mar  1 15:59:50 2025: BS 2 completed
Sat Mar  1 15:59:53 2025: BS 2 completed
Sat Mar  1 15:59:55 2025: BS 2 completed
Sat Mar  1 15:59:57 2025: BS 2 completed
Sat Mar  1 16:00:00 2025: BS 2 completed
Sat Mar  1 16:00:02 2025: BS 2 completed
Sat Mar  1 16:00:05 2025: BS 2 completed
Sat Mar  1 16:00:07 2025: BS 2 completed
Sat Mar  1 16:00:10 2025: BS 2 completed
Sat Mar  1 16:00:12 2025: BS 2 completed
Sat Mar  1 16:00:15 2025: BS 2 completed
Sat Mar  1 16:00:17 2025: BS 2 completed
Sat Mar  1 16:00:20 2025: BS 2 completed
Sat Mar  1 16:00:22 2025: BS 2 completed
Sat Mar  1 16:00:25 2025: BS 2 completed
Sat Mar  1 16:00:27 2025: BS 2 completed
Sat Mar  1 16:00:30 2025: BS 2 completed
Sat Mar  1 16:00:32 2025: BS 2 completed
Sat Mar  1 16:00:35 2025: BS 2 completed
Sat Mar  1 16:00:37 2025: BS 2 completed
Sat Mar  1 16:00:39 2025: BS 2 completed
Sat Mar  1 16:00:42 2025: BS 2 completed
Sat Mar  1 16:00:44 2025: BS 2 completed
Sat Mar  1 16:00:47 2025: BS 2 completed
Sat Mar  1 16:00:49 2025: BS 2 completed
Sat Mar  1 16:00:52 2025: BS 2 completed
Sat Mar  1 16:00:54 2025: BS 2 completed
Sat Mar  1 16:00:57 2025: BS 2 completed
Sat Mar  1 16:00:59 2025: BS 2 completed
Sat Mar  1 16:01:02 2025: BS 2 completed
Sat Mar  1 16:01:04 2025: BS 2 completed
Sat Mar  1 16:01:07 2025: BS 2 completed
Sat Mar  1 16:01:09 2025: BS 2 completed
Sat Mar  1 16:01:12 2025: BS 2 completed
Sat Mar  1 16:01:14 2025: BS 2 completed
Sat Mar  1 16:01:17 2025: BS 2 completed
Sat Mar  1 16:01:19 2025: BS 2 completed
Sat Mar  1 16:01:21 2025: BS 2 completed
Sat Mar  1 16:01:24 2025: BS 2 completed
Sat Mar  1 16:01:26 2025: BS 2 completed
Sat Mar  1 16:01:29 2025: BS 2 completed
Sat Mar  1 16:01:31 2025: BS 2 completed
Sat Mar  1 16:01:34 2025: BS 2 completed
Sat Mar  1 16:01:36 2025: BS 2 completed
Sat Mar  1 16:01:39 2025: BS 2 completed
Sat Mar  1 16:01:41 2025: BS 2 completed
Sat Mar  1 16:01:44 2025: BS 2 completed
Sat Mar  1 16:01:46 2025: BS 2 completed
Sat Mar  1 16:01:49 2025: BS 2 completed
Sat Mar  1 16:01:51 2025: BS 2 completed
Sat Mar  1 16:01:54 2025: BS 2 completed
Sat Mar  1 16:01:56 2025: BS 2 completed
Sat Mar  1 16:01:59 2025: BS 2 completed
Sat Mar  1 16:02:01 2025: BS 2 completed
Sat Mar  1 16:02:04 2025: BS 2 completed
Sat Mar  1 16:02:06 2025: BS 2 completed
Sat Mar  1 16:02:08 2025: BS 2 completed
Sat Mar  1 16:02:11 2025: BS 2 completed
Sat Mar  1 16:02:13 2025: BS 2 completed
Sat Mar  1 16:02:16 2025: BS 2 completed
Sat Mar  1 16:02:18 2025: BS 2 completed
Sat Mar  1 16:02:21 2025: BS 2 completed
Sat Mar  1 16:02:23 2025: BS 2 completed
Sat Mar  1 16:02:26 2025: BS 2 completed
Sat Mar  1 16:02:28 2025: BS 2 completed
Sat Mar  1 16:02:31 2025: BS 2 completed
Sat Mar  1 16:02:33 2025: BS 2 completed
Sat Mar  1 16:02:36 2025: BS 2 completed
Sat Mar  1 16:02:38 2025: BS 2 completed
Sat Mar  1 16:02:41 2025: BS 2 completed
Sat Mar  1 16:02:43 2025: BS 2 completed
Sat Mar  1 16:02:46 2025: BS 2 completed
Sat Mar  1 16:02:48 2025: BS 2 completed
Sat Mar  1 16:02:51 2025: BS 2 completed
Sat Mar  1 16:02:53 2025: BS 2 completed
Sat Mar  1 16:02:55 2025: BS 2 completed
Sat Mar  1 16:02:58 2025: BS 2 completed
Sat Mar  1 16:03:00 2025: BS 2 completed
Sat Mar  1 16:03:03 2025: BS 2 completed
Sat Mar  1 16:03:05 2025: BS 2 completed
Sat Mar  1 16:03:08 2025: BS 2 completed
Sat Mar  1 16:03:10 2025: BS 2 completed
Sat Mar  1 16:03:13 2025: BS 2 completed
Sat Mar  1 16:03:15 2025: BS 2 completed
Sat Mar  1 16:03:18 2025: BS 2 completed
Sat Mar  1 16:03:20 2025: BS 2 completed
Sat Mar  1 16:03:23 2025: BS 2 completed
Sat Mar  1 16:03:25 2025: BS 2 completed
Sat Mar  1 16:03:28 2025: BS 2 completed
Sat Mar  1 16:03:30 2025: BS 2 completed
Sat Mar  1 16:03:33 2025: BS 2 completed
Sat Mar  1 16:03:35 2025: BS 2 completed
Sat Mar  1 16:03:38 2025: BS 2 completed
Sat Mar  1 16:03:40 2025: BS 2 completed
Sat Mar  1 16:03:42 2025: BS 2 completed
Sat Mar  1 16:03:45 2025: BS 2 completed
Sat Mar  1 16:03:47 2025: BS 2 completed
Sat Mar  1 16:03:50 2025: BS 2 completed
Sat Mar  1 16:03:52 2025: BS 2 completed
Sat Mar  1 16:03:55 2025: BS 2 completed
Sat Mar  1 16:03:57 2025: BS 2 completed
Sat Mar  1 16:04:00 2025: BS 2 completed
Sat Mar  1 16:04:02 2025: BS 2 completed
Sat Mar  1 16:04:05 2025: BS 2 completed
Sat Mar  1 16:04:07 2025: BS 2 completed
Sat Mar  1 16:04:10 2025: BS 2 completed
Sat Mar  1 16:04:12 2025: BS 2 completed
Sat Mar  1 16:04:15 2025: BS 2 completed
Sat Mar  1 16:04:17 2025: BS 2 completed
Sat Mar  1 16:04:20 2025: BS 2 completed
Sat Mar  1 16:04:22 2025: BS 2 completed
Sat Mar  1 16:04:25 2025: BS 2 completed
Sat Mar  1 16:04:27 2025: BS 2 completed
Sat Mar  1 16:04:30 2025: BS 2 completed
Sat Mar  1 16:04:32 2025: BS 2 completed
Sat Mar  1 16:04:34 2025: BS 2 completed
Sat Mar  1 16:04:37 2025: BS 2 completed
Sat Mar  1 16:04:39 2025: BS 2 completed
Sat Mar  1 16:04:42 2025: BS 2 completed
Sat Mar  1 16:04:44 2025: BS 2 completed
Sat Mar  1 16:04:47 2025: BS 2 completed
Sat Mar  1 16:04:49 2025: BS 2 completed
Sat Mar  1 16:04:52 2025: BS 2 completed
Sat Mar  1 16:04:54 2025: BS 2 completed
Sat Mar  1 16:04:57 2025: BS 2 completed
Sat Mar  1 16:04:59 2025: BS 2 completed
Sat Mar  1 16:05:02 2025: BS 2 completed
Sat Mar  1 16:05:04 2025: BS 2 completed
Sat Mar  1 16:05:07 2025: BS 2 completed
Sat Mar  1 16:05:09 2025: BS 2 completed
Sat Mar  1 16:05:12 2025: BS 2 completed
Sat Mar  1 16:05:14 2025: BS 2 completed
Sat Mar  1 16:05:17 2025: BS 2 completed
Sat Mar  1 16:05:19 2025: BS 2 completed
Sat Mar  1 16:05:21 2025: BS 2 completed
Sat Mar  1 16:05:24 2025: BS 2 completed
Sat Mar  1 16:05:26 2025: BS 2 completed
Sat Mar  1 16:05:29 2025: BS 2 completed
Sat Mar  1 16:05:31 2025: BS 2 completed
Sat Mar  1 16:05:34 2025: BS 2 completed
Sat Mar  1 16:05:36 2025: BS 2 completed
Sat Mar  1 16:05:39 2025: BS 2 completed
Sat Mar  1 16:05:41 2025: BS 2 completed
Sat Mar  1 16:05:44 2025: BS 2 completed
Sat Mar  1 16:05:46 2025: BS 2 completed
Sat Mar  1 16:05:49 2025: BS 2 completed
Sat Mar  1 16:05:51 2025: BS 2 completed
Sat Mar  1 16:05:54 2025: BS 2 completed
Sat Mar  1 16:05:56 2025: BS 2 completed
Sat Mar  1 16:05:59 2025: BS 2 completed
Sat Mar  1 16:06:01 2025: BS 2 completed
Sat Mar  1 16:06:04 2025: BS 2 completed
Sat Mar  1 16:06:06 2025: BS 2 completed
Sat Mar  1 16:06:09 2025: BS 2 completed
Sat Mar  1 16:06:11 2025: BS 2 completed
Sat Mar  1 16:06:13 2025: BS 2 completed
Sat Mar  1 16:06:16 2025: BS 2 completed
Sat Mar  1 16:06:18 2025: BS 2 completed
Sat Mar  1 16:06:21 2025: BS 2 completed
Sat Mar  1 16:06:23 2025: BS 2 completed
Sat Mar  1 16:06:26 2025: BS 2 completed
Sat Mar  1 16:06:28 2025: BS 2 completed
Sat Mar  1 16:06:31 2025: BS 2 completed
Sat Mar  1 16:06:33 2025: BS 2 completed
Sat Mar  1 16:06:36 2025: BS 2 completed
Sat Mar  1 16:06:38 2025: BS 2 completed
Sat Mar  1 16:06:41 2025: BS 2 completed
Sat Mar  1 16:06:43 2025: BS 2 completed
Sat Mar  1 16:06:46 2025: BS 2 completed
Sat Mar  1 16:06:48 2025: BS 2 completed
Sat Mar  1 16:06:51 2025: BS 2 completed
Sat Mar  1 16:06:53 2025: BS 2 completed
Sat Mar  1 16:06:56 2025: BS 2 completed
Sat Mar  1 16:06:58 2025: BS 2 completed
Sat Mar  1 16:07:01 2025: BS 2 completed
Sat Mar  1 16:07:03 2025: BS 2 completed
Sat Mar  1 16:07:05 2025: BS 2 completed
Sat Mar  1 16:07:08 2025: BS 2 completed
Sat Mar  1 16:07:10 2025: BS 2 completed
Sat Mar  1 16:07:13 2025: BS 2 completed
Sat Mar  1 16:07:15 2025: BS 2 completed
Sat Mar  1 16:07:18 2025: BS 2 completed
Sat Mar  1 16:07:20 2025: BS 2 completed
Sat Mar  1 16:07:23 2025: BS 2 completed
Sat Mar  1 16:07:25 2025: BS 2 completed
Sat Mar  1 16:07:28 2025: BS 2 completed
Sat Mar  1 16:07:30 2025: BS 2 completed
Sat Mar  1 16:07:33 2025: BS 2 completed
Sat Mar  1 16:07:35 2025: BS 2 completed
Sat Mar  1 16:07:38 2025: BS 2 completed
Sat Mar  1 16:07:40 2025: BS 2 completed
Sat Mar  1 16:07:43 2025: BS 2 completed
Sat Mar  1 16:07:45 2025: BS 2 completed
Sat Mar  1 16:07:48 2025: BS 2 completed
Sat Mar  1 16:07:50 2025: BS 2 completed
Sat Mar  1 16:07:53 2025: BS 2 completed
Sat Mar  1 16:07:55 2025: BS 2 completed
Sat Mar  1 16:07:58 2025: BS 2 completed
Sat Mar  1 16:08:00 2025: BS 2 completed
Sat Mar  1 16:08:02 2025: BS 2 completed
Sat Mar  1 16:08:05 2025: BS 2 completed
Sat Mar  1 16:08:07 2025: BS 2 completed
Sat Mar  1 16:08:10 2025: BS 2 completed
Sat Mar  1 16:08:12 2025: BS 2 completed
Sat Mar  1 16:08:15 2025: BS 2 completed
Sat Mar  1 16:08:17 2025: BS 2 completed
Sat Mar  1 16:08:20 2025: BS 2 completed
Sat Mar  1 16:08:22 2025: BS 2 completed
Sat Mar  1 16:08:25 2025: BS 2 completed
Sat Mar  1 16:08:27 2025: BS 2 completed
Sat Mar  1 16:08:30 2025: BS 2 completed
Sat Mar  1 16:08:32 2025: BS 2 completed
Sat Mar  1 16:08:35 2025: BS 2 completed
Sat Mar  1 16:08:37 2025: BS 2 completed
Sat Mar  1 16:08:40 2025: BS 2 completed
Sat Mar  1 16:08:42 2025: BS 2 completed
Sat Mar  1 16:08:45 2025: BS 2 completed
Sat Mar  1 16:08:47 2025: BS 2 completed
Sat Mar  1 16:08:50 2025: BS 2 completed
Sat Mar  1 16:08:52 2025: BS 2 completed
Sat Mar  1 16:08:55 2025: BS 2 completed
Sat Mar  1 16:08:57 2025: BS 2 completed
Sat Mar  1 16:08:59 2025: BS 2 completed
Sat Mar  1 16:09:02 2025: BS 2 completed
Sat Mar  1 16:09:04 2025: BS 2 completed
Sat Mar  1 16:09:07 2025: BS 2 completed
Sat Mar  1 16:09:09 2025: BS 2 completed
Sat Mar  1 16:09:12 2025: BS 2 completed
Sat Mar  1 16:09:14 2025: BS 2 completed
Sat Mar  1 16:09:17 2025: BS 2 completed
Sat Mar  1 16:09:19 2025: BS 2 completed
Sat Mar  1 16:09:22 2025: BS 2 completed
Sat Mar  1 16:09:24 2025: BS 2 completed
Sat Mar  1 16:09:27 2025: BS 2 completed
Sat Mar  1 16:09:29 2025: BS 2 completed
Sat Mar  1 16:09:32 2025: BS 2 completed
Sat Mar  1 16:09:34 2025: BS 2 completed
Sat Mar  1 16:09:37 2025: BS 2 completed
Sat Mar  1 16:09:39 2025: BS 2 completed
Sat Mar  1 16:09:42 2025: BS 2 completed
Sat Mar  1 16:09:44 2025: BS 2 completed
Sat Mar  1 16:09:47 2025: BS 2 completed
Sat Mar  1 16:09:49 2025: BS 2 completed
Sat Mar  1 16:09:52 2025: BS 2 completed
Sat Mar  1 16:09:54 2025: BS 2 completed
Sat Mar  1 16:09:57 2025: BS 2 completed
Sat Mar  1 16:09:59 2025: BS 2 completed
Sat Mar  1 16:10:01 2025: BS 2 completed
Sat Mar  1 16:10:04 2025: BS 2 completed
Sat Mar  1 16:10:06 2025: BS 2 completed
Sat Mar  1 16:10:09 2025: BS 2 completed
Sat Mar  1 16:10:11 2025: BS 2 completed
Sat Mar  1 16:10:14 2025: BS 2 completed
Sat Mar  1 16:10:16 2025: BS 2 completed
Sat Mar  1 16:10:19 2025: BS 2 completed
Sat Mar  1 16:10:21 2025: BS 2 completed
Sat Mar  1 16:10:24 2025: BS 2 completed
Sat Mar  1 16:10:26 2025: BS 2 completed
Sat Mar  1 16:10:29 2025: BS 2 completed
Sat Mar  1 16:10:31 2025: BS 2 completed
Sat Mar  1 16:10:34 2025: BS 2 completed
Sat Mar  1 16:10:36 2025: BS 2 completed
Sat Mar  1 16:10:39 2025: BS 2 completed
Sat Mar  1 16:10:41 2025: BS 2 completed
Sat Mar  1 16:10:44 2025: BS 2 completed
Sat Mar  1 16:10:46 2025: BS 2 completed
Sat Mar  1 16:10:49 2025: BS 2 completed
Sat Mar  1 16:10:51 2025: BS 2 completed
Sat Mar  1 16:10:54 2025: BS 2 completed
Sat Mar  1 16:10:56 2025: BS 2 completed
Sat Mar  1 16:10:58 2025: BS 2 completed
Sat Mar  1 16:11:01 2025: BS 2 completed
Sat Mar  1 16:11:03 2025: BS 2 completed
Sat Mar  1 16:11:06 2025: BS 2 completed
Sat Mar  1 16:11:08 2025: BS 2 completed
Sat Mar  1 16:11:11 2025: BS 2 completed
Sat Mar  1 16:11:13 2025: BS 2 completed
Sat Mar  1 16:11:16 2025: BS 2 completed
Sat Mar  1 16:11:18 2025: BS 2 completed
Sat Mar  1 16:11:21 2025: BS 2 completed
Sat Mar  1 16:11:23 2025: BS 2 completed
Sat Mar  1 16:11:26 2025: BS 2 completed
Sat Mar  1 16:11:28 2025: BS 2 completed
Sat Mar  1 16:11:31 2025: BS 3 completed
Sat Mar  1 16:11:33 2025: BS 3 completed
Sat Mar  1 16:11:36 2025: BS 3 completed
Sat Mar  1 16:11:38 2025: BS 3 completed
Sat Mar  1 16:11:41 2025: BS 3 completed
Sat Mar  1 16:11:43 2025: BS 3 completed
Sat Mar  1 16:11:46 2025: BS 3 completed
Sat Mar  1 16:11:48 2025: BS 3 completed
Sat Mar  1 16:11:50 2025: BS 3 completed
Sat Mar  1 16:11:53 2025: BS 3 completed
Sat Mar  1 16:11:55 2025: BS 3 completed
Sat Mar  1 16:11:58 2025: BS 3 completed
Sat Mar  1 16:12:00 2025: BS 3 completed
Sat Mar  1 16:12:03 2025: BS 3 completed
Sat Mar  1 16:12:05 2025: BS 3 completed
Sat Mar  1 16:12:08 2025: BS 3 completed
Sat Mar  1 16:12:10 2025: BS 3 completed
Sat Mar  1 16:12:13 2025: BS 3 completed
Sat Mar  1 16:12:15 2025: BS 3 completed
Sat Mar  1 16:12:18 2025: BS 3 completed
Sat Mar  1 16:12:20 2025: BS 3 completed
Sat Mar  1 16:12:22 2025: BS 3 completed
Sat Mar  1 16:12:25 2025: BS 3 completed
Sat Mar  1 16:12:27 2025: BS 3 completed
Sat Mar  1 16:12:30 2025: BS 3 completed
Sat Mar  1 16:12:32 2025: BS 3 completed
Sat Mar  1 16:12:35 2025: BS 3 completed
Sat Mar  1 16:12:37 2025: BS 3 completed
Sat Mar  1 16:12:40 2025: BS 3 completed
Sat Mar  1 16:12:42 2025: BS 3 completed
Sat Mar  1 16:12:45 2025: BS 3 completed
Sat Mar  1 16:12:47 2025: BS 3 completed
Sat Mar  1 16:12:50 2025: BS 3 completed
Sat Mar  1 16:12:52 2025: BS 3 completed
Sat Mar  1 16:12:55 2025: BS 3 completed
Sat Mar  1 16:12:57 2025: BS 3 completed
Sat Mar  1 16:12:59 2025: BS 3 completed
Sat Mar  1 16:13:02 2025: BS 3 completed
Sat Mar  1 16:13:04 2025: BS 3 completed
Sat Mar  1 16:13:07 2025: BS 3 completed
Sat Mar  1 16:13:09 2025: BS 3 completed
Sat Mar  1 16:13:12 2025: BS 3 completed
Sat Mar  1 16:13:14 2025: BS 3 completed
Sat Mar  1 16:13:17 2025: BS 3 completed
Sat Mar  1 16:13:19 2025: BS 3 completed
Sat Mar  1 16:13:22 2025: BS 3 completed
Sat Mar  1 16:13:24 2025: BS 3 completed
Sat Mar  1 16:13:27 2025: BS 3 completed
Sat Mar  1 16:13:29 2025: BS 3 completed
Sat Mar  1 16:13:31 2025: BS 3 completed
Sat Mar  1 16:13:34 2025: BS 3 completed
Sat Mar  1 16:13:36 2025: BS 3 completed
Sat Mar  1 16:13:39 2025: BS 3 completed
Sat Mar  1 16:13:41 2025: BS 3 completed
Sat Mar  1 16:13:44 2025: BS 3 completed
Sat Mar  1 16:13:46 2025: BS 3 completed
Sat Mar  1 16:13:49 2025: BS 3 completed
Sat Mar  1 16:13:51 2025: BS 3 completed
Sat Mar  1 16:13:54 2025: BS 3 completed
Sat Mar  1 16:13:56 2025: BS 3 completed
Sat Mar  1 16:13:59 2025: BS 3 completed
Sat Mar  1 16:14:01 2025: BS 3 completed
Sat Mar  1 16:14:04 2025: BS 3 completed
Sat Mar  1 16:14:06 2025: BS 3 completed
Sat Mar  1 16:14:08 2025: BS 3 completed
Sat Mar  1 16:14:11 2025: BS 3 completed
Sat Mar  1 16:14:13 2025: BS 3 completed
Sat Mar  1 16:14:16 2025: BS 3 completed
Sat Mar  1 16:14:18 2025: BS 3 completed
Sat Mar  1 16:14:21 2025: BS 3 completed
Sat Mar  1 16:14:23 2025: BS 3 completed
Sat Mar  1 16:14:26 2025: BS 3 completed
Sat Mar  1 16:14:28 2025: BS 3 completed
Sat Mar  1 16:14:31 2025: BS 3 completed
Sat Mar  1 16:14:33 2025: BS 3 completed
Sat Mar  1 16:14:36 2025: BS 3 completed
Sat Mar  1 16:14:38 2025: BS 3 completed
Sat Mar  1 16:14:41 2025: BS 3 completed
Sat Mar  1 16:14:43 2025: BS 3 completed
Sat Mar  1 16:14:45 2025: BS 3 completed
Sat Mar  1 16:14:48 2025: BS 3 completed
Sat Mar  1 16:14:50 2025: BS 3 completed
Sat Mar  1 16:14:53 2025: BS 3 completed
Sat Mar  1 16:14:55 2025: BS 3 completed
Sat Mar  1 16:14:58 2025: BS 3 completed
Sat Mar  1 16:15:00 2025: BS 3 completed
Sat Mar  1 16:15:03 2025: BS 3 completed
Sat Mar  1 16:15:05 2025: BS 3 completed
Sat Mar  1 16:15:08 2025: BS 3 completed
Sat Mar  1 16:15:10 2025: BS 3 completed
Sat Mar  1 16:15:13 2025: BS 3 completed
Sat Mar  1 16:15:15 2025: BS 3 completed
Sat Mar  1 16:15:18 2025: BS 3 completed
Sat Mar  1 16:15:20 2025: BS 3 completed
Sat Mar  1 16:15:22 2025: BS 3 completed
Sat Mar  1 16:15:25 2025: BS 3 completed
Sat Mar  1 16:15:27 2025: BS 3 completed
Sat Mar  1 16:15:30 2025: BS 3 completed
Sat Mar  1 16:15:32 2025: BS 3 completed
Sat Mar  1 16:15:35 2025: BS 3 completed
Sat Mar  1 16:15:37 2025: BS 3 completed
Sat Mar  1 16:15:40 2025: BS 3 completed
Sat Mar  1 16:15:42 2025: BS 3 completed
Sat Mar  1 16:15:45 2025: BS 3 completed
Sat Mar  1 16:15:47 2025: BS 3 completed
Sat Mar  1 16:15:50 2025: BS 3 completed
Sat Mar  1 16:15:52 2025: BS 3 completed
Sat Mar  1 16:15:55 2025: BS 3 completed
Sat Mar  1 16:15:57 2025: BS 3 completed
Sat Mar  1 16:15:59 2025: BS 3 completed
Sat Mar  1 16:16:02 2025: BS 3 completed
Sat Mar  1 16:16:04 2025: BS 3 completed
Sat Mar  1 16:16:07 2025: BS 3 completed
Sat Mar  1 16:16:09 2025: BS 3 completed
Sat Mar  1 16:16:12 2025: BS 3 completed
Sat Mar  1 16:16:14 2025: BS 3 completed
Sat Mar  1 16:16:17 2025: BS 3 completed
Sat Mar  1 16:16:19 2025: BS 3 completed
Sat Mar  1 16:16:22 2025: BS 3 completed
Sat Mar  1 16:16:24 2025: BS 3 completed
Sat Mar  1 16:16:27 2025: BS 3 completed
Sat Mar  1 16:16:29 2025: BS 3 completed
Sat Mar  1 16:16:32 2025: BS 3 completed
Sat Mar  1 16:16:34 2025: BS 3 completed
Sat Mar  1 16:16:36 2025: BS 3 completed
Sat Mar  1 16:16:39 2025: BS 3 completed
Sat Mar  1 16:16:41 2025: BS 3 completed
Sat Mar  1 16:16:44 2025: BS 3 completed
Sat Mar  1 16:16:46 2025: BS 3 completed
Sat Mar  1 16:16:49 2025: BS 3 completed
Sat Mar  1 16:16:51 2025: BS 3 completed
Sat Mar  1 16:16:54 2025: BS 3 completed
Sat Mar  1 16:16:56 2025: BS 3 completed
Sat Mar  1 16:16:59 2025: BS 3 completed
Sat Mar  1 16:17:01 2025: BS 3 completed
Sat Mar  1 16:17:04 2025: BS 3 completed
Sat Mar  1 16:17:06 2025: BS 3 completed
Sat Mar  1 16:17:09 2025: BS 3 completed
Sat Mar  1 16:17:11 2025: BS 3 completed
Sat Mar  1 16:17:14 2025: BS 3 completed
Sat Mar  1 16:17:16 2025: BS 3 completed
Sat Mar  1 16:17:18 2025: BS 3 completed
Sat Mar  1 16:17:21 2025: BS 3 completed
Sat Mar  1 16:17:23 2025: BS 3 completed
Sat Mar  1 16:17:26 2025: BS 3 completed
Sat Mar  1 16:17:28 2025: BS 3 completed
Sat Mar  1 16:17:31 2025: BS 3 completed
Sat Mar  1 16:17:33 2025: BS 3 completed
Sat Mar  1 16:17:36 2025: BS 3 completed
Sat Mar  1 16:17:38 2025: BS 3 completed
Sat Mar  1 16:17:41 2025: BS 3 completed
Sat Mar  1 16:17:43 2025: BS 3 completed
Sat Mar  1 16:17:46 2025: BS 3 completed
Sat Mar  1 16:17:48 2025: BS 3 completed
Sat Mar  1 16:17:51 2025: BS 3 completed
Sat Mar  1 16:17:53 2025: BS 3 completed
Sat Mar  1 16:17:55 2025: BS 3 completed
Sat Mar  1 16:17:58 2025: BS 3 completed
Sat Mar  1 16:18:00 2025: BS 3 completed
Sat Mar  1 16:18:03 2025: BS 3 completed
Sat Mar  1 16:18:05 2025: BS 3 completed
Sat Mar  1 16:18:08 2025: BS 3 completed
Sat Mar  1 16:18:10 2025: BS 3 completed
Sat Mar  1 16:18:13 2025: BS 3 completed
Sat Mar  1 16:18:15 2025: BS 3 completed
Sat Mar  1 16:18:18 2025: BS 3 completed
Sat Mar  1 16:18:20 2025: BS 3 completed
Sat Mar  1 16:18:23 2025: BS 3 completed
Sat Mar  1 16:18:25 2025: BS 3 completed
Sat Mar  1 16:18:28 2025: BS 3 completed
Sat Mar  1 16:18:30 2025: BS 3 completed
Sat Mar  1 16:18:33 2025: BS 3 completed
Sat Mar  1 16:18:35 2025: BS 3 completed
Sat Mar  1 16:18:37 2025: BS 3 completed
Sat Mar  1 16:18:40 2025: BS 3 completed
Sat Mar  1 16:18:42 2025: BS 3 completed
Sat Mar  1 16:18:45 2025: BS 3 completed
Sat Mar  1 16:18:47 2025: BS 3 completed
Sat Mar  1 16:18:50 2025: BS 3 completed
Sat Mar  1 16:18:52 2025: BS 3 completed
Sat Mar  1 16:18:55 2025: BS 3 completed
Sat Mar  1 16:18:57 2025: BS 3 completed
Sat Mar  1 16:19:00 2025: BS 3 completed
Sat Mar  1 16:19:02 2025: BS 3 completed
Sat Mar  1 16:19:05 2025: BS 3 completed
Sat Mar  1 16:19:07 2025: BS 3 completed
Sat Mar  1 16:19:10 2025: BS 3 completed
Sat Mar  1 16:19:12 2025: BS 3 completed
Sat Mar  1 16:19:14 2025: BS 3 completed
Sat Mar  1 16:19:17 2025: BS 3 completed
Sat Mar  1 16:19:19 2025: BS 3 completed
Sat Mar  1 16:19:22 2025: BS 3 completed
Sat Mar  1 16:19:24 2025: BS 3 completed
Sat Mar  1 16:19:27 2025: BS 3 completed
Sat Mar  1 16:19:29 2025: BS 3 completed
Sat Mar  1 16:19:32 2025: BS 3 completed
Sat Mar  1 16:19:34 2025: BS 3 completed
Sat Mar  1 16:19:37 2025: BS 3 completed
Sat Mar  1 16:19:39 2025: BS 3 completed
Sat Mar  1 16:19:42 2025: BS 3 completed
Sat Mar  1 16:19:44 2025: BS 3 completed
Sat Mar  1 16:19:47 2025: BS 3 completed
Sat Mar  1 16:19:49 2025: BS 3 completed
Sat Mar  1 16:19:52 2025: BS 3 completed
Sat Mar  1 16:19:54 2025: BS 3 completed
Sat Mar  1 16:19:56 2025: BS 3 completed
Sat Mar  1 16:19:59 2025: BS 3 completed
Sat Mar  1 16:20:01 2025: BS 3 completed
Sat Mar  1 16:20:04 2025: BS 3 completed
Sat Mar  1 16:20:06 2025: BS 3 completed
Sat Mar  1 16:20:09 2025: BS 3 completed
Sat Mar  1 16:20:11 2025: BS 3 completed
Sat Mar  1 16:20:14 2025: BS 3 completed
Sat Mar  1 16:20:16 2025: BS 3 completed
Sat Mar  1 16:20:19 2025: BS 3 completed
Sat Mar  1 16:20:21 2025: BS 3 completed
Sat Mar  1 16:20:24 2025: BS 3 completed
Sat Mar  1 16:20:26 2025: BS 3 completed
Sat Mar  1 16:20:29 2025: BS 3 completed
Sat Mar  1 16:20:31 2025: BS 3 completed
Sat Mar  1 16:20:34 2025: BS 3 completed
Sat Mar  1 16:20:36 2025: BS 3 completed
Sat Mar  1 16:20:38 2025: BS 3 completed
Sat Mar  1 16:20:41 2025: BS 3 completed
Sat Mar  1 16:20:43 2025: BS 3 completed
Sat Mar  1 16:20:46 2025: BS 3 completed
Sat Mar  1 16:20:48 2025: BS 3 completed
Sat Mar  1 16:20:51 2025: BS 3 completed
Sat Mar  1 16:20:53 2025: BS 3 completed
Sat Mar  1 16:20:56 2025: BS 3 completed
Sat Mar  1 16:20:58 2025: BS 3 completed
Sat Mar  1 16:21:01 2025: BS 3 completed
Sat Mar  1 16:21:03 2025: BS 3 completed
Sat Mar  1 16:21:06 2025: BS 3 completed
Sat Mar  1 16:21:08 2025: BS 3 completed
Sat Mar  1 16:21:11 2025: BS 3 completed
Sat Mar  1 16:21:13 2025: BS 3 completed
Sat Mar  1 16:21:16 2025: BS 3 completed
Sat Mar  1 16:21:18 2025: BS 3 completed
Sat Mar  1 16:21:21 2025: BS 3 completed
Sat Mar  1 16:21:23 2025: BS 3 completed
Sat Mar  1 16:21:25 2025: BS 3 completed
Sat Mar  1 16:21:28 2025: BS 3 completed
Sat Mar  1 16:21:30 2025: BS 3 completed
Sat Mar  1 16:21:33 2025: BS 3 completed
Sat Mar  1 16:21:35 2025: BS 3 completed
Sat Mar  1 16:21:38 2025: BS 3 completed
Sat Mar  1 16:21:40 2025: BS 3 completed
Sat Mar  1 16:21:43 2025: BS 3 completed
Sat Mar  1 16:21:45 2025: BS 3 completed
Sat Mar  1 16:21:48 2025: BS 3 completed
Sat Mar  1 16:21:50 2025: BS 3 completed
Sat Mar  1 16:21:53 2025: BS 3 completed
Sat Mar  1 16:21:55 2025: BS 3 completed
Sat Mar  1 16:21:58 2025: BS 3 completed
Sat Mar  1 16:22:00 2025: BS 3 completed
Sat Mar  1 16:22:03 2025: BS 3 completed
Sat Mar  1 16:22:05 2025: BS 3 completed
Sat Mar  1 16:22:07 2025: BS 3 completed
Sat Mar  1 16:22:10 2025: BS 3 completed
Sat Mar  1 16:22:12 2025: BS 3 completed
Sat Mar  1 16:22:15 2025: BS 3 completed
Sat Mar  1 16:22:17 2025: BS 3 completed
Sat Mar  1 16:22:20 2025: BS 3 completed
Sat Mar  1 16:22:22 2025: BS 3 completed
Sat Mar  1 16:22:25 2025: BS 3 completed
Sat Mar  1 16:22:27 2025: BS 3 completed
Sat Mar  1 16:22:30 2025: BS 3 completed
Sat Mar  1 16:22:32 2025: BS 3 completed
Sat Mar  1 16:22:35 2025: BS 3 completed
Sat Mar  1 16:22:37 2025: BS 3 completed
Sat Mar  1 16:22:40 2025: BS 3 completed
Sat Mar  1 16:22:42 2025: BS 3 completed
Sat Mar  1 16:22:45 2025: BS 3 completed
Sat Mar  1 16:22:47 2025: BS 3 completed
Sat Mar  1 16:22:50 2025: BS 3 completed
Sat Mar  1 16:22:52 2025: BS 3 completed
Sat Mar  1 16:22:54 2025: BS 3 completed
Sat Mar  1 16:22:57 2025: BS 3 completed
Sat Mar  1 16:22:59 2025: BS 3 completed
Sat Mar  1 16:23:02 2025: BS 3 completed
Sat Mar  1 16:23:04 2025: BS 3 completed
Sat Mar  1 16:23:07 2025: BS 3 completed
Sat Mar  1 16:23:09 2025: BS 3 completed
Sat Mar  1 16:23:12 2025: BS 3 completed
Sat Mar  1 16:23:14 2025: BS 3 completed
Sat Mar  1 16:23:17 2025: BS 3 completed
Sat Mar  1 16:23:19 2025: BS 3 completed
Sat Mar  1 16:23:22 2025: BS 3 completed
Sat Mar  1 16:23:24 2025: BS 3 completed
Sat Mar  1 16:23:27 2025: BS 3 completed
Sat Mar  1 16:23:29 2025: BS 3 completed
Sat Mar  1 16:23:32 2025: BS 3 completed
Sat Mar  1 16:23:34 2025: BS 3 completed
Sat Mar  1 16:23:36 2025: BS 3 completed
Sat Mar  1 16:23:39 2025: BS 3 completed
Sat Mar  1 16:23:41 2025: BS 3 completed
Sat Mar  1 16:23:44 2025: BS 3 completed
Sat Mar  1 16:23:46 2025: BS 3 completed
Sat Mar  1 16:23:49 2025: BS 3 completed
Sat Mar  1 16:23:51 2025: BS 3 completed
Sat Mar  1 16:23:54 2025: BS 3 completed
Sat Mar  1 16:23:56 2025: BS 3 completed
Sat Mar  1 16:23:59 2025: BS 3 completed
Sat Mar  1 16:24:01 2025: BS 3 completed
Sat Mar  1 16:24:04 2025: BS 3 completed
Sat Mar  1 16:24:06 2025: BS 3 completed
Sat Mar  1 16:24:09 2025: BS 3 completed
Sat Mar  1 16:24:11 2025: BS 3 completed
Sat Mar  1 16:24:14 2025: BS 3 completed
Sat Mar  1 16:24:16 2025: BS 3 completed
Sat Mar  1 16:24:19 2025: BS 3 completed
Sat Mar  1 16:24:21 2025: BS 3 completed
Sat Mar  1 16:24:24 2025: BS 3 completed
Sat Mar  1 16:24:26 2025: BS 3 completed
Sat Mar  1 16:24:28 2025: BS 3 completed
Sat Mar  1 16:24:31 2025: BS 3 completed
Sat Mar  1 16:24:33 2025: BS 3 completed
Sat Mar  1 16:24:36 2025: BS 3 completed
Sat Mar  1 16:24:38 2025: BS 3 completed
Sat Mar  1 16:24:41 2025: BS 3 completed
Sat Mar  1 16:24:43 2025: BS 3 completed
Sat Mar  1 16:24:46 2025: BS 3 completed
Sat Mar  1 16:24:48 2025: BS 3 completed
Sat Mar  1 16:24:51 2025: BS 3 completed
Sat Mar  1 16:24:53 2025: BS 3 completed
Sat Mar  1 16:24:56 2025: BS 3 completed
Sat Mar  1 16:24:58 2025: BS 3 completed
Sat Mar  1 16:25:01 2025: BS 3 completed
Sat Mar  1 16:25:03 2025: BS 3 completed
Sat Mar  1 16:25:06 2025: BS 3 completed
Sat Mar  1 16:25:08 2025: BS 3 completed
Sat Mar  1 16:25:11 2025: BS 3 completed
Sat Mar  1 16:25:13 2025: BS 3 completed
Sat Mar  1 16:25:15 2025: BS 3 completed
Sat Mar  1 16:25:18 2025: BS 3 completed
Sat Mar  1 16:25:20 2025: BS 3 completed
Sat Mar  1 16:25:23 2025: BS 3 completed
Sat Mar  1 16:25:25 2025: BS 3 completed
Sat Mar  1 16:25:28 2025: BS 3 completed
Sat Mar  1 16:25:30 2025: BS 3 completed
Sat Mar  1 16:25:33 2025: BS 3 completed
Sat Mar  1 16:25:35 2025: BS 3 completed
Sat Mar  1 16:25:38 2025: BS 3 completed
Sat Mar  1 16:25:40 2025: BS 3 completed
Sat Mar  1 16:25:43 2025: BS 3 completed
Sat Mar  1 16:25:45 2025: BS 3 completed
Sat Mar  1 16:25:48 2025: BS 3 completed
Sat Mar  1 16:25:50 2025: BS 3 completed
Sat Mar  1 16:25:53 2025: BS 3 completed
Sat Mar  1 16:25:55 2025: BS 3 completed
Sat Mar  1 16:25:58 2025: BS 3 completed
Sat Mar  1 16:26:00 2025: BS 3 completed
Sat Mar  1 16:26:02 2025: BS 3 completed
Sat Mar  1 16:26:05 2025: BS 3 completed
Sat Mar  1 16:26:07 2025: BS 3 completed
Sat Mar  1 16:26:10 2025: BS 3 completed
Sat Mar  1 16:26:12 2025: BS 3 completed
Sat Mar  1 16:26:15 2025: BS 3 completed
Sat Mar  1 16:26:17 2025: BS 3 completed
Sat Mar  1 16:26:20 2025: BS 3 completed
Sat Mar  1 16:26:22 2025: BS 3 completed
Sat Mar  1 16:26:25 2025: BS 3 completed
Sat Mar  1 16:26:27 2025: BS 3 completed
Sat Mar  1 16:26:30 2025: BS 3 completed
Sat Mar  1 16:26:32 2025: BS 3 completed
Sat Mar  1 16:26:35 2025: BS 3 completed
Sat Mar  1 16:26:37 2025: BS 3 completed
Sat Mar  1 16:26:40 2025: BS 3 completed
Sat Mar  1 16:26:42 2025: BS 3 completed
Sat Mar  1 16:26:45 2025: BS 3 completed
Sat Mar  1 16:26:47 2025: BS 3 completed
Sat Mar  1 16:26:50 2025: BS 3 completed
Sat Mar  1 16:26:52 2025: BS 3 completed
Sat Mar  1 16:26:54 2025: BS 3 completed
Sat Mar  1 16:26:57 2025: BS 3 completed
Sat Mar  1 16:26:59 2025: BS 3 completed
Sat Mar  1 16:27:02 2025: BS 3 completed
Sat Mar  1 16:27:04 2025: BS 3 completed
Sat Mar  1 16:27:07 2025: BS 3 completed
Sat Mar  1 16:27:09 2025: BS 3 completed
Sat Mar  1 16:27:12 2025: BS 3 completed
Sat Mar  1 16:27:14 2025: BS 3 completed
Sat Mar  1 16:27:17 2025: BS 3 completed
Sat Mar  1 16:27:19 2025: BS 3 completed
Sat Mar  1 16:27:22 2025: BS 3 completed
Sat Mar  1 16:27:24 2025: BS 3 completed
Sat Mar  1 16:27:27 2025: BS 3 completed
Sat Mar  1 16:27:29 2025: BS 3 completed
Sat Mar  1 16:27:32 2025: BS 3 completed
Sat Mar  1 16:27:34 2025: BS 3 completed
Sat Mar  1 16:27:37 2025: BS 3 completed
Sat Mar  1 16:27:39 2025: BS 3 completed
Sat Mar  1 16:27:42 2025: BS 3 completed
Sat Mar  1 16:27:44 2025: BS 3 completed
Sat Mar  1 16:27:46 2025: BS 3 completed
Sat Mar  1 16:27:49 2025: BS 3 completed
Sat Mar  1 16:27:51 2025: BS 3 completed
Sat Mar  1 16:27:54 2025: BS 3 completed
Sat Mar  1 16:27:56 2025: BS 3 completed
Sat Mar  1 16:27:59 2025: BS 3 completed
Sat Mar  1 16:28:01 2025: BS 3 completed
Sat Mar  1 16:28:04 2025: BS 3 completed
Sat Mar  1 16:28:06 2025: BS 3 completed
Sat Mar  1 16:28:09 2025: BS 3 completed
Sat Mar  1 16:28:11 2025: BS 3 completed
Sat Mar  1 16:28:14 2025: BS 3 completed
Sat Mar  1 16:28:16 2025: BS 3 completed
Sat Mar  1 16:28:19 2025: BS 3 completed
Sat Mar  1 16:28:21 2025: BS 3 completed
Sat Mar  1 16:28:24 2025: BS 3 completed
Sat Mar  1 16:28:26 2025: BS 3 completed
Sat Mar  1 16:28:29 2025: BS 3 completed
Sat Mar  1 16:28:31 2025: BS 3 completed
Sat Mar  1 16:28:34 2025: BS 3 completed
Sat Mar  1 16:28:36 2025: BS 3 completed
Sat Mar  1 16:28:39 2025: BS 3 completed
Sat Mar  1 16:28:41 2025: BS 3 completed
Sat Mar  1 16:28:43 2025: BS 3 completed
Sat Mar  1 16:28:46 2025: BS 3 completed
Sat Mar  1 16:28:48 2025: BS 3 completed
Sat Mar  1 16:28:51 2025: BS 3 completed
Sat Mar  1 16:28:53 2025: BS 3 completed
Sat Mar  1 16:28:56 2025: BS 3 completed
Sat Mar  1 16:28:58 2025: BS 3 completed
Sat Mar  1 16:29:01 2025: BS 3 completed
Sat Mar  1 16:29:03 2025: BS 3 completed
Sat Mar  1 16:29:06 2025: BS 3 completed
Sat Mar  1 16:29:08 2025: BS 3 completed
Sat Mar  1 16:29:11 2025: BS 3 completed
Sat Mar  1 16:29:13 2025: BS 3 completed
Sat Mar  1 16:29:16 2025: BS 3 completed
Sat Mar  1 16:29:18 2025: BS 3 completed
Sat Mar  1 16:29:21 2025: BS 3 completed
Sat Mar  1 16:29:23 2025: BS 3 completed
Sat Mar  1 16:29:26 2025: BS 3 completed
Sat Mar  1 16:29:28 2025: BS 3 completed
Sat Mar  1 16:29:31 2025: BS 3 completed
Sat Mar  1 16:29:33 2025: BS 3 completed
Sat Mar  1 16:29:36 2025: BS 3 completed
Sat Mar  1 16:29:38 2025: BS 3 completed
Sat Mar  1 16:29:40 2025: BS 3 completed
Sat Mar  1 16:29:43 2025: BS 3 completed
Sat Mar  1 16:29:45 2025: BS 3 completed
Sat Mar  1 16:29:48 2025: BS 3 completed
Sat Mar  1 16:29:50 2025: BS 3 completed
Sat Mar  1 16:29:53 2025: BS 3 completed
Sat Mar  1 16:29:55 2025: BS 3 completed
Sat Mar  1 16:29:58 2025: BS 3 completed
Sat Mar  1 16:30:00 2025: BS 3 completed
Sat Mar  1 16:30:03 2025: BS 3 completed
Sat Mar  1 16:30:05 2025: BS 3 completed
Sat Mar  1 16:30:08 2025: BS 3 completed
Sat Mar  1 16:30:10 2025: BS 3 completed
Sat Mar  1 16:30:13 2025: BS 3 completed
Sat Mar  1 16:30:15 2025: BS 3 completed
Sat Mar  1 16:30:18 2025: BS 3 completed
Sat Mar  1 16:30:20 2025: BS 3 completed
Sat Mar  1 16:30:23 2025: BS 3 completed
Sat Mar  1 16:30:25 2025: BS 3 completed
Sat Mar  1 16:30:28 2025: BS 3 completed
Sat Mar  1 16:30:30 2025: BS 3 completed
Sat Mar  1 16:30:33 2025: BS 3 completed
Sat Mar  1 16:30:35 2025: BS 3 completed
Sat Mar  1 16:30:37 2025: BS 3 completed
Sat Mar  1 16:30:40 2025: BS 3 completed
Sat Mar  1 16:30:42 2025: BS 3 completed
Sat Mar  1 16:30:45 2025: BS 3 completed
Sat Mar  1 16:30:47 2025: BS 3 completed
Sat Mar  1 16:30:50 2025: BS 3 completed
Sat Mar  1 16:30:52 2025: BS 3 completed
Sat Mar  1 16:30:55 2025: BS 3 completed
Sat Mar  1 16:30:57 2025: BS 3 completed
Sat Mar  1 16:31:00 2025: BS 3 completed
Sat Mar  1 16:31:02 2025: BS 3 completed
Sat Mar  1 16:31:05 2025: BS 3 completed
Sat Mar  1 16:31:07 2025: BS 3 completed
Sat Mar  1 16:31:10 2025: BS 3 completed
Sat Mar  1 16:31:12 2025: BS 3 completed
Sat Mar  1 16:31:15 2025: BS 3 completed
Sat Mar  1 16:31:17 2025: BS 3 completed
Sat Mar  1 16:31:20 2025: BS 3 completed
Sat Mar  1 16:31:22 2025: BS 3 completed
Sat Mar  1 16:31:25 2025: BS 3 completed
Sat Mar  1 16:31:27 2025: BS 3 completed
Sat Mar  1 16:31:30 2025: BS 3 completed
Sat Mar  1 16:31:32 2025: BS 3 completed
Sat Mar  1 16:31:34 2025: BS 3 completed
Sat Mar  1 16:31:37 2025: BS 3 completed
Sat Mar  1 16:31:39 2025: BS 3 completed
Sat Mar  1 16:31:42 2025: BS 3 completed
Sat Mar  1 16:31:44 2025: BS 3 completed
Sat Mar  1 16:31:47 2025: BS 3 completed
Sat Mar  1 16:31:49 2025: BS 3 completed
Sat Mar  1 16:31:52 2025: BS 3 completed
Sat Mar  1 16:31:54 2025: BS 3 completed
Sat Mar  1 16:31:57 2025: BS 3 completed
Sat Mar  1 16:31:59 2025: BS 3 completed
Sat Mar  1 16:32:02 2025: BS 3 completed
Sat Mar  1 16:32:04 2025: BS 3 completed
Sat Mar  1 16:32:07 2025: BS 3 completed
Sat Mar  1 16:32:09 2025: BS 3 completed
Sat Mar  1 16:32:12 2025: BS 3 completed
Sat Mar  1 16:32:14 2025: BS 3 completed
Sat Mar  1 16:32:17 2025: BS 3 completed
Sat Mar  1 16:32:19 2025: BS 3 completed
Sat Mar  1 16:32:22 2025: BS 3 completed
Sat Mar  1 16:32:24 2025: BS 3 completed
Sat Mar  1 16:32:27 2025: BS 3 completed
Sat Mar  1 16:32:29 2025: BS 3 completed
Sat Mar  1 16:32:32 2025: BS 3 completed
Sat Mar  1 16:32:34 2025: BS 3 completed
