# Supplementary material for: Photochemical Flow Synthesis of Trisubstituted Oxazoles Enabled by High-Power UV–B LED Modules
Source: Org Lett. 2025 Sep 4;27(36):10152–6. doi: 10.1021/acs.orglett.5c03241 (PMC12442076; doi:10.1021/acs.orglett.5c03241)
Supplement: Supplementary file 1 [file ol5c03241_si_001.zip › FID Publication/1b/RC-3-D-35A-P_CARBON_20250301_01.fid/log]

Sat Mar  1 16:58:09 2025: Experiment started
Sat Mar  1 17:02:49 2025: BS 1 completed
Sat Mar  1 17:03:05 2025: BS 2 completed
Sat Mar  1 17:03:22 2025: BS 3 completed
Sat Mar  1 17:03:38 2025: BS 4 completed
Sat Mar  1 17:03:54 2025: BS 5 completed
Sat Mar  1 17:04:11 2025: BS 6 completed
Sat Mar  1 17:04:27 2025: BS 7 completed
Sat Mar  1 17:04:44 2025: BS 8 completed
Sat Mar  1 17:05:00 2025: BS 9 completed
Sat Mar  1 17:05:16 2025: BS 10 completed
Sat Mar  1 17:05:33 2025: BS 11 completed
Sat Mar  1 17:05:49 2025: BS 12 completed
Sat Mar  1 17:06:05 2025: BS 13 completed
Sat Mar  1 17:06:22 2025: BS 14 completed
Sat Mar  1 17:06:38 2025: BS 15 completed
Sat Mar  1 17:06:55 2025: BS 16 completed
Sat Mar  1 17:07:11 2025: BS 17 completed
Sat Mar  1 17:07:27 2025: BS 18 completed
Sat Mar  1 17:07:44 2025: BS 19 completed
Sat Mar  1 17:08:00 2025: BS 20 completed
Sat Mar  1 17:08:17 2025: BS 21 completed
Sat Mar  1 17:08:33 2025: BS 22 completed
Sat Mar  1 17:08:49 2025: BS 23 completed
Sat Mar  1 17:09:06 2025: BS 24 completed
Sat Mar  1 17:09:22 2025: BS 25 completed
Sat Mar  1 17:09:39 2025: BS 26 completed
Sat Mar  1 17:09:55 2025: BS 27 completed
Sat Mar  1 17:10:11 2025: BS 28 completed
Sat Mar  1 17:10:28 2025: BS 29 completed
Sat Mar  1 17:10:44 2025: BS 30 completed
Sat Mar  1 17:11:00 2025: BS 31 completed
Sat Mar  1 17:11:17 2025: BS 32 completed
Sat Mar  1 17:11:33 2025: BS 33 completed
Sat Mar  1 17:11:50 2025: BS 34 completed
Sat Mar  1 17:12:06 2025: BS 35 completed
Sat Mar  1 17:12:22 2025: BS 36 completed
Sat Mar  1 17:12:39 2025: BS 37 completed
Sat Mar  1 17:12:55 2025: BS 38 completed
Sat Mar  1 17:13:12 2025: BS 39 completed
Sat Mar  1 17:13:28 2025: BS 40 completed
Sat Mar  1 17:13:44 2025: BS 41 completed
Sat Mar  1 17:14:01 2025: BS 42 completed
Sat Mar  1 17:14:17 2025: BS 43 completed
Sat Mar  1 17:14:34 2025: BS 44 completed
Sat Mar  1 17:14:50 2025: BS 45 completed
Sat Mar  1 17:15:06 2025: BS 46 completed
Sat Mar  1 17:15:23 2025: BS 47 completed
Sat Mar  1 17:15:39 2025: BS 48 completed
Sat Mar  1 17:15:55 2025: BS 49 completed
Sat Mar  1 17:16:12 2025: BS 50 completed
Sat Mar  1 17:16:28 2025: BS 51 completed
Sat Mar  1 17:16:45 2025: BS 52 completed
Sat Mar  1 17:17:01 2025: BS 53 completed
Sat Mar  1 17:17:17 2025: BS 54 completed
Sat Mar  1 17:17:34 2025: BS 55 completed
Sat Mar  1 17:17:50 2025: BS 56 completed
Sat Mar  1 17:18:07 2025: BS 57 completed
Sat Mar  1 17:18:23 2025: BS 58 completed
Sat Mar  1 17:18:39 2025: BS 59 completed
Sat Mar  1 17:18:56 2025: BS 60 completed
Sat Mar  1 17:19:12 2025: BS 61 completed
Sat Mar  1 17:19:29 2025: BS 62 completed
Sat Mar  1 17:19:45 2025: BS 63 completed
Sat Mar  1 17:20:01 2025: BS 64 completed
Sat Mar  1 17:20:18 2025: BS 65 completed
Sat Mar  1 17:20:34 2025: BS 66 completed
Sat Mar  1 17:20:50 2025: BS 67 completed
Sat Mar  1 17:21:07 2025: BS 68 completed
Sat Mar  1 17:21:23 2025: BS 69 completed
Sat Mar  1 17:21:40 2025: BS 70 completed
Sat Mar  1 17:21:56 2025: BS 71 completed
Sat Mar  1 17:22:12 2025: BS 72 completed
Sat Mar  1 17:22:29 2025: BS 73 completed
Sat Mar  1 17:22:45 2025: BS 74 completed
Sat Mar  1 17:23:02 2025: BS 75 completed
Sat Mar  1 17:23:18 2025: BS 76 completed
Sat Mar  1 17:23:34 2025: BS 77 completed
Sat Mar  1 17:23:51 2025: BS 78 completed
Sat Mar  1 17:24:07 2025: BS 79 completed
Sat Mar  1 17:24:24 2025: BS 80 completed
Sat Mar  1 17:24:40 2025: BS 81 completed
Sat Mar  1 17:24:56 2025: BS 82 completed
Sat Mar  1 17:25:13 2025: BS 83 completed
Sat Mar  1 17:25:29 2025: BS 84 completed
Sat Mar  1 17:25:45 2025: BS 85 completed
Sat Mar  1 17:26:02 2025: BS 86 completed
Sat Mar  1 17:26:18 2025: BS 87 completed
Sat Mar  1 17:26:35 2025: BS 88 completed
Sat Mar  1 17:26:51 2025: BS 89 completed
Sat Mar  1 17:27:07 2025: BS 90 completed
Sat Mar  1 17:27:24 2025: BS 91 completed
Sat Mar  1 17:27:40 2025: BS 92 completed
Sat Mar  1 17:27:57 2025: BS 93 completed
Sat Mar  1 17:28:13 2025: BS 94 completed
Sat Mar  1 17:28:29 2025: BS 95 completed
Sat Mar  1 17:28:46 2025: BS 96 completed
Sat Mar  1 17:29:02 2025: BS 97 completed
Sat Mar  1 17:29:19 2025: BS 98 completed
Sat Mar  1 17:29:35 2025: BS 99 completed
Sat Mar  1 17:29:51 2025: BS 100 completed
Sat Mar  1 17:30:08 2025: BS 101 completed
Sat Mar  1 17:30:24 2025: BS 102 completed
Sat Mar  1 17:30:40 2025: BS 103 completed
Sat Mar  1 17:30:57 2025: BS 104 completed
Sat Mar  1 17:31:13 2025: BS 105 completed
Sat Mar  1 17:31:30 2025: BS 106 completed
Sat Mar  1 17:31:46 2025: BS 107 completed
Sat Mar  1 17:32:02 2025: BS 108 completed
Sat Mar  1 17:32:19 2025: BS 109 completed
Sat Mar  1 17:32:35 2025: BS 110 completed
Sat Mar  1 17:32:52 2025: BS 111 completed
Sat Mar  1 17:33:08 2025: BS 112 completed
Sat Mar  1 17:33:24 2025: BS 113 completed
Sat Mar  1 17:33:41 2025: BS 114 completed
Sat Mar  1 17:33:57 2025: BS 115 completed
Sat Mar  1 17:34:14 2025: BS 116 completed
Sat Mar  1 17:34:30 2025: BS 117 completed
Sat Mar  1 17:34:46 2025: BS 118 completed
Sat Mar  1 17:35:03 2025: BS 119 completed
Sat Mar  1 17:35:19 2025: BS 120 completed
Sat Mar  1 17:35:35 2025: BS 121 completed
Sat Mar  1 17:35:52 2025: BS 122 completed
Sat Mar  1 17:36:08 2025: BS 123 completed
Sat Mar  1 17:36:25 2025: BS 124 completed
Sat Mar  1 17:36:41 2025: BS 125 completed
Sat Mar  1 17:36:57 2025: BS 126 completed
Sat Mar  1 17:37:14 2025: BS 127 completed
Sat Mar  1 17:37:30 2025: BS 128 completed
Sat Mar  1 17:37:47 2025: BS 129 completed
Sat Mar  1 17:38:03 2025: BS 130 completed
Sat Mar  1 17:38:19 2025: BS 131 completed
Sat Mar  1 17:38:36 2025: BS 132 completed
Sat Mar  1 17:38:52 2025: BS 133 completed
Sat Mar  1 17:39:09 2025: BS 134 completed
Sat Mar  1 17:39:25 2025: BS 135 completed
Sat Mar  1 17:39:41 2025: BS 136 completed
Sat Mar  1 17:39:58 2025: BS 137 completed
Sat Mar  1 17:40:14 2025: BS 138 completed
Sat Mar  1 17:40:30 2025: BS 139 completed
Sat Mar  1 17:40:47 2025: BS 140 completed
Sat Mar  1 17:41:03 2025: BS 141 completed
Sat Mar  1 17:41:20 2025: BS 142 completed
Sat Mar  1 17:41:36 2025: BS 143 completed
Sat Mar  1 17:41:52 2025: BS 144 completed
Sat Mar  1 17:42:09 2025: BS 145 completed
Sat Mar  1 17:42:25 2025: BS 146 completed
Sat Mar  1 17:42:42 2025: BS 147 completed
Sat Mar  1 17:42:58 2025: BS 148 completed
Sat Mar  1 17:43:14 2025: BS 149 completed
Sat Mar  1 17:43:31 2025: BS 150 completed
Sat Mar  1 17:43:47 2025: BS 151 completed
Sat Mar  1 17:44:04 2025: BS 152 completed
Sat Mar  1 17:44:20 2025: BS 153 completed
Sat Mar  1 17:44:36 2025: BS 154 completed
Sat Mar  1 17:44:53 2025: BS 155 completed
Sat Mar  1 17:45:09 2025: BS 156 completed
Sat Mar  1 17:45:25 2025: BS 157 completed
Sat Mar  1 17:45:42 2025: BS 158 completed
Sat Mar  1 17:45:58 2025: BS 159 completed
Sat Mar  1 17:46:15 2025: BS 160 completed
Sat Mar  1 17:46:31 2025: BS 161 completed
Sat Mar  1 17:46:47 2025: BS 162 completed
Sat Mar  1 17:47:04 2025: BS 163 completed
Sat Mar  1 17:47:20 2025: BS 164 completed
Sat Mar  1 17:47:37 2025: BS 165 completed
Sat Mar  1 17:47:53 2025: BS 166 completed
Sat Mar  1 17:48:09 2025: BS 167 completed
Sat Mar  1 17:48:26 2025: BS 168 completed
Sat Mar  1 17:48:42 2025: BS 169 completed
Sat Mar  1 17:48:59 2025: BS 170 completed
Sat Mar  1 17:49:15 2025: BS 171 completed
Sat Mar  1 17:49:31 2025: BS 172 completed
Sat Mar  1 17:49:48 2025: BS 173 completed
Sat Mar  1 17:50:04 2025: BS 174 completed
Sat Mar  1 17:50:20 2025: BS 175 completed
Sat Mar  1 17:50:37 2025: BS 176 completed
Sat Mar  1 17:50:53 2025: BS 177 completed
Sat Mar  1 17:51:10 2025: BS 178 completed
Sat Mar  1 17:51:26 2025: BS 179 completed
Sat Mar  1 17:51:42 2025: BS 180 completed
Sat Mar  1 17:51:59 2025: BS 181 completed
Sat Mar  1 17:52:15 2025: BS 182 completed
Sat Mar  1 17:52:32 2025: BS 183 completed
Sat Mar  1 17:52:48 2025: BS 184 completed
Sat Mar  1 17:53:04 2025: BS 185 completed
Sat Mar  1 17:53:21 2025: BS 186 completed
Sat Mar  1 17:53:37 2025: BS 187 completed
Sat Mar  1 17:53:54 2025: BS 188 completed
Sat Mar  1 17:54:10 2025: BS 189 completed
Sat Mar  1 17:54:26 2025: BS 190 completed
Sat Mar  1 17:54:43 2025: BS 191 completed
Sat Mar  1 17:54:59 2025: BS 192 completed
Sat Mar  1 17:55:15 2025: BS 193 completed
Sat Mar  1 17:55:32 2025: BS 194 completed
Sat Mar  1 17:55:48 2025: BS 195 completed
Sat Mar  1 17:56:05 2025: BS 196 completed
Sat Mar  1 17:56:21 2025: BS 197 completed
Sat Mar  1 17:56:37 2025: BS 198 completed
Sat Mar  1 17:56:54 2025: BS 199 completed
Sat Mar  1 17:57:10 2025: BS 200 completed
Sat Mar  1 17:57:27 2025: BS 201 completed
Sat Mar  1 17:57:43 2025: BS 202 completed
Sat Mar  1 17:57:59 2025: BS 203 completed
Sat Mar  1 17:58:16 2025: BS 204 completed
Sat Mar  1 17:58:32 2025: BS 205 completed
Sat Mar  1 17:58:49 2025: BS 206 completed
Sat Mar  1 17:59:05 2025: BS 207 completed
Sat Mar  1 17:59:21 2025: BS 208 completed
Sat Mar  1 17:59:38 2025: BS 209 completed
Sat Mar  1 17:59:54 2025: BS 210 completed
Sat Mar  1 18:00:10 2025: BS 211 completed
Sat Mar  1 18:00:27 2025: BS 212 completed
Sat Mar  1 18:00:43 2025: BS 213 completed
Sat Mar  1 18:01:00 2025: BS 214 completed
Sat Mar  1 18:01:16 2025: BS 215 completed
Sat Mar  1 18:01:32 2025: BS 216 completed
Sat Mar  1 18:01:49 2025: BS 217 completed
Sat Mar  1 18:02:05 2025: BS 218 completed
Sat Mar  1 18:02:22 2025: BS 219 completed
Sat Mar  1 18:02:38 2025: BS 220 completed
Sat Mar  1 18:02:54 2025: BS 221 completed
Sat Mar  1 18:03:11 2025: BS 222 completed
Sat Mar  1 18:03:27 2025: BS 223 completed
Sat Mar  1 18:03:44 2025: BS 224 completed
Sat Mar  1 18:04:00 2025: BS 225 completed
Sat Mar  1 18:04:16 2025: BS 226 completed
Sat Mar  1 18:04:33 2025: BS 227 completed
Sat Mar  1 18:04:49 2025: BS 228 completed
Sat Mar  1 18:05:05 2025: BS 229 completed
Sat Mar  1 18:05:22 2025: BS 230 completed
Sat Mar  1 18:05:38 2025: BS 231 completed
Sat Mar  1 18:05:55 2025: BS 232 completed
Sat Mar  1 18:06:11 2025: BS 233 completed
Sat Mar  1 18:06:27 2025: BS 234 completed
Sat Mar  1 18:06:44 2025: BS 235 completed
Sat Mar  1 18:07:00 2025: BS 236 completed
Sat Mar  1 18:07:17 2025: BS 237 completed
Sat Mar  1 18:07:33 2025: BS 238 completed
Sat Mar  1 18:07:49 2025: BS 239 completed
Sat Mar  1 18:08:06 2025: BS 240 completed
Sat Mar  1 18:08:22 2025: BS 241 completed
Sat Mar  1 18:08:39 2025: BS 242 completed
Sat Mar  1 18:08:55 2025: BS 243 completed
Sat Mar  1 18:09:11 2025: BS 244 completed
Sat Mar  1 18:09:28 2025: BS 245 completed
Sat Mar  1 18:09:44 2025: BS 246 completed
Sat Mar  1 18:10:00 2025: BS 247 completed
Sat Mar  1 18:10:17 2025: BS 248 completed
Sat Mar  1 18:10:33 2025: BS 249 completed
