# Supplementary material for: Photochemical Flow Synthesis of Trisubstituted Oxazoles Enabled by High-Power UV–B LED Modules
Source: Org Lett. 2025 Sep 4;27(36):10152–6. doi: 10.1021/acs.orglett.5c03241 (PMC12442076; doi:10.1021/acs.orglett.5c03241)
Supplement: Supplementary file 1 [file ol5c03241_si_001.zip › FID Publication/1c/RC-3-D-34B-P_CARBON_20250301_01.fid/log]

Sat Mar  1 08:24:13 2025: Experiment started
Sat Mar  1 08:28:53 2025: BS 1 completed
Sat Mar  1 08:29:09 2025: BS 2 completed
Sat Mar  1 08:29:26 2025: BS 3 completed
Sat Mar  1 08:29:42 2025: BS 4 completed
Sat Mar  1 08:29:59 2025: BS 5 completed
Sat Mar  1 08:30:15 2025: BS 6 completed
Sat Mar  1 08:30:31 2025: BS 7 completed
Sat Mar  1 08:30:48 2025: BS 8 completed
Sat Mar  1 08:31:04 2025: BS 9 completed
Sat Mar  1 08:31:20 2025: BS 10 completed
Sat Mar  1 08:31:37 2025: BS 11 completed
Sat Mar  1 08:31:53 2025: BS 12 completed
Sat Mar  1 08:32:10 2025: BS 13 completed
Sat Mar  1 08:32:26 2025: BS 14 completed
Sat Mar  1 08:32:42 2025: BS 15 completed
Sat Mar  1 08:32:59 2025: BS 16 completed
Sat Mar  1 08:33:15 2025: BS 17 completed
Sat Mar  1 08:33:32 2025: BS 18 completed
Sat Mar  1 08:33:48 2025: BS 19 completed
Sat Mar  1 08:34:04 2025: BS 20 completed
Sat Mar  1 08:34:21 2025: BS 21 completed
Sat Mar  1 08:34:37 2025: BS 22 completed
Sat Mar  1 08:34:54 2025: BS 23 completed
Sat Mar  1 08:35:10 2025: BS 24 completed
Sat Mar  1 08:35:26 2025: BS 25 completed
Sat Mar  1 08:35:43 2025: BS 26 completed
Sat Mar  1 08:35:59 2025: BS 27 completed
Sat Mar  1 08:36:15 2025: BS 28 completed
Sat Mar  1 08:36:32 2025: BS 29 completed
Sat Mar  1 08:36:48 2025: BS 30 completed
Sat Mar  1 08:37:05 2025: BS 31 completed
Sat Mar  1 08:37:21 2025: BS 32 completed
Sat Mar  1 08:37:37 2025: BS 33 completed
Sat Mar  1 08:37:54 2025: BS 34 completed
Sat Mar  1 08:38:10 2025: BS 35 completed
Sat Mar  1 08:38:27 2025: BS 36 completed
Sat Mar  1 08:38:43 2025: BS 37 completed
Sat Mar  1 08:38:59 2025: BS 38 completed
Sat Mar  1 08:39:16 2025: BS 39 completed
Sat Mar  1 08:39:32 2025: BS 40 completed
Sat Mar  1 08:39:49 2025: BS 41 completed
Sat Mar  1 08:40:05 2025: BS 42 completed
Sat Mar  1 08:40:21 2025: BS 43 completed
Sat Mar  1 08:40:38 2025: BS 44 completed
Sat Mar  1 08:40:54 2025: BS 45 completed
Sat Mar  1 08:41:10 2025: BS 46 completed
Sat Mar  1 08:41:27 2025: BS 47 completed
Sat Mar  1 08:41:43 2025: BS 48 completed
Sat Mar  1 08:42:00 2025: BS 49 completed
Sat Mar  1 08:42:16 2025: BS 50 completed
Sat Mar  1 08:42:32 2025: BS 51 completed
Sat Mar  1 08:42:49 2025: BS 52 completed
Sat Mar  1 08:43:05 2025: BS 53 completed
Sat Mar  1 08:43:22 2025: BS 54 completed
Sat Mar  1 08:43:38 2025: BS 55 completed
Sat Mar  1 08:43:54 2025: BS 56 completed
Sat Mar  1 08:44:11 2025: BS 57 completed
Sat Mar  1 08:44:27 2025: BS 58 completed
Sat Mar  1 08:44:44 2025: BS 59 completed
Sat Mar  1 08:45:00 2025: BS 60 completed
Sat Mar  1 08:45:16 2025: BS 61 completed
Sat Mar  1 08:45:33 2025: BS 62 completed
Sat Mar  1 08:45:49 2025: BS 63 completed
Sat Mar  1 08:46:05 2025: BS 64 completed
Sat Mar  1 08:46:22 2025: BS 65 completed
Sat Mar  1 08:46:38 2025: BS 66 completed
Sat Mar  1 08:46:55 2025: BS 67 completed
Sat Mar  1 08:47:11 2025: BS 68 completed
Sat Mar  1 08:47:27 2025: BS 69 completed
Sat Mar  1 08:47:44 2025: BS 70 completed
Sat Mar  1 08:48:00 2025: BS 71 completed
Sat Mar  1 08:48:17 2025: BS 72 completed
Sat Mar  1 08:48:33 2025: BS 73 completed
Sat Mar  1 08:48:49 2025: BS 74 completed
Sat Mar  1 08:49:06 2025: BS 75 completed
Sat Mar  1 08:49:22 2025: BS 76 completed
Sat Mar  1 08:49:39 2025: BS 77 completed
Sat Mar  1 08:49:55 2025: BS 78 completed
Sat Mar  1 08:50:11 2025: BS 79 completed
Sat Mar  1 08:50:28 2025: BS 80 completed
Sat Mar  1 08:50:44 2025: BS 81 completed
Sat Mar  1 08:51:00 2025: BS 82 completed
Sat Mar  1 08:51:17 2025: BS 83 completed
Sat Mar  1 08:51:33 2025: BS 84 completed
Sat Mar  1 08:51:50 2025: BS 85 completed
Sat Mar  1 08:52:06 2025: BS 86 completed
Sat Mar  1 08:52:22 2025: BS 87 completed
Sat Mar  1 08:52:39 2025: BS 88 completed
Sat Mar  1 08:52:55 2025: BS 89 completed
Sat Mar  1 08:53:12 2025: BS 90 completed
Sat Mar  1 08:53:28 2025: BS 91 completed
Sat Mar  1 08:53:44 2025: BS 92 completed
Sat Mar  1 08:54:01 2025: BS 93 completed
Sat Mar  1 08:54:17 2025: BS 94 completed
Sat Mar  1 08:54:34 2025: BS 95 completed
Sat Mar  1 08:54:50 2025: BS 96 completed
Sat Mar  1 08:55:06 2025: BS 97 completed
Sat Mar  1 08:55:23 2025: BS 98 completed
Sat Mar  1 08:55:39 2025: BS 99 completed
Sat Mar  1 08:55:55 2025: BS 100 completed
Sat Mar  1 08:56:12 2025: BS 101 completed
Sat Mar  1 08:56:28 2025: BS 102 completed
Sat Mar  1 08:56:45 2025: BS 103 completed
Sat Mar  1 08:57:01 2025: BS 104 completed
Sat Mar  1 08:57:17 2025: BS 105 completed
Sat Mar  1 08:57:34 2025: BS 106 completed
Sat Mar  1 08:57:50 2025: BS 107 completed
Sat Mar  1 08:58:07 2025: BS 108 completed
Sat Mar  1 08:58:23 2025: BS 109 completed
Sat Mar  1 08:58:39 2025: BS 110 completed
Sat Mar  1 08:58:56 2025: BS 111 completed
Sat Mar  1 08:59:12 2025: BS 112 completed
Sat Mar  1 08:59:29 2025: BS 113 completed
Sat Mar  1 08:59:45 2025: BS 114 completed
Sat Mar  1 09:00:01 2025: BS 115 completed
Sat Mar  1 09:00:18 2025: BS 116 completed
Sat Mar  1 09:00:34 2025: BS 117 completed
Sat Mar  1 09:00:50 2025: BS 118 completed
Sat Mar  1 09:01:07 2025: BS 119 completed
Sat Mar  1 09:01:23 2025: BS 120 completed
Sat Mar  1 09:01:40 2025: BS 121 completed
Sat Mar  1 09:01:56 2025: BS 122 completed
Sat Mar  1 09:02:12 2025: BS 123 completed
Sat Mar  1 09:02:29 2025: BS 124 completed
Sat Mar  1 09:02:45 2025: BS 125 completed
Sat Mar  1 09:03:02 2025: BS 126 completed
Sat Mar  1 09:03:18 2025: BS 127 completed
Sat Mar  1 09:03:34 2025: BS 128 completed
Sat Mar  1 09:03:51 2025: BS 129 completed
Sat Mar  1 09:04:07 2025: BS 130 completed
Sat Mar  1 09:04:24 2025: BS 131 completed
Sat Mar  1 09:04:40 2025: BS 132 completed
Sat Mar  1 09:04:56 2025: BS 133 completed
Sat Mar  1 09:05:13 2025: BS 134 completed
Sat Mar  1 09:05:29 2025: BS 135 completed
Sat Mar  1 09:05:45 2025: BS 136 completed
Sat Mar  1 09:06:02 2025: BS 137 completed
Sat Mar  1 09:06:18 2025: BS 138 completed
Sat Mar  1 09:06:35 2025: BS 139 completed
Sat Mar  1 09:06:51 2025: BS 140 completed
Sat Mar  1 09:07:07 2025: BS 141 completed
Sat Mar  1 09:07:24 2025: BS 142 completed
Sat Mar  1 09:07:40 2025: BS 143 completed
Sat Mar  1 09:07:57 2025: BS 144 completed
Sat Mar  1 09:08:13 2025: BS 145 completed
Sat Mar  1 09:08:29 2025: BS 146 completed
Sat Mar  1 09:08:46 2025: BS 147 completed
Sat Mar  1 09:09:02 2025: BS 148 completed
Sat Mar  1 09:09:19 2025: BS 149 completed
Sat Mar  1 09:09:35 2025: BS 150 completed
Sat Mar  1 09:09:51 2025: BS 151 completed
Sat Mar  1 09:10:08 2025: BS 152 completed
Sat Mar  1 09:10:24 2025: BS 153 completed
Sat Mar  1 09:10:40 2025: BS 154 completed
Sat Mar  1 09:10:57 2025: BS 155 completed
Sat Mar  1 09:11:13 2025: BS 156 completed
Sat Mar  1 09:11:30 2025: BS 157 completed
Sat Mar  1 09:11:46 2025: BS 158 completed
Sat Mar  1 09:12:02 2025: BS 159 completed
Sat Mar  1 09:12:19 2025: BS 160 completed
Sat Mar  1 09:12:35 2025: BS 161 completed
Sat Mar  1 09:12:52 2025: BS 162 completed
Sat Mar  1 09:13:08 2025: BS 163 completed
Sat Mar  1 09:13:24 2025: BS 164 completed
Sat Mar  1 09:13:41 2025: BS 165 completed
Sat Mar  1 09:13:57 2025: BS 166 completed
Sat Mar  1 09:14:14 2025: BS 167 completed
Sat Mar  1 09:14:30 2025: BS 168 completed
Sat Mar  1 09:14:46 2025: BS 169 completed
Sat Mar  1 09:15:03 2025: BS 170 completed
Sat Mar  1 09:15:19 2025: BS 171 completed
Sat Mar  1 09:15:35 2025: BS 172 completed
Sat Mar  1 09:15:52 2025: BS 173 completed
Sat Mar  1 09:16:08 2025: BS 174 completed
Sat Mar  1 09:16:25 2025: BS 175 completed
Sat Mar  1 09:16:41 2025: BS 176 completed
Sat Mar  1 09:16:57 2025: BS 177 completed
Sat Mar  1 09:17:14 2025: BS 178 completed
Sat Mar  1 09:17:30 2025: BS 179 completed
Sat Mar  1 09:17:47 2025: BS 180 completed
Sat Mar  1 09:18:03 2025: BS 181 completed
Sat Mar  1 09:18:19 2025: BS 182 completed
Sat Mar  1 09:18:36 2025: BS 183 completed
Sat Mar  1 09:18:52 2025: BS 184 completed
Sat Mar  1 09:19:09 2025: BS 185 completed
Sat Mar  1 09:19:25 2025: BS 186 completed
Sat Mar  1 09:19:41 2025: BS 187 completed
Sat Mar  1 09:19:58 2025: BS 188 completed
Sat Mar  1 09:20:14 2025: BS 189 completed
Sat Mar  1 09:20:30 2025: BS 190 completed
Sat Mar  1 09:20:47 2025: BS 191 completed
Sat Mar  1 09:21:03 2025: BS 192 completed
Sat Mar  1 09:21:20 2025: BS 193 completed
Sat Mar  1 09:21:36 2025: BS 194 completed
Sat Mar  1 09:21:52 2025: BS 195 completed
Sat Mar  1 09:22:09 2025: BS 196 completed
Sat Mar  1 09:22:25 2025: BS 197 completed
Sat Mar  1 09:22:42 2025: BS 198 completed
Sat Mar  1 09:22:58 2025: BS 199 completed
Sat Mar  1 09:23:14 2025: BS 200 completed
Sat Mar  1 09:23:31 2025: BS 201 completed
Sat Mar  1 09:23:47 2025: BS 202 completed
Sat Mar  1 09:24:04 2025: BS 203 completed
Sat Mar  1 09:24:20 2025: BS 204 completed
Sat Mar  1 09:24:36 2025: BS 205 completed
Sat Mar  1 09:24:53 2025: BS 206 completed
Sat Mar  1 09:25:09 2025: BS 207 completed
Sat Mar  1 09:25:25 2025: BS 208 completed
Sat Mar  1 09:25:42 2025: BS 209 completed
Sat Mar  1 09:25:58 2025: BS 210 completed
Sat Mar  1 09:26:15 2025: BS 211 completed
Sat Mar  1 09:26:31 2025: BS 212 completed
Sat Mar  1 09:26:47 2025: BS 213 completed
Sat Mar  1 09:27:04 2025: BS 214 completed
Sat Mar  1 09:27:20 2025: BS 215 completed
Sat Mar  1 09:27:37 2025: BS 216 completed
Sat Mar  1 09:27:53 2025: BS 217 completed
Sat Mar  1 09:28:09 2025: BS 218 completed
Sat Mar  1 09:28:26 2025: BS 219 completed
Sat Mar  1 09:28:42 2025: BS 220 completed
Sat Mar  1 09:28:59 2025: BS 221 completed
Sat Mar  1 09:29:15 2025: BS 222 completed
Sat Mar  1 09:29:31 2025: BS 223 completed
Sat Mar  1 09:29:48 2025: BS 224 completed
Sat Mar  1 09:30:04 2025: BS 225 completed
Sat Mar  1 09:30:20 2025: BS 226 completed
Sat Mar  1 09:30:37 2025: BS 227 completed
Sat Mar  1 09:30:53 2025: BS 228 completed
Sat Mar  1 09:31:10 2025: BS 229 completed
Sat Mar  1 09:31:26 2025: BS 230 completed
Sat Mar  1 09:31:42 2025: BS 231 completed
Sat Mar  1 09:31:59 2025: BS 232 completed
Sat Mar  1 09:32:15 2025: BS 233 completed
Sat Mar  1 09:32:32 2025: BS 234 completed
Sat Mar  1 09:32:48 2025: BS 235 completed
Sat Mar  1 09:33:04 2025: BS 236 completed
Sat Mar  1 09:33:21 2025: BS 237 completed
Sat Mar  1 09:33:37 2025: BS 238 completed
Sat Mar  1 09:33:54 2025: BS 239 completed
Sat Mar  1 09:34:10 2025: BS 240 completed
Sat Mar  1 09:34:26 2025: BS 241 completed
Sat Mar  1 09:34:43 2025: BS 242 completed
Sat Mar  1 09:34:59 2025: BS 243 completed
Sat Mar  1 09:35:15 2025: BS 244 completed
Sat Mar  1 09:35:32 2025: BS 245 completed
Sat Mar  1 09:35:48 2025: BS 246 completed
Sat Mar  1 09:36:05 2025: BS 247 completed
Sat Mar  1 09:36:21 2025: BS 248 completed
Sat Mar  1 09:36:37 2025: BS 249 completed
