# Supplementary material for: Photochemical Flow Synthesis of Trisubstituted Oxazoles Enabled by High-Power UV–B LED Modules
Source: Org Lett. 2025 Sep 4;27(36):10152–6. doi: 10.1021/acs.orglett.5c03241 (PMC12442076; doi:10.1021/acs.orglett.5c03241)
Supplement: Supplementary file 1 [file ol5c03241_si_001.zip › FID Publication/1c/RC-3-D-34B-P_gHMBCAD_20250301_01.fid/log]

Sat Mar  1 09:46:07 2025: Experiment started
Sat Mar  1 09:46:51 2025: BS 1 completed
Sat Mar  1 09:46:53 2025: BS 1 completed
Sat Mar  1 09:46:56 2025: BS 1 completed
Sat Mar  1 09:46:58 2025: BS 1 completed
Sat Mar  1 09:47:00 2025: BS 1 completed
Sat Mar  1 09:47:03 2025: BS 1 completed
Sat Mar  1 09:47:05 2025: BS 1 completed
Sat Mar  1 09:47:08 2025: BS 1 completed
Sat Mar  1 09:47:10 2025: BS 1 completed
Sat Mar  1 09:47:13 2025: BS 1 completed
Sat Mar  1 09:47:15 2025: BS 1 completed
Sat Mar  1 09:47:18 2025: BS 1 completed
Sat Mar  1 09:47:20 2025: BS 1 completed
Sat Mar  1 09:47:23 2025: BS 1 completed
Sat Mar  1 09:47:25 2025: BS 1 completed
Sat Mar  1 09:47:28 2025: BS 1 completed
Sat Mar  1 09:47:30 2025: BS 1 completed
Sat Mar  1 09:47:33 2025: BS 1 completed
Sat Mar  1 09:47:35 2025: BS 1 completed
Sat Mar  1 09:47:37 2025: BS 1 completed
Sat Mar  1 09:47:40 2025: BS 1 completed
Sat Mar  1 09:47:42 2025: BS 1 completed
Sat Mar  1 09:47:45 2025: BS 1 completed
Sat Mar  1 09:47:47 2025: BS 1 completed
Sat Mar  1 09:47:50 2025: BS 1 completed
Sat Mar  1 09:47:52 2025: BS 1 completed
Sat Mar  1 09:47:55 2025: BS 1 completed
Sat Mar  1 09:47:57 2025: BS 1 completed
Sat Mar  1 09:48:00 2025: BS 1 completed
Sat Mar  1 09:48:02 2025: BS 1 completed
Sat Mar  1 09:48:05 2025: BS 1 completed
Sat Mar  1 09:48:07 2025: BS 1 completed
Sat Mar  1 09:48:09 2025: BS 1 completed
Sat Mar  1 09:48:12 2025: BS 1 completed
Sat Mar  1 09:48:14 2025: BS 1 completed
Sat Mar  1 09:48:17 2025: BS 1 completed
Sat Mar  1 09:48:19 2025: BS 1 completed
Sat Mar  1 09:48:22 2025: BS 1 completed
Sat Mar  1 09:48:24 2025: BS 1 completed
Sat Mar  1 09:48:27 2025: BS 1 completed
Sat Mar  1 09:48:29 2025: BS 1 completed
Sat Mar  1 09:48:32 2025: BS 1 completed
Sat Mar  1 09:48:34 2025: BS 1 completed
Sat Mar  1 09:48:37 2025: BS 1 completed
Sat Mar  1 09:48:39 2025: BS 1 completed
Sat Mar  1 09:48:42 2025: BS 1 completed
Sat Mar  1 09:48:44 2025: BS 1 completed
Sat Mar  1 09:48:46 2025: BS 1 completed
Sat Mar  1 09:48:49 2025: BS 1 completed
Sat Mar  1 09:48:51 2025: BS 1 completed
Sat Mar  1 09:48:54 2025: BS 1 completed
Sat Mar  1 09:48:56 2025: BS 1 completed
Sat Mar  1 09:48:59 2025: BS 1 completed
Sat Mar  1 09:49:01 2025: BS 1 completed
Sat Mar  1 09:49:04 2025: BS 1 completed
Sat Mar  1 09:49:06 2025: BS 1 completed
Sat Mar  1 09:49:09 2025: BS 1 completed
Sat Mar  1 09:49:11 2025: BS 1 completed
Sat Mar  1 09:49:14 2025: BS 1 completed
Sat Mar  1 09:49:16 2025: BS 1 completed
Sat Mar  1 09:49:19 2025: BS 1 completed
Sat Mar  1 09:49:21 2025: BS 1 completed
Sat Mar  1 09:49:23 2025: BS 1 completed
Sat Mar  1 09:49:26 2025: BS 1 completed
Sat Mar  1 09:49:28 2025: BS 1 completed
Sat Mar  1 09:49:31 2025: BS 1 completed
Sat Mar  1 09:49:33 2025: BS 1 completed
Sat Mar  1 09:49:36 2025: BS 1 completed
Sat Mar  1 09:49:38 2025: BS 1 completed
Sat Mar  1 09:49:41 2025: BS 1 completed
Sat Mar  1 09:49:43 2025: BS 1 completed
Sat Mar  1 09:49:46 2025: BS 1 completed
Sat Mar  1 09:49:48 2025: BS 1 completed
Sat Mar  1 09:49:51 2025: BS 1 completed
Sat Mar  1 09:49:53 2025: BS 1 completed
Sat Mar  1 09:49:56 2025: BS 1 completed
Sat Mar  1 09:49:58 2025: BS 1 completed
Sat Mar  1 09:50:00 2025: BS 1 completed
Sat Mar  1 09:50:03 2025: BS 1 completed
Sat Mar  1 09:50:05 2025: BS 1 completed
Sat Mar  1 09:50:08 2025: BS 1 completed
Sat Mar  1 09:50:10 2025: BS 1 completed
Sat Mar  1 09:50:13 2025: BS 1 completed
Sat Mar  1 09:50:15 2025: BS 1 completed
Sat Mar  1 09:50:18 2025: BS 1 completed
Sat Mar  1 09:50:20 2025: BS 1 completed
Sat Mar  1 09:50:23 2025: BS 1 completed
Sat Mar  1 09:50:25 2025: BS 1 completed
Sat Mar  1 09:50:28 2025: BS 1 completed
Sat Mar  1 09:50:30 2025: BS 1 completed
Sat Mar  1 09:50:33 2025: BS 1 completed
Sat Mar  1 09:50:35 2025: BS 1 completed
Sat Mar  1 09:50:37 2025: BS 1 completed
Sat Mar  1 09:50:40 2025: BS 1 completed
Sat Mar  1 09:50:42 2025: BS 1 completed
Sat Mar  1 09:50:45 2025: BS 1 completed
Sat Mar  1 09:50:47 2025: BS 1 completed
Sat Mar  1 09:50:50 2025: BS 1 completed
Sat Mar  1 09:50:52 2025: BS 1 completed
Sat Mar  1 09:50:55 2025: BS 1 completed
Sat Mar  1 09:50:57 2025: BS 1 completed
Sat Mar  1 09:51:00 2025: BS 1 completed
Sat Mar  1 09:51:02 2025: BS 1 completed
Sat Mar  1 09:51:05 2025: BS 1 completed
Sat Mar  1 09:51:07 2025: BS 1 completed
Sat Mar  1 09:51:10 2025: BS 1 completed
Sat Mar  1 09:51:12 2025: BS 1 completed
Sat Mar  1 09:51:14 2025: BS 1 completed
Sat Mar  1 09:51:17 2025: BS 1 completed
Sat Mar  1 09:51:19 2025: BS 1 completed
Sat Mar  1 09:51:22 2025: BS 1 completed
Sat Mar  1 09:51:24 2025: BS 1 completed
Sat Mar  1 09:51:27 2025: BS 1 completed
Sat Mar  1 09:51:29 2025: BS 1 completed
Sat Mar  1 09:51:32 2025: BS 1 completed
Sat Mar  1 09:51:34 2025: BS 1 completed
Sat Mar  1 09:51:37 2025: BS 1 completed
Sat Mar  1 09:51:39 2025: BS 1 completed
Sat Mar  1 09:51:42 2025: BS 1 completed
Sat Mar  1 09:51:44 2025: BS 1 completed
Sat Mar  1 09:51:47 2025: BS 1 completed
Sat Mar  1 09:51:49 2025: BS 1 completed
Sat Mar  1 09:51:51 2025: BS 1 completed
Sat Mar  1 09:51:54 2025: BS 1 completed
Sat Mar  1 09:51:56 2025: BS 1 completed
Sat Mar  1 09:51:59 2025: BS 1 completed
Sat Mar  1 09:52:01 2025: BS 1 completed
Sat Mar  1 09:52:04 2025: BS 1 completed
Sat Mar  1 09:52:06 2025: BS 1 completed
Sat Mar  1 09:52:09 2025: BS 1 completed
Sat Mar  1 09:52:11 2025: BS 1 completed
Sat Mar  1 09:52:14 2025: BS 1 completed
Sat Mar  1 09:52:16 2025: BS 1 completed
Sat Mar  1 09:52:19 2025: BS 1 completed
Sat Mar  1 09:52:21 2025: BS 1 completed
Sat Mar  1 09:52:24 2025: BS 1 completed
Sat Mar  1 09:52:26 2025: BS 1 completed
Sat Mar  1 09:52:28 2025: BS 1 completed
Sat Mar  1 09:52:31 2025: BS 1 completed
Sat Mar  1 09:52:33 2025: BS 1 completed
Sat Mar  1 09:52:36 2025: BS 1 completed
Sat Mar  1 09:52:38 2025: BS 1 completed
Sat Mar  1 09:52:41 2025: BS 1 completed
Sat Mar  1 09:52:43 2025: BS 1 completed
Sat Mar  1 09:52:46 2025: BS 1 completed
Sat Mar  1 09:52:48 2025: BS 1 completed
Sat Mar  1 09:52:51 2025: BS 1 completed
Sat Mar  1 09:52:53 2025: BS 1 completed
Sat Mar  1 09:52:56 2025: BS 1 completed
Sat Mar  1 09:52:58 2025: BS 1 completed
Sat Mar  1 09:53:01 2025: BS 1 completed
Sat Mar  1 09:53:03 2025: BS 1 completed
Sat Mar  1 09:53:06 2025: BS 1 completed
Sat Mar  1 09:53:08 2025: BS 1 completed
Sat Mar  1 09:53:10 2025: BS 1 completed
Sat Mar  1 09:53:13 2025: BS 1 completed
Sat Mar  1 09:53:15 2025: BS 1 completed
Sat Mar  1 09:53:18 2025: BS 1 completed
Sat Mar  1 09:53:20 2025: BS 1 completed
Sat Mar  1 09:53:23 2025: BS 1 completed
Sat Mar  1 09:53:25 2025: BS 1 completed
Sat Mar  1 09:53:28 2025: BS 1 completed
Sat Mar  1 09:53:30 2025: BS 1 completed
Sat Mar  1 09:53:33 2025: BS 1 completed
Sat Mar  1 09:53:35 2025: BS 1 completed
Sat Mar  1 09:53:38 2025: BS 1 completed
Sat Mar  1 09:53:40 2025: BS 1 completed
Sat Mar  1 09:53:43 2025: BS 1 completed
Sat Mar  1 09:53:45 2025: BS 1 completed
Sat Mar  1 09:53:47 2025: BS 1 completed
Sat Mar  1 09:53:50 2025: BS 1 completed
Sat Mar  1 09:53:52 2025: BS 1 completed
Sat Mar  1 09:53:55 2025: BS 1 completed
Sat Mar  1 09:53:57 2025: BS 1 completed
Sat Mar  1 09:54:00 2025: BS 1 completed
Sat Mar  1 09:54:02 2025: BS 1 completed
Sat Mar  1 09:54:05 2025: BS 1 completed
Sat Mar  1 09:54:07 2025: BS 1 completed
Sat Mar  1 09:54:10 2025: BS 1 completed
Sat Mar  1 09:54:12 2025: BS 1 completed
Sat Mar  1 09:54:15 2025: BS 1 completed
Sat Mar  1 09:54:17 2025: BS 1 completed
Sat Mar  1 09:54:20 2025: BS 1 completed
Sat Mar  1 09:54:22 2025: BS 1 completed
Sat Mar  1 09:54:25 2025: BS 1 completed
Sat Mar  1 09:54:27 2025: BS 1 completed
Sat Mar  1 09:54:29 2025: BS 1 completed
Sat Mar  1 09:54:32 2025: BS 1 completed
Sat Mar  1 09:54:34 2025: BS 1 completed
Sat Mar  1 09:54:37 2025: BS 1 completed
Sat Mar  1 09:54:39 2025: BS 1 completed
Sat Mar  1 09:54:42 2025: BS 1 completed
Sat Mar  1 09:54:44 2025: BS 1 completed
Sat Mar  1 09:54:47 2025: BS 1 completed
Sat Mar  1 09:54:49 2025: BS 1 completed
Sat Mar  1 09:54:52 2025: BS 1 completed
Sat Mar  1 09:54:54 2025: BS 1 completed
Sat Mar  1 09:54:57 2025: BS 1 completed
Sat Mar  1 09:54:59 2025: BS 1 completed
Sat Mar  1 09:55:02 2025: BS 1 completed
Sat Mar  1 09:55:04 2025: BS 1 completed
Sat Mar  1 09:55:07 2025: BS 1 completed
Sat Mar  1 09:55:09 2025: BS 1 completed
Sat Mar  1 09:55:11 2025: BS 1 completed
Sat Mar  1 09:55:14 2025: BS 1 completed
Sat Mar  1 09:55:16 2025: BS 1 completed
Sat Mar  1 09:55:19 2025: BS 1 completed
Sat Mar  1 09:55:21 2025: BS 1 completed
Sat Mar  1 09:55:24 2025: BS 1 completed
Sat Mar  1 09:55:26 2025: BS 1 completed
Sat Mar  1 09:55:29 2025: BS 1 completed
Sat Mar  1 09:55:31 2025: BS 1 completed
Sat Mar  1 09:55:34 2025: BS 1 completed
Sat Mar  1 09:55:36 2025: BS 1 completed
Sat Mar  1 09:55:39 2025: BS 1 completed
Sat Mar  1 09:55:41 2025: BS 1 completed
Sat Mar  1 09:55:44 2025: BS 1 completed
Sat Mar  1 09:55:46 2025: BS 1 completed
Sat Mar  1 09:55:49 2025: BS 1 completed
Sat Mar  1 09:55:51 2025: BS 1 completed
Sat Mar  1 09:55:53 2025: BS 1 completed
Sat Mar  1 09:55:56 2025: BS 1 completed
Sat Mar  1 09:55:58 2025: BS 1 completed
Sat Mar  1 09:56:01 2025: BS 1 completed
Sat Mar  1 09:56:03 2025: BS 1 completed
Sat Mar  1 09:56:06 2025: BS 1 completed
Sat Mar  1 09:56:08 2025: BS 1 completed
Sat Mar  1 09:56:11 2025: BS 1 completed
Sat Mar  1 09:56:13 2025: BS 1 completed
Sat Mar  1 09:56:16 2025: BS 1 completed
Sat Mar  1 09:56:18 2025: BS 1 completed
Sat Mar  1 09:56:21 2025: BS 1 completed
Sat Mar  1 09:56:23 2025: BS 1 completed
Sat Mar  1 09:56:26 2025: BS 1 completed
Sat Mar  1 09:56:28 2025: BS 1 completed
Sat Mar  1 09:56:31 2025: BS 1 completed
Sat Mar  1 09:56:33 2025: BS 1 completed
Sat Mar  1 09:56:35 2025: BS 1 completed
Sat Mar  1 09:56:38 2025: BS 1 completed
Sat Mar  1 09:56:40 2025: BS 1 completed
Sat Mar  1 09:56:43 2025: BS 1 completed
Sat Mar  1 09:56:45 2025: BS 1 completed
Sat Mar  1 09:56:48 2025: BS 1 completed
Sat Mar  1 09:56:50 2025: BS 1 completed
Sat Mar  1 09:56:53 2025: BS 1 completed
Sat Mar  1 09:56:55 2025: BS 1 completed
Sat Mar  1 09:56:58 2025: BS 1 completed
Sat Mar  1 09:57:00 2025: BS 1 completed
Sat Mar  1 09:57:03 2025: BS 1 completed
Sat Mar  1 09:57:05 2025: BS 1 completed
Sat Mar  1 09:57:08 2025: BS 1 completed
Sat Mar  1 09:57:10 2025: BS 1 completed
Sat Mar  1 09:57:13 2025: BS 1 completed
Sat Mar  1 09:57:15 2025: BS 1 completed
Sat Mar  1 09:57:17 2025: BS 1 completed
Sat Mar  1 09:57:20 2025: BS 1 completed
Sat Mar  1 09:57:22 2025: BS 1 completed
Sat Mar  1 09:57:25 2025: BS 1 completed
Sat Mar  1 09:57:27 2025: BS 1 completed
Sat Mar  1 09:57:30 2025: BS 1 completed
Sat Mar  1 09:57:32 2025: BS 1 completed
Sat Mar  1 09:57:35 2025: BS 1 completed
Sat Mar  1 09:57:37 2025: BS 1 completed
Sat Mar  1 09:57:40 2025: BS 1 completed
Sat Mar  1 09:57:42 2025: BS 1 completed
Sat Mar  1 09:57:45 2025: BS 1 completed
Sat Mar  1 09:57:47 2025: BS 1 completed
Sat Mar  1 09:57:50 2025: BS 1 completed
Sat Mar  1 09:57:52 2025: BS 1 completed
Sat Mar  1 09:57:55 2025: BS 1 completed
Sat Mar  1 09:57:57 2025: BS 1 completed
Sat Mar  1 09:58:00 2025: BS 1 completed
Sat Mar  1 09:58:02 2025: BS 1 completed
Sat Mar  1 09:58:04 2025: BS 1 completed
Sat Mar  1 09:58:07 2025: BS 1 completed
Sat Mar  1 09:58:09 2025: BS 1 completed
Sat Mar  1 09:58:12 2025: BS 1 completed
Sat Mar  1 09:58:14 2025: BS 1 completed
Sat Mar  1 09:58:17 2025: BS 1 completed
Sat Mar  1 09:58:19 2025: BS 1 completed
Sat Mar  1 09:58:22 2025: BS 1 completed
Sat Mar  1 09:58:24 2025: BS 1 completed
Sat Mar  1 09:58:27 2025: BS 1 completed
Sat Mar  1 09:58:29 2025: BS 1 completed
Sat Mar  1 09:58:32 2025: BS 1 completed
Sat Mar  1 09:58:34 2025: BS 1 completed
Sat Mar  1 09:58:37 2025: BS 1 completed
Sat Mar  1 09:58:39 2025: BS 1 completed
Sat Mar  1 09:58:42 2025: BS 1 completed
Sat Mar  1 09:58:44 2025: BS 1 completed
Sat Mar  1 09:58:47 2025: BS 1 completed
Sat Mar  1 09:58:49 2025: BS 1 completed
Sat Mar  1 09:58:51 2025: BS 1 completed
Sat Mar  1 09:58:54 2025: BS 1 completed
Sat Mar  1 09:58:56 2025: BS 1 completed
Sat Mar  1 09:58:59 2025: BS 1 completed
Sat Mar  1 09:59:01 2025: BS 1 completed
Sat Mar  1 09:59:04 2025: BS 1 completed
Sat Mar  1 09:59:06 2025: BS 1 completed
Sat Mar  1 09:59:09 2025: BS 1 completed
Sat Mar  1 09:59:11 2025: BS 1 completed
Sat Mar  1 09:59:14 2025: BS 1 completed
Sat Mar  1 09:59:16 2025: BS 1 completed
Sat Mar  1 09:59:19 2025: BS 1 completed
Sat Mar  1 09:59:21 2025: BS 1 completed
Sat Mar  1 09:59:24 2025: BS 1 completed
Sat Mar  1 09:59:26 2025: BS 1 completed
Sat Mar  1 09:59:29 2025: BS 1 completed
Sat Mar  1 09:59:31 2025: BS 1 completed
Sat Mar  1 09:59:34 2025: BS 1 completed
Sat Mar  1 09:59:36 2025: BS 1 completed
Sat Mar  1 09:59:38 2025: BS 1 completed
Sat Mar  1 09:59:41 2025: BS 1 completed
Sat Mar  1 09:59:43 2025: BS 1 completed
Sat Mar  1 09:59:46 2025: BS 1 completed
Sat Mar  1 09:59:48 2025: BS 1 completed
Sat Mar  1 09:59:51 2025: BS 1 completed
Sat Mar  1 09:59:53 2025: BS 1 completed
Sat Mar  1 09:59:56 2025: BS 1 completed
Sat Mar  1 09:59:58 2025: BS 1 completed
Sat Mar  1 10:00:01 2025: BS 1 completed
Sat Mar  1 10:00:03 2025: BS 1 completed
Sat Mar  1 10:00:06 2025: BS 1 completed
Sat Mar  1 10:00:08 2025: BS 1 completed
Sat Mar  1 10:00:11 2025: BS 1 completed
Sat Mar  1 10:00:13 2025: BS 1 completed
Sat Mar  1 10:00:16 2025: BS 1 completed
Sat Mar  1 10:00:18 2025: BS 1 completed
Sat Mar  1 10:00:21 2025: BS 1 completed
Sat Mar  1 10:00:23 2025: BS 1 completed
Sat Mar  1 10:00:25 2025: BS 1 completed
Sat Mar  1 10:00:28 2025: BS 1 completed
Sat Mar  1 10:00:30 2025: BS 1 completed
Sat Mar  1 10:00:33 2025: BS 1 completed
Sat Mar  1 10:00:35 2025: BS 1 completed
Sat Mar  1 10:00:38 2025: BS 1 completed
Sat Mar  1 10:00:40 2025: BS 1 completed
Sat Mar  1 10:00:43 2025: BS 1 completed
Sat Mar  1 10:00:45 2025: BS 1 completed
Sat Mar  1 10:00:48 2025: BS 1 completed
Sat Mar  1 10:00:50 2025: BS 1 completed
Sat Mar  1 10:00:53 2025: BS 1 completed
Sat Mar  1 10:00:55 2025: BS 1 completed
Sat Mar  1 10:00:58 2025: BS 1 completed
Sat Mar  1 10:01:00 2025: BS 1 completed
Sat Mar  1 10:01:03 2025: BS 1 completed
Sat Mar  1 10:01:05 2025: BS 1 completed
Sat Mar  1 10:01:08 2025: BS 1 completed
Sat Mar  1 10:01:10 2025: BS 1 completed
Sat Mar  1 10:01:12 2025: BS 1 completed
Sat Mar  1 10:01:15 2025: BS 1 completed
Sat Mar  1 10:01:17 2025: BS 1 completed
Sat Mar  1 10:01:20 2025: BS 1 completed
Sat Mar  1 10:01:22 2025: BS 1 completed
Sat Mar  1 10:01:25 2025: BS 1 completed
Sat Mar  1 10:01:27 2025: BS 1 completed
Sat Mar  1 10:01:30 2025: BS 1 completed
Sat Mar  1 10:01:32 2025: BS 1 completed
Sat Mar  1 10:01:35 2025: BS 1 completed
Sat Mar  1 10:01:37 2025: BS 1 completed
Sat Mar  1 10:01:40 2025: BS 1 completed
Sat Mar  1 10:01:42 2025: BS 1 completed
Sat Mar  1 10:01:45 2025: BS 1 completed
Sat Mar  1 10:01:47 2025: BS 1 completed
Sat Mar  1 10:01:50 2025: BS 1 completed
Sat Mar  1 10:01:52 2025: BS 1 completed
Sat Mar  1 10:01:55 2025: BS 1 completed
Sat Mar  1 10:01:57 2025: BS 1 completed
Sat Mar  1 10:02:00 2025: BS 1 completed
Sat Mar  1 10:02:02 2025: BS 1 completed
Sat Mar  1 10:02:04 2025: BS 1 completed
Sat Mar  1 10:02:07 2025: BS 1 completed
Sat Mar  1 10:02:09 2025: BS 1 completed
Sat Mar  1 10:02:12 2025: BS 1 completed
Sat Mar  1 10:02:14 2025: BS 1 completed
Sat Mar  1 10:02:17 2025: BS 1 completed
Sat Mar  1 10:02:19 2025: BS 1 completed
Sat Mar  1 10:02:22 2025: BS 1 completed
Sat Mar  1 10:02:24 2025: BS 1 completed
Sat Mar  1 10:02:27 2025: BS 1 completed
Sat Mar  1 10:02:29 2025: BS 1 completed
Sat Mar  1 10:02:32 2025: BS 1 completed
Sat Mar  1 10:02:34 2025: BS 1 completed
Sat Mar  1 10:02:37 2025: BS 1 completed
Sat Mar  1 10:02:39 2025: BS 1 completed
Sat Mar  1 10:02:42 2025: BS 1 completed
Sat Mar  1 10:02:44 2025: BS 1 completed
Sat Mar  1 10:02:47 2025: BS 1 completed
Sat Mar  1 10:02:49 2025: BS 1 completed
Sat Mar  1 10:02:52 2025: BS 1 completed
Sat Mar  1 10:02:54 2025: BS 1 completed
Sat Mar  1 10:02:56 2025: BS 1 completed
Sat Mar  1 10:02:59 2025: BS 1 completed
Sat Mar  1 10:03:01 2025: BS 1 completed
Sat Mar  1 10:03:04 2025: BS 1 completed
Sat Mar  1 10:03:06 2025: BS 1 completed
Sat Mar  1 10:03:09 2025: BS 1 completed
Sat Mar  1 10:03:11 2025: BS 1 completed
Sat Mar  1 10:03:14 2025: BS 1 completed
Sat Mar  1 10:03:16 2025: BS 1 completed
Sat Mar  1 10:03:19 2025: BS 1 completed
Sat Mar  1 10:03:21 2025: BS 1 completed
Sat Mar  1 10:03:24 2025: BS 1 completed
Sat Mar  1 10:03:26 2025: BS 1 completed
Sat Mar  1 10:03:29 2025: BS 1 completed
Sat Mar  1 10:03:31 2025: BS 1 completed
Sat Mar  1 10:03:34 2025: BS 1 completed
Sat Mar  1 10:03:36 2025: BS 1 completed
Sat Mar  1 10:03:39 2025: BS 1 completed
Sat Mar  1 10:03:41 2025: BS 1 completed
Sat Mar  1 10:03:44 2025: BS 1 completed
Sat Mar  1 10:03:46 2025: BS 1 completed
Sat Mar  1 10:03:49 2025: BS 1 completed
Sat Mar  1 10:03:51 2025: BS 1 completed
Sat Mar  1 10:03:53 2025: BS 1 completed
Sat Mar  1 10:03:56 2025: BS 1 completed
Sat Mar  1 10:03:58 2025: BS 1 completed
Sat Mar  1 10:04:01 2025: BS 1 completed
Sat Mar  1 10:04:03 2025: BS 1 completed
Sat Mar  1 10:04:06 2025: BS 1 completed
Sat Mar  1 10:04:08 2025: BS 1 completed
Sat Mar  1 10:04:11 2025: BS 1 completed
Sat Mar  1 10:04:13 2025: BS 1 completed
Sat Mar  1 10:04:16 2025: BS 1 completed
Sat Mar  1 10:04:18 2025: BS 1 completed
Sat Mar  1 10:04:21 2025: BS 1 completed
Sat Mar  1 10:04:23 2025: BS 1 completed
Sat Mar  1 10:04:26 2025: BS 1 completed
Sat Mar  1 10:04:28 2025: BS 1 completed
Sat Mar  1 10:04:31 2025: BS 1 completed
Sat Mar  1 10:04:33 2025: BS 1 completed
Sat Mar  1 10:04:36 2025: BS 1 completed
Sat Mar  1 10:04:38 2025: BS 1 completed
Sat Mar  1 10:04:41 2025: BS 1 completed
Sat Mar  1 10:04:43 2025: BS 1 completed
Sat Mar  1 10:04:45 2025: BS 1 completed
Sat Mar  1 10:04:48 2025: BS 1 completed
Sat Mar  1 10:04:50 2025: BS 1 completed
Sat Mar  1 10:04:53 2025: BS 1 completed
Sat Mar  1 10:04:55 2025: BS 1 completed
Sat Mar  1 10:04:58 2025: BS 1 completed
Sat Mar  1 10:05:00 2025: BS 1 completed
Sat Mar  1 10:05:03 2025: BS 1 completed
Sat Mar  1 10:05:05 2025: BS 1 completed
Sat Mar  1 10:05:08 2025: BS 1 completed
Sat Mar  1 10:05:10 2025: BS 1 completed
Sat Mar  1 10:05:13 2025: BS 1 completed
Sat Mar  1 10:05:15 2025: BS 1 completed
Sat Mar  1 10:05:18 2025: BS 1 completed
Sat Mar  1 10:05:20 2025: BS 1 completed
Sat Mar  1 10:05:23 2025: BS 1 completed
Sat Mar  1 10:05:25 2025: BS 1 completed
Sat Mar  1 10:05:28 2025: BS 1 completed
Sat Mar  1 10:05:30 2025: BS 1 completed
Sat Mar  1 10:05:33 2025: BS 1 completed
Sat Mar  1 10:05:35 2025: BS 1 completed
Sat Mar  1 10:05:38 2025: BS 1 completed
Sat Mar  1 10:05:40 2025: BS 1 completed
Sat Mar  1 10:05:43 2025: BS 1 completed
Sat Mar  1 10:05:45 2025: BS 1 completed
Sat Mar  1 10:05:47 2025: BS 1 completed
Sat Mar  1 10:05:50 2025: BS 1 completed
Sat Mar  1 10:05:52 2025: BS 1 completed
Sat Mar  1 10:05:55 2025: BS 1 completed
Sat Mar  1 10:05:57 2025: BS 1 completed
Sat Mar  1 10:06:00 2025: BS 1 completed
Sat Mar  1 10:06:02 2025: BS 1 completed
Sat Mar  1 10:06:05 2025: BS 1 completed
Sat Mar  1 10:06:07 2025: BS 1 completed
Sat Mar  1 10:06:10 2025: BS 1 completed
Sat Mar  1 10:06:12 2025: BS 1 completed
Sat Mar  1 10:06:15 2025: BS 1 completed
Sat Mar  1 10:06:17 2025: BS 1 completed
Sat Mar  1 10:06:20 2025: BS 1 completed
Sat Mar  1 10:06:22 2025: BS 1 completed
Sat Mar  1 10:06:25 2025: BS 1 completed
Sat Mar  1 10:06:27 2025: BS 1 completed
Sat Mar  1 10:06:30 2025: BS 1 completed
Sat Mar  1 10:06:32 2025: BS 1 completed
Sat Mar  1 10:06:35 2025: BS 1 completed
Sat Mar  1 10:06:37 2025: BS 1 completed
Sat Mar  1 10:06:40 2025: BS 1 completed
Sat Mar  1 10:06:42 2025: BS 1 completed
Sat Mar  1 10:06:44 2025: BS 1 completed
Sat Mar  1 10:06:47 2025: BS 1 completed
Sat Mar  1 10:06:49 2025: BS 1 completed
Sat Mar  1 10:06:52 2025: BS 1 completed
Sat Mar  1 10:06:54 2025: BS 1 completed
Sat Mar  1 10:06:57 2025: BS 1 completed
Sat Mar  1 10:06:59 2025: BS 1 completed
Sat Mar  1 10:07:02 2025: BS 1 completed
Sat Mar  1 10:07:04 2025: BS 1 completed
Sat Mar  1 10:07:07 2025: BS 1 completed
Sat Mar  1 10:07:09 2025: BS 1 completed
Sat Mar  1 10:07:12 2025: BS 1 completed
Sat Mar  1 10:07:14 2025: BS 1 completed
Sat Mar  1 10:07:17 2025: BS 1 completed
Sat Mar  1 10:07:19 2025: BS 1 completed
Sat Mar  1 10:07:22 2025: BS 1 completed
Sat Mar  1 10:07:24 2025: BS 1 completed
Sat Mar  1 10:07:27 2025: BS 1 completed
Sat Mar  1 10:07:29 2025: BS 1 completed
Sat Mar  1 10:07:32 2025: BS 1 completed
Sat Mar  1 10:07:34 2025: BS 1 completed
Sat Mar  1 10:07:37 2025: BS 1 completed
Sat Mar  1 10:07:39 2025: BS 1 completed
Sat Mar  1 10:07:42 2025: BS 1 completed
Sat Mar  1 10:07:44 2025: BS 1 completed
Sat Mar  1 10:07:47 2025: BS 1 completed
Sat Mar  1 10:07:49 2025: BS 1 completed
Sat Mar  1 10:07:51 2025: BS 1 completed
Sat Mar  1 10:07:54 2025: BS 1 completed
Sat Mar  1 10:07:56 2025: BS 2 completed
Sat Mar  1 10:07:59 2025: BS 2 completed
Sat Mar  1 10:08:01 2025: BS 2 completed
Sat Mar  1 10:08:04 2025: BS 2 completed
Sat Mar  1 10:08:06 2025: BS 2 completed
Sat Mar  1 10:08:09 2025: BS 2 completed
Sat Mar  1 10:08:11 2025: BS 2 completed
Sat Mar  1 10:08:14 2025: BS 2 completed
Sat Mar  1 10:08:16 2025: BS 2 completed
Sat Mar  1 10:08:19 2025: BS 2 completed
Sat Mar  1 10:08:21 2025: BS 2 completed
Sat Mar  1 10:08:24 2025: BS 2 completed
Sat Mar  1 10:08:26 2025: BS 2 completed
Sat Mar  1 10:08:28 2025: BS 2 completed
Sat Mar  1 10:08:31 2025: BS 2 completed
Sat Mar  1 10:08:33 2025: BS 2 completed
Sat Mar  1 10:08:36 2025: BS 2 completed
Sat Mar  1 10:08:38 2025: BS 2 completed
Sat Mar  1 10:08:41 2025: BS 2 completed
Sat Mar  1 10:08:43 2025: BS 2 completed
Sat Mar  1 10:08:46 2025: BS 2 completed
Sat Mar  1 10:08:48 2025: BS 2 completed
Sat Mar  1 10:08:51 2025: BS 2 completed
Sat Mar  1 10:08:53 2025: BS 2 completed
Sat Mar  1 10:08:56 2025: BS 2 completed
Sat Mar  1 10:08:58 2025: BS 2 completed
Sat Mar  1 10:09:00 2025: BS 2 completed
Sat Mar  1 10:09:03 2025: BS 2 completed
Sat Mar  1 10:09:05 2025: BS 2 completed
Sat Mar  1 10:09:08 2025: BS 2 completed
Sat Mar  1 10:09:10 2025: BS 2 completed
Sat Mar  1 10:09:13 2025: BS 2 completed
Sat Mar  1 10:09:15 2025: BS 2 completed
Sat Mar  1 10:09:18 2025: BS 2 completed
Sat Mar  1 10:09:20 2025: BS 2 completed
Sat Mar  1 10:09:23 2025: BS 2 completed
Sat Mar  1 10:09:25 2025: BS 2 completed
Sat Mar  1 10:09:28 2025: BS 2 completed
Sat Mar  1 10:09:30 2025: BS 2 completed
Sat Mar  1 10:09:33 2025: BS 2 completed
Sat Mar  1 10:09:35 2025: BS 2 completed
Sat Mar  1 10:09:37 2025: BS 2 completed
Sat Mar  1 10:09:40 2025: BS 2 completed
Sat Mar  1 10:09:42 2025: BS 2 completed
Sat Mar  1 10:09:45 2025: BS 2 completed
Sat Mar  1 10:09:47 2025: BS 2 completed
Sat Mar  1 10:09:50 2025: BS 2 completed
Sat Mar  1 10:09:52 2025: BS 2 completed
Sat Mar  1 10:09:55 2025: BS 2 completed
Sat Mar  1 10:09:57 2025: BS 2 completed
Sat Mar  1 10:10:00 2025: BS 2 completed
Sat Mar  1 10:10:02 2025: BS 2 completed
Sat Mar  1 10:10:05 2025: BS 2 completed
Sat Mar  1 10:10:07 2025: BS 2 completed
Sat Mar  1 10:10:09 2025: BS 2 completed
Sat Mar  1 10:10:12 2025: BS 2 completed
Sat Mar  1 10:10:14 2025: BS 2 completed
Sat Mar  1 10:10:17 2025: BS 2 completed
Sat Mar  1 10:10:19 2025: BS 2 completed
Sat Mar  1 10:10:22 2025: BS 2 completed
Sat Mar  1 10:10:24 2025: BS 2 completed
Sat Mar  1 10:10:27 2025: BS 2 completed
Sat Mar  1 10:10:29 2025: BS 2 completed
Sat Mar  1 10:10:32 2025: BS 2 completed
Sat Mar  1 10:10:34 2025: BS 2 completed
Sat Mar  1 10:10:37 2025: BS 2 completed
Sat Mar  1 10:10:39 2025: BS 2 completed
Sat Mar  1 10:10:42 2025: BS 2 completed
Sat Mar  1 10:10:44 2025: BS 2 completed
Sat Mar  1 10:10:46 2025: BS 2 completed
Sat Mar  1 10:10:49 2025: BS 2 completed
Sat Mar  1 10:10:51 2025: BS 2 completed
Sat Mar  1 10:10:54 2025: BS 2 completed
Sat Mar  1 10:10:56 2025: BS 2 completed
Sat Mar  1 10:10:59 2025: BS 2 completed
Sat Mar  1 10:11:01 2025: BS 2 completed
Sat Mar  1 10:11:04 2025: BS 2 completed
Sat Mar  1 10:11:06 2025: BS 2 completed
Sat Mar  1 10:11:09 2025: BS 2 completed
Sat Mar  1 10:11:11 2025: BS 2 completed
Sat Mar  1 10:11:14 2025: BS 2 completed
Sat Mar  1 10:11:16 2025: BS 2 completed
Sat Mar  1 10:11:19 2025: BS 2 completed
Sat Mar  1 10:11:21 2025: BS 2 completed
Sat Mar  1 10:11:23 2025: BS 2 completed
Sat Mar  1 10:11:26 2025: BS 2 completed
Sat Mar  1 10:11:28 2025: BS 2 completed
Sat Mar  1 10:11:31 2025: BS 2 completed
Sat Mar  1 10:11:33 2025: BS 2 completed
Sat Mar  1 10:11:36 2025: BS 2 completed
Sat Mar  1 10:11:38 2025: BS 2 completed
Sat Mar  1 10:11:41 2025: BS 2 completed
Sat Mar  1 10:11:43 2025: BS 2 completed
Sat Mar  1 10:11:46 2025: BS 2 completed
Sat Mar  1 10:11:48 2025: BS 2 completed
Sat Mar  1 10:11:51 2025: BS 2 completed
Sat Mar  1 10:11:53 2025: BS 2 completed
Sat Mar  1 10:11:56 2025: BS 2 completed
Sat Mar  1 10:11:58 2025: BS 2 completed
Sat Mar  1 10:12:00 2025: BS 2 completed
Sat Mar  1 10:12:03 2025: BS 2 completed
Sat Mar  1 10:12:05 2025: BS 2 completed
Sat Mar  1 10:12:08 2025: BS 2 completed
Sat Mar  1 10:12:10 2025: BS 2 completed
Sat Mar  1 10:12:13 2025: BS 2 completed
Sat Mar  1 10:12:15 2025: BS 2 completed
Sat Mar  1 10:12:18 2025: BS 2 completed
Sat Mar  1 10:12:20 2025: BS 2 completed
Sat Mar  1 10:12:23 2025: BS 2 completed
Sat Mar  1 10:12:25 2025: BS 2 completed
Sat Mar  1 10:12:28 2025: BS 2 completed
Sat Mar  1 10:12:30 2025: BS 2 completed
Sat Mar  1 10:12:33 2025: BS 2 completed
Sat Mar  1 10:12:35 2025: BS 2 completed
Sat Mar  1 10:12:37 2025: BS 2 completed
Sat Mar  1 10:12:40 2025: BS 2 completed
Sat Mar  1 10:12:42 2025: BS 2 completed
Sat Mar  1 10:12:45 2025: BS 2 completed
Sat Mar  1 10:12:47 2025: BS 2 completed
Sat Mar  1 10:12:50 2025: BS 2 completed
Sat Mar  1 10:12:52 2025: BS 2 completed
Sat Mar  1 10:12:55 2025: BS 2 completed
Sat Mar  1 10:12:57 2025: BS 2 completed
Sat Mar  1 10:13:00 2025: BS 2 completed
Sat Mar  1 10:13:02 2025: BS 2 completed
Sat Mar  1 10:13:05 2025: BS 2 completed
Sat Mar  1 10:13:07 2025: BS 2 completed
Sat Mar  1 10:13:10 2025: BS 2 completed
Sat Mar  1 10:13:12 2025: BS 2 completed
Sat Mar  1 10:13:15 2025: BS 2 completed
Sat Mar  1 10:13:17 2025: BS 2 completed
Sat Mar  1 10:13:19 2025: BS 2 completed
Sat Mar  1 10:13:22 2025: BS 2 completed
Sat Mar  1 10:13:24 2025: BS 2 completed
Sat Mar  1 10:13:27 2025: BS 2 completed
Sat Mar  1 10:13:29 2025: BS 2 completed
Sat Mar  1 10:13:32 2025: BS 2 completed
Sat Mar  1 10:13:34 2025: BS 2 completed
Sat Mar  1 10:13:37 2025: BS 2 completed
Sat Mar  1 10:13:39 2025: BS 2 completed
Sat Mar  1 10:13:42 2025: BS 2 completed
Sat Mar  1 10:13:44 2025: BS 2 completed
Sat Mar  1 10:13:47 2025: BS 2 completed
Sat Mar  1 10:13:49 2025: BS 2 completed
Sat Mar  1 10:13:52 2025: BS 2 completed
Sat Mar  1 10:13:54 2025: BS 2 completed
Sat Mar  1 10:13:56 2025: BS 2 completed
Sat Mar  1 10:13:59 2025: BS 2 completed
Sat Mar  1 10:14:01 2025: BS 2 completed
Sat Mar  1 10:14:04 2025: BS 2 completed
Sat Mar  1 10:14:06 2025: BS 2 completed
Sat Mar  1 10:14:09 2025: BS 2 completed
Sat Mar  1 10:14:11 2025: BS 2 completed
Sat Mar  1 10:14:14 2025: BS 2 completed
Sat Mar  1 10:14:16 2025: BS 2 completed
Sat Mar  1 10:14:19 2025: BS 2 completed
Sat Mar  1 10:14:21 2025: BS 2 completed
Sat Mar  1 10:14:24 2025: BS 2 completed
Sat Mar  1 10:14:26 2025: BS 2 completed
Sat Mar  1 10:14:29 2025: BS 2 completed
Sat Mar  1 10:14:31 2025: BS 2 completed
Sat Mar  1 10:14:33 2025: BS 2 completed
Sat Mar  1 10:14:36 2025: BS 2 completed
Sat Mar  1 10:14:38 2025: BS 2 completed
Sat Mar  1 10:14:41 2025: BS 2 completed
Sat Mar  1 10:14:43 2025: BS 2 completed
Sat Mar  1 10:14:46 2025: BS 2 completed
Sat Mar  1 10:14:48 2025: BS 2 completed
Sat Mar  1 10:14:51 2025: BS 2 completed
Sat Mar  1 10:14:53 2025: BS 2 completed
Sat Mar  1 10:14:56 2025: BS 2 completed
Sat Mar  1 10:14:58 2025: BS 2 completed
Sat Mar  1 10:15:01 2025: BS 2 completed
Sat Mar  1 10:15:03 2025: BS 2 completed
Sat Mar  1 10:15:06 2025: BS 2 completed
Sat Mar  1 10:15:08 2025: BS 2 completed
Sat Mar  1 10:15:11 2025: BS 2 completed
Sat Mar  1 10:15:13 2025: BS 2 completed
Sat Mar  1 10:15:15 2025: BS 2 completed
Sat Mar  1 10:15:18 2025: BS 2 completed
Sat Mar  1 10:15:20 2025: BS 2 completed
Sat Mar  1 10:15:23 2025: BS 2 completed
Sat Mar  1 10:15:25 2025: BS 2 completed
Sat Mar  1 10:15:28 2025: BS 2 completed
Sat Mar  1 10:15:30 2025: BS 2 completed
Sat Mar  1 10:15:33 2025: BS 2 completed
Sat Mar  1 10:15:35 2025: BS 2 completed
Sat Mar  1 10:15:38 2025: BS 2 completed
Sat Mar  1 10:15:40 2025: BS 2 completed
Sat Mar  1 10:15:43 2025: BS 2 completed
Sat Mar  1 10:15:45 2025: BS 2 completed
Sat Mar  1 10:15:48 2025: BS 2 completed
Sat Mar  1 10:15:50 2025: BS 2 completed
Sat Mar  1 10:15:53 2025: BS 2 completed
Sat Mar  1 10:15:55 2025: BS 2 completed
Sat Mar  1 10:15:57 2025: BS 2 completed
Sat Mar  1 10:16:00 2025: BS 2 completed
Sat Mar  1 10:16:02 2025: BS 2 completed
Sat Mar  1 10:16:05 2025: BS 2 completed
Sat Mar  1 10:16:07 2025: BS 2 completed
Sat Mar  1 10:16:10 2025: BS 2 completed
Sat Mar  1 10:16:12 2025: BS 2 completed
Sat Mar  1 10:16:15 2025: BS 2 completed
Sat Mar  1 10:16:17 2025: BS 2 completed
Sat Mar  1 10:16:20 2025: BS 2 completed
Sat Mar  1 10:16:22 2025: BS 2 completed
Sat Mar  1 10:16:25 2025: BS 2 completed
Sat Mar  1 10:16:27 2025: BS 2 completed
Sat Mar  1 10:16:30 2025: BS 2 completed
Sat Mar  1 10:16:32 2025: BS 2 completed
Sat Mar  1 10:16:35 2025: BS 2 completed
Sat Mar  1 10:16:37 2025: BS 2 completed
Sat Mar  1 10:16:39 2025: BS 2 completed
Sat Mar  1 10:16:42 2025: BS 2 completed
Sat Mar  1 10:16:44 2025: BS 2 completed
Sat Mar  1 10:16:47 2025: BS 2 completed
Sat Mar  1 10:16:49 2025: BS 2 completed
Sat Mar  1 10:16:52 2025: BS 2 completed
Sat Mar  1 10:16:54 2025: BS 2 completed
Sat Mar  1 10:16:57 2025: BS 2 completed
Sat Mar  1 10:16:59 2025: BS 2 completed
Sat Mar  1 10:17:02 2025: BS 2 completed
Sat Mar  1 10:17:04 2025: BS 2 completed
Sat Mar  1 10:17:07 2025: BS 2 completed
Sat Mar  1 10:17:09 2025: BS 2 completed
Sat Mar  1 10:17:12 2025: BS 2 completed
Sat Mar  1 10:17:14 2025: BS 2 completed
Sat Mar  1 10:17:17 2025: BS 2 completed
Sat Mar  1 10:17:19 2025: BS 2 completed
Sat Mar  1 10:17:21 2025: BS 2 completed
Sat Mar  1 10:17:24 2025: BS 2 completed
Sat Mar  1 10:17:26 2025: BS 2 completed
Sat Mar  1 10:17:29 2025: BS 2 completed
Sat Mar  1 10:17:31 2025: BS 2 completed
Sat Mar  1 10:17:34 2025: BS 2 completed
Sat Mar  1 10:17:36 2025: BS 2 completed
Sat Mar  1 10:17:39 2025: BS 2 completed
Sat Mar  1 10:17:41 2025: BS 2 completed
Sat Mar  1 10:17:44 2025: BS 2 completed
Sat Mar  1 10:17:46 2025: BS 2 completed
Sat Mar  1 10:17:49 2025: BS 2 completed
Sat Mar  1 10:17:51 2025: BS 2 completed
Sat Mar  1 10:17:54 2025: BS 2 completed
Sat Mar  1 10:17:56 2025: BS 2 completed
Sat Mar  1 10:17:59 2025: BS 2 completed
Sat Mar  1 10:18:01 2025: BS 2 completed
Sat Mar  1 10:18:03 2025: BS 2 completed
Sat Mar  1 10:18:06 2025: BS 2 completed
Sat Mar  1 10:18:08 2025: BS 2 completed
Sat Mar  1 10:18:11 2025: BS 2 completed
Sat Mar  1 10:18:13 2025: BS 2 completed
Sat Mar  1 10:18:16 2025: BS 2 completed
Sat Mar  1 10:18:18 2025: BS 2 completed
Sat Mar  1 10:18:21 2025: BS 2 completed
Sat Mar  1 10:18:23 2025: BS 2 completed
Sat Mar  1 10:18:26 2025: BS 2 completed
Sat Mar  1 10:18:28 2025: BS 2 completed
Sat Mar  1 10:18:31 2025: BS 2 completed
Sat Mar  1 10:18:33 2025: BS 2 completed
Sat Mar  1 10:18:36 2025: BS 2 completed
Sat Mar  1 10:18:38 2025: BS 2 completed
Sat Mar  1 10:18:41 2025: BS 2 completed
Sat Mar  1 10:18:43 2025: BS 2 completed
Sat Mar  1 10:18:46 2025: BS 2 completed
Sat Mar  1 10:18:48 2025: BS 2 completed
Sat Mar  1 10:18:50 2025: BS 2 completed
Sat Mar  1 10:18:53 2025: BS 2 completed
Sat Mar  1 10:18:55 2025: BS 2 completed
Sat Mar  1 10:18:58 2025: BS 2 completed
Sat Mar  1 10:19:00 2025: BS 2 completed
Sat Mar  1 10:19:03 2025: BS 2 completed
Sat Mar  1 10:19:05 2025: BS 2 completed
Sat Mar  1 10:19:08 2025: BS 2 completed
Sat Mar  1 10:19:10 2025: BS 2 completed
Sat Mar  1 10:19:13 2025: BS 2 completed
Sat Mar  1 10:19:15 2025: BS 2 completed
Sat Mar  1 10:19:18 2025: BS 2 completed
Sat Mar  1 10:19:20 2025: BS 2 completed
Sat Mar  1 10:19:23 2025: BS 2 completed
Sat Mar  1 10:19:25 2025: BS 2 completed
Sat Mar  1 10:19:28 2025: BS 2 completed
Sat Mar  1 10:19:30 2025: BS 2 completed
Sat Mar  1 10:19:32 2025: BS 2 completed
Sat Mar  1 10:19:35 2025: BS 2 completed
Sat Mar  1 10:19:37 2025: BS 2 completed
Sat Mar  1 10:19:40 2025: BS 2 completed
Sat Mar  1 10:19:42 2025: BS 2 completed
Sat Mar  1 10:19:45 2025: BS 2 completed
Sat Mar  1 10:19:47 2025: BS 2 completed
Sat Mar  1 10:19:50 2025: BS 2 completed
Sat Mar  1 10:19:52 2025: BS 2 completed
Sat Mar  1 10:19:55 2025: BS 2 completed
Sat Mar  1 10:19:57 2025: BS 2 completed
Sat Mar  1 10:20:00 2025: BS 2 completed
Sat Mar  1 10:20:02 2025: BS 2 completed
Sat Mar  1 10:20:05 2025: BS 2 completed
Sat Mar  1 10:20:07 2025: BS 2 completed
Sat Mar  1 10:20:10 2025: BS 2 completed
Sat Mar  1 10:20:12 2025: BS 2 completed
Sat Mar  1 10:20:15 2025: BS 2 completed
Sat Mar  1 10:20:17 2025: BS 2 completed
Sat Mar  1 10:20:19 2025: BS 2 completed
Sat Mar  1 10:20:22 2025: BS 2 completed
Sat Mar  1 10:20:24 2025: BS 2 completed
Sat Mar  1 10:20:27 2025: BS 2 completed
Sat Mar  1 10:20:29 2025: BS 2 completed
Sat Mar  1 10:20:32 2025: BS 2 completed
Sat Mar  1 10:20:34 2025: BS 2 completed
Sat Mar  1 10:20:37 2025: BS 2 completed
Sat Mar  1 10:20:39 2025: BS 2 completed
Sat Mar  1 10:20:42 2025: BS 2 completed
Sat Mar  1 10:20:44 2025: BS 2 completed
Sat Mar  1 10:20:47 2025: BS 2 completed
Sat Mar  1 10:20:49 2025: BS 2 completed
Sat Mar  1 10:20:52 2025: BS 2 completed
Sat Mar  1 10:20:54 2025: BS 2 completed
Sat Mar  1 10:20:57 2025: BS 2 completed
Sat Mar  1 10:20:59 2025: BS 2 completed
Sat Mar  1 10:21:02 2025: BS 2 completed
Sat Mar  1 10:21:04 2025: BS 2 completed
Sat Mar  1 10:21:06 2025: BS 2 completed
Sat Mar  1 10:21:09 2025: BS 2 completed
Sat Mar  1 10:21:11 2025: BS 2 completed
Sat Mar  1 10:21:14 2025: BS 2 completed
Sat Mar  1 10:21:16 2025: BS 2 completed
Sat Mar  1 10:21:19 2025: BS 2 completed
Sat Mar  1 10:21:21 2025: BS 2 completed
Sat Mar  1 10:21:24 2025: BS 2 completed
Sat Mar  1 10:21:26 2025: BS 2 completed
Sat Mar  1 10:21:29 2025: BS 2 completed
Sat Mar  1 10:21:31 2025: BS 2 completed
Sat Mar  1 10:21:34 2025: BS 2 completed
Sat Mar  1 10:21:36 2025: BS 2 completed
Sat Mar  1 10:21:39 2025: BS 2 completed
Sat Mar  1 10:21:41 2025: BS 2 completed
Sat Mar  1 10:21:44 2025: BS 2 completed
Sat Mar  1 10:21:46 2025: BS 2 completed
Sat Mar  1 10:21:49 2025: BS 2 completed
Sat Mar  1 10:21:51 2025: BS 2 completed
Sat Mar  1 10:21:54 2025: BS 2 completed
Sat Mar  1 10:21:56 2025: BS 2 completed
Sat Mar  1 10:21:58 2025: BS 2 completed
Sat Mar  1 10:22:01 2025: BS 2 completed
Sat Mar  1 10:22:03 2025: BS 2 completed
Sat Mar  1 10:22:06 2025: BS 2 completed
Sat Mar  1 10:22:08 2025: BS 2 completed
Sat Mar  1 10:22:11 2025: BS 2 completed
Sat Mar  1 10:22:13 2025: BS 2 completed
Sat Mar  1 10:22:16 2025: BS 2 completed
Sat Mar  1 10:22:18 2025: BS 2 completed
Sat Mar  1 10:22:21 2025: BS 2 completed
Sat Mar  1 10:22:23 2025: BS 2 completed
Sat Mar  1 10:22:26 2025: BS 2 completed
Sat Mar  1 10:22:28 2025: BS 2 completed
Sat Mar  1 10:22:31 2025: BS 2 completed
Sat Mar  1 10:22:33 2025: BS 2 completed
Sat Mar  1 10:22:36 2025: BS 2 completed
Sat Mar  1 10:22:38 2025: BS 2 completed
Sat Mar  1 10:22:41 2025: BS 2 completed
Sat Mar  1 10:22:43 2025: BS 2 completed
Sat Mar  1 10:22:45 2025: BS 2 completed
Sat Mar  1 10:22:48 2025: BS 2 completed
Sat Mar  1 10:22:50 2025: BS 2 completed
Sat Mar  1 10:22:53 2025: BS 2 completed
Sat Mar  1 10:22:55 2025: BS 2 completed
Sat Mar  1 10:22:58 2025: BS 2 completed
Sat Mar  1 10:23:00 2025: BS 2 completed
Sat Mar  1 10:23:03 2025: BS 2 completed
Sat Mar  1 10:23:05 2025: BS 2 completed
Sat Mar  1 10:23:08 2025: BS 2 completed
Sat Mar  1 10:23:10 2025: BS 2 completed
Sat Mar  1 10:23:13 2025: BS 2 completed
Sat Mar  1 10:23:15 2025: BS 2 completed
Sat Mar  1 10:23:18 2025: BS 2 completed
Sat Mar  1 10:23:20 2025: BS 2 completed
Sat Mar  1 10:23:23 2025: BS 2 completed
Sat Mar  1 10:23:25 2025: BS 2 completed
Sat Mar  1 10:23:28 2025: BS 2 completed
Sat Mar  1 10:23:30 2025: BS 2 completed
Sat Mar  1 10:23:33 2025: BS 2 completed
Sat Mar  1 10:23:35 2025: BS 2 completed
Sat Mar  1 10:23:37 2025: BS 2 completed
Sat Mar  1 10:23:40 2025: BS 2 completed
Sat Mar  1 10:23:42 2025: BS 2 completed
Sat Mar  1 10:23:45 2025: BS 2 completed
Sat Mar  1 10:23:47 2025: BS 2 completed
Sat Mar  1 10:23:50 2025: BS 2 completed
Sat Mar  1 10:23:52 2025: BS 2 completed
Sat Mar  1 10:23:55 2025: BS 2 completed
Sat Mar  1 10:23:57 2025: BS 2 completed
Sat Mar  1 10:24:00 2025: BS 2 completed
Sat Mar  1 10:24:02 2025: BS 2 completed
Sat Mar  1 10:24:05 2025: BS 2 completed
Sat Mar  1 10:24:07 2025: BS 2 completed
Sat Mar  1 10:24:10 2025: BS 2 completed
Sat Mar  1 10:24:12 2025: BS 2 completed
Sat Mar  1 10:24:15 2025: BS 2 completed
Sat Mar  1 10:24:17 2025: BS 2 completed
Sat Mar  1 10:24:20 2025: BS 2 completed
Sat Mar  1 10:24:22 2025: BS 2 completed
Sat Mar  1 10:24:25 2025: BS 2 completed
Sat Mar  1 10:24:27 2025: BS 2 completed
Sat Mar  1 10:24:29 2025: BS 2 completed
Sat Mar  1 10:24:32 2025: BS 2 completed
Sat Mar  1 10:24:34 2025: BS 2 completed
Sat Mar  1 10:24:37 2025: BS 2 completed
Sat Mar  1 10:24:39 2025: BS 2 completed
Sat Mar  1 10:24:42 2025: BS 2 completed
Sat Mar  1 10:24:44 2025: BS 2 completed
Sat Mar  1 10:24:47 2025: BS 2 completed
Sat Mar  1 10:24:49 2025: BS 2 completed
Sat Mar  1 10:24:52 2025: BS 2 completed
Sat Mar  1 10:24:54 2025: BS 2 completed
Sat Mar  1 10:24:57 2025: BS 2 completed
Sat Mar  1 10:24:59 2025: BS 2 completed
Sat Mar  1 10:25:02 2025: BS 2 completed
Sat Mar  1 10:25:04 2025: BS 2 completed
Sat Mar  1 10:25:07 2025: BS 2 completed
Sat Mar  1 10:25:09 2025: BS 2 completed
Sat Mar  1 10:25:12 2025: BS 2 completed
Sat Mar  1 10:25:14 2025: BS 2 completed
Sat Mar  1 10:25:17 2025: BS 2 completed
Sat Mar  1 10:25:19 2025: BS 2 completed
Sat Mar  1 10:25:22 2025: BS 2 completed
Sat Mar  1 10:25:24 2025: BS 2 completed
Sat Mar  1 10:25:26 2025: BS 2 completed
Sat Mar  1 10:25:29 2025: BS 2 completed
Sat Mar  1 10:25:31 2025: BS 2 completed
Sat Mar  1 10:25:34 2025: BS 2 completed
Sat Mar  1 10:25:36 2025: BS 2 completed
Sat Mar  1 10:25:39 2025: BS 2 completed
Sat Mar  1 10:25:41 2025: BS 2 completed
Sat Mar  1 10:25:44 2025: BS 2 completed
Sat Mar  1 10:25:46 2025: BS 2 completed
Sat Mar  1 10:25:49 2025: BS 2 completed
Sat Mar  1 10:25:51 2025: BS 2 completed
Sat Mar  1 10:25:54 2025: BS 2 completed
Sat Mar  1 10:25:56 2025: BS 2 completed
Sat Mar  1 10:25:59 2025: BS 2 completed
Sat Mar  1 10:26:01 2025: BS 2 completed
Sat Mar  1 10:26:04 2025: BS 2 completed
Sat Mar  1 10:26:06 2025: BS 2 completed
Sat Mar  1 10:26:09 2025: BS 2 completed
Sat Mar  1 10:26:11 2025: BS 2 completed
Sat Mar  1 10:26:14 2025: BS 2 completed
Sat Mar  1 10:26:16 2025: BS 2 completed
Sat Mar  1 10:26:19 2025: BS 2 completed
Sat Mar  1 10:26:21 2025: BS 2 completed
Sat Mar  1 10:26:23 2025: BS 2 completed
Sat Mar  1 10:26:26 2025: BS 2 completed
Sat Mar  1 10:26:28 2025: BS 2 completed
Sat Mar  1 10:26:31 2025: BS 2 completed
Sat Mar  1 10:26:33 2025: BS 2 completed
Sat Mar  1 10:26:36 2025: BS 2 completed
Sat Mar  1 10:26:38 2025: BS 2 completed
Sat Mar  1 10:26:41 2025: BS 2 completed
Sat Mar  1 10:26:43 2025: BS 2 completed
Sat Mar  1 10:26:46 2025: BS 2 completed
Sat Mar  1 10:26:48 2025: BS 2 completed
Sat Mar  1 10:26:51 2025: BS 2 completed
Sat Mar  1 10:26:53 2025: BS 2 completed
Sat Mar  1 10:26:56 2025: BS 2 completed
Sat Mar  1 10:26:58 2025: BS 2 completed
Sat Mar  1 10:27:01 2025: BS 2 completed
Sat Mar  1 10:27:03 2025: BS 2 completed
Sat Mar  1 10:27:06 2025: BS 2 completed
Sat Mar  1 10:27:08 2025: BS 2 completed
Sat Mar  1 10:27:11 2025: BS 2 completed
Sat Mar  1 10:27:13 2025: BS 2 completed
Sat Mar  1 10:27:16 2025: BS 2 completed
Sat Mar  1 10:27:18 2025: BS 2 completed
Sat Mar  1 10:27:21 2025: BS 2 completed
Sat Mar  1 10:27:23 2025: BS 2 completed
Sat Mar  1 10:27:25 2025: BS 2 completed
Sat Mar  1 10:27:28 2025: BS 2 completed
Sat Mar  1 10:27:30 2025: BS 2 completed
Sat Mar  1 10:27:33 2025: BS 2 completed
Sat Mar  1 10:27:35 2025: BS 2 completed
Sat Mar  1 10:27:38 2025: BS 2 completed
Sat Mar  1 10:27:40 2025: BS 2 completed
Sat Mar  1 10:27:43 2025: BS 2 completed
Sat Mar  1 10:27:45 2025: BS 2 completed
Sat Mar  1 10:27:48 2025: BS 2 completed
Sat Mar  1 10:27:50 2025: BS 2 completed
Sat Mar  1 10:27:53 2025: BS 2 completed
Sat Mar  1 10:27:55 2025: BS 2 completed
Sat Mar  1 10:27:58 2025: BS 2 completed
Sat Mar  1 10:28:00 2025: BS 2 completed
Sat Mar  1 10:28:03 2025: BS 2 completed
Sat Mar  1 10:28:05 2025: BS 2 completed
Sat Mar  1 10:28:08 2025: BS 2 completed
Sat Mar  1 10:28:10 2025: BS 2 completed
Sat Mar  1 10:28:13 2025: BS 2 completed
Sat Mar  1 10:28:15 2025: BS 2 completed
Sat Mar  1 10:28:18 2025: BS 2 completed
Sat Mar  1 10:28:20 2025: BS 2 completed
Sat Mar  1 10:28:22 2025: BS 2 completed
Sat Mar  1 10:28:25 2025: BS 2 completed
Sat Mar  1 10:28:27 2025: BS 2 completed
Sat Mar  1 10:28:30 2025: BS 2 completed
Sat Mar  1 10:28:32 2025: BS 2 completed
Sat Mar  1 10:28:35 2025: BS 2 completed
Sat Mar  1 10:28:37 2025: BS 2 completed
Sat Mar  1 10:28:40 2025: BS 2 completed
Sat Mar  1 10:28:42 2025: BS 2 completed
Sat Mar  1 10:28:45 2025: BS 2 completed
Sat Mar  1 10:28:47 2025: BS 2 completed
Sat Mar  1 10:28:50 2025: BS 2 completed
Sat Mar  1 10:28:52 2025: BS 2 completed
Sat Mar  1 10:28:55 2025: BS 2 completed
Sat Mar  1 10:28:57 2025: BS 2 completed
Sat Mar  1 10:29:00 2025: BS 2 completed
Sat Mar  1 10:29:02 2025: BS 3 completed
Sat Mar  1 10:29:05 2025: BS 3 completed
Sat Mar  1 10:29:07 2025: BS 3 completed
Sat Mar  1 10:29:10 2025: BS 3 completed
Sat Mar  1 10:29:12 2025: BS 3 completed
Sat Mar  1 10:29:14 2025: BS 3 completed
Sat Mar  1 10:29:17 2025: BS 3 completed
Sat Mar  1 10:29:19 2025: BS 3 completed
Sat Mar  1 10:29:22 2025: BS 3 completed
Sat Mar  1 10:29:24 2025: BS 3 completed
Sat Mar  1 10:29:27 2025: BS 3 completed
Sat Mar  1 10:29:29 2025: BS 3 completed
Sat Mar  1 10:29:32 2025: BS 3 completed
Sat Mar  1 10:29:34 2025: BS 3 completed
Sat Mar  1 10:29:37 2025: BS 3 completed
Sat Mar  1 10:29:39 2025: BS 3 completed
Sat Mar  1 10:29:42 2025: BS 3 completed
Sat Mar  1 10:29:44 2025: BS 3 completed
Sat Mar  1 10:29:47 2025: BS 3 completed
Sat Mar  1 10:29:49 2025: BS 3 completed
Sat Mar  1 10:29:51 2025: BS 3 completed
Sat Mar  1 10:29:54 2025: BS 3 completed
Sat Mar  1 10:29:56 2025: BS 3 completed
Sat Mar  1 10:29:59 2025: BS 3 completed
Sat Mar  1 10:30:01 2025: BS 3 completed
Sat Mar  1 10:30:04 2025: BS 3 completed
Sat Mar  1 10:30:06 2025: BS 3 completed
Sat Mar  1 10:30:09 2025: BS 3 completed
Sat Mar  1 10:30:11 2025: BS 3 completed
Sat Mar  1 10:30:14 2025: BS 3 completed
Sat Mar  1 10:30:16 2025: BS 3 completed
Sat Mar  1 10:30:19 2025: BS 3 completed
Sat Mar  1 10:30:21 2025: BS 3 completed
Sat Mar  1 10:30:23 2025: BS 3 completed
Sat Mar  1 10:30:26 2025: BS 3 completed
Sat Mar  1 10:30:28 2025: BS 3 completed
Sat Mar  1 10:30:31 2025: BS 3 completed
Sat Mar  1 10:30:33 2025: BS 3 completed
Sat Mar  1 10:30:36 2025: BS 3 completed
Sat Mar  1 10:30:38 2025: BS 3 completed
Sat Mar  1 10:30:41 2025: BS 3 completed
Sat Mar  1 10:30:43 2025: BS 3 completed
Sat Mar  1 10:30:46 2025: BS 3 completed
Sat Mar  1 10:30:48 2025: BS 3 completed
Sat Mar  1 10:30:51 2025: BS 3 completed
Sat Mar  1 10:30:53 2025: BS 3 completed
Sat Mar  1 10:30:56 2025: BS 3 completed
Sat Mar  1 10:30:58 2025: BS 3 completed
Sat Mar  1 10:31:00 2025: BS 3 completed
Sat Mar  1 10:31:03 2025: BS 3 completed
Sat Mar  1 10:31:05 2025: BS 3 completed
Sat Mar  1 10:31:08 2025: BS 3 completed
Sat Mar  1 10:31:10 2025: BS 3 completed
Sat Mar  1 10:31:13 2025: BS 3 completed
Sat Mar  1 10:31:15 2025: BS 3 completed
Sat Mar  1 10:31:18 2025: BS 3 completed
Sat Mar  1 10:31:20 2025: BS 3 completed
Sat Mar  1 10:31:23 2025: BS 3 completed
Sat Mar  1 10:31:25 2025: BS 3 completed
Sat Mar  1 10:31:28 2025: BS 3 completed
Sat Mar  1 10:31:30 2025: BS 3 completed
Sat Mar  1 10:31:33 2025: BS 3 completed
Sat Mar  1 10:31:35 2025: BS 3 completed
Sat Mar  1 10:31:37 2025: BS 3 completed
Sat Mar  1 10:31:40 2025: BS 3 completed
Sat Mar  1 10:31:42 2025: BS 3 completed
Sat Mar  1 10:31:45 2025: BS 3 completed
Sat Mar  1 10:31:47 2025: BS 3 completed
Sat Mar  1 10:31:50 2025: BS 3 completed
Sat Mar  1 10:31:52 2025: BS 3 completed
Sat Mar  1 10:31:55 2025: BS 3 completed
Sat Mar  1 10:31:57 2025: BS 3 completed
Sat Mar  1 10:32:00 2025: BS 3 completed
Sat Mar  1 10:32:02 2025: BS 3 completed
Sat Mar  1 10:32:05 2025: BS 3 completed
Sat Mar  1 10:32:07 2025: BS 3 completed
Sat Mar  1 10:32:10 2025: BS 3 completed
Sat Mar  1 10:32:12 2025: BS 3 completed
Sat Mar  1 10:32:14 2025: BS 3 completed
Sat Mar  1 10:32:17 2025: BS 3 completed
Sat Mar  1 10:32:19 2025: BS 3 completed
Sat Mar  1 10:32:22 2025: BS 3 completed
Sat Mar  1 10:32:24 2025: BS 3 completed
Sat Mar  1 10:32:27 2025: BS 3 completed
Sat Mar  1 10:32:29 2025: BS 3 completed
Sat Mar  1 10:32:32 2025: BS 3 completed
Sat Mar  1 10:32:34 2025: BS 3 completed
Sat Mar  1 10:32:37 2025: BS 3 completed
Sat Mar  1 10:32:39 2025: BS 3 completed
Sat Mar  1 10:32:42 2025: BS 3 completed
Sat Mar  1 10:32:44 2025: BS 3 completed
Sat Mar  1 10:32:46 2025: BS 3 completed
Sat Mar  1 10:32:49 2025: BS 3 completed
Sat Mar  1 10:32:51 2025: BS 3 completed
Sat Mar  1 10:32:54 2025: BS 3 completed
Sat Mar  1 10:32:56 2025: BS 3 completed
Sat Mar  1 10:32:59 2025: BS 3 completed
Sat Mar  1 10:33:01 2025: BS 3 completed
Sat Mar  1 10:33:04 2025: BS 3 completed
Sat Mar  1 10:33:06 2025: BS 3 completed
Sat Mar  1 10:33:09 2025: BS 3 completed
Sat Mar  1 10:33:11 2025: BS 3 completed
Sat Mar  1 10:33:14 2025: BS 3 completed
Sat Mar  1 10:33:16 2025: BS 3 completed
Sat Mar  1 10:33:19 2025: BS 3 completed
Sat Mar  1 10:33:21 2025: BS 3 completed
Sat Mar  1 10:33:24 2025: BS 3 completed
Sat Mar  1 10:33:26 2025: BS 3 completed
Sat Mar  1 10:33:28 2025: BS 3 completed
Sat Mar  1 10:33:31 2025: BS 3 completed
Sat Mar  1 10:33:33 2025: BS 3 completed
Sat Mar  1 10:33:36 2025: BS 3 completed
Sat Mar  1 10:33:38 2025: BS 3 completed
Sat Mar  1 10:33:41 2025: BS 3 completed
Sat Mar  1 10:33:43 2025: BS 3 completed
Sat Mar  1 10:33:46 2025: BS 3 completed
Sat Mar  1 10:33:48 2025: BS 3 completed
Sat Mar  1 10:33:51 2025: BS 3 completed
Sat Mar  1 10:33:53 2025: BS 3 completed
Sat Mar  1 10:33:56 2025: BS 3 completed
Sat Mar  1 10:33:58 2025: BS 3 completed
Sat Mar  1 10:34:01 2025: BS 3 completed
Sat Mar  1 10:34:03 2025: BS 3 completed
Sat Mar  1 10:34:05 2025: BS 3 completed
Sat Mar  1 10:34:08 2025: BS 3 completed
Sat Mar  1 10:34:10 2025: BS 3 completed
Sat Mar  1 10:34:13 2025: BS 3 completed
Sat Mar  1 10:34:15 2025: BS 3 completed
Sat Mar  1 10:34:18 2025: BS 3 completed
Sat Mar  1 10:34:20 2025: BS 3 completed
Sat Mar  1 10:34:23 2025: BS 3 completed
Sat Mar  1 10:34:25 2025: BS 3 completed
Sat Mar  1 10:34:28 2025: BS 3 completed
Sat Mar  1 10:34:30 2025: BS 3 completed
Sat Mar  1 10:34:33 2025: BS 3 completed
Sat Mar  1 10:34:35 2025: BS 3 completed
Sat Mar  1 10:34:38 2025: BS 3 completed
Sat Mar  1 10:34:40 2025: BS 3 completed
Sat Mar  1 10:34:42 2025: BS 3 completed
Sat Mar  1 10:34:45 2025: BS 3 completed
Sat Mar  1 10:34:47 2025: BS 3 completed
Sat Mar  1 10:34:50 2025: BS 3 completed
Sat Mar  1 10:34:52 2025: BS 3 completed
Sat Mar  1 10:34:55 2025: BS 3 completed
Sat Mar  1 10:34:57 2025: BS 3 completed
Sat Mar  1 10:35:00 2025: BS 3 completed
Sat Mar  1 10:35:02 2025: BS 3 completed
Sat Mar  1 10:35:05 2025: BS 3 completed
Sat Mar  1 10:35:07 2025: BS 3 completed
Sat Mar  1 10:35:10 2025: BS 3 completed
Sat Mar  1 10:35:12 2025: BS 3 completed
Sat Mar  1 10:35:15 2025: BS 3 completed
Sat Mar  1 10:35:17 2025: BS 3 completed
Sat Mar  1 10:35:19 2025: BS 3 completed
Sat Mar  1 10:35:22 2025: BS 3 completed
Sat Mar  1 10:35:24 2025: BS 3 completed
Sat Mar  1 10:35:27 2025: BS 3 completed
Sat Mar  1 10:35:29 2025: BS 3 completed
Sat Mar  1 10:35:32 2025: BS 3 completed
Sat Mar  1 10:35:34 2025: BS 3 completed
Sat Mar  1 10:35:37 2025: BS 3 completed
Sat Mar  1 10:35:39 2025: BS 3 completed
Sat Mar  1 10:35:42 2025: BS 3 completed
Sat Mar  1 10:35:44 2025: BS 3 completed
Sat Mar  1 10:35:47 2025: BS 3 completed
Sat Mar  1 10:35:49 2025: BS 3 completed
Sat Mar  1 10:35:52 2025: BS 3 completed
Sat Mar  1 10:35:54 2025: BS 3 completed
Sat Mar  1 10:35:57 2025: BS 3 completed
Sat Mar  1 10:35:59 2025: BS 3 completed
Sat Mar  1 10:36:01 2025: BS 3 completed
Sat Mar  1 10:36:04 2025: BS 3 completed
Sat Mar  1 10:36:06 2025: BS 3 completed
Sat Mar  1 10:36:09 2025: BS 3 completed
Sat Mar  1 10:36:11 2025: BS 3 completed
Sat Mar  1 10:36:14 2025: BS 3 completed
Sat Mar  1 10:36:16 2025: BS 3 completed
Sat Mar  1 10:36:19 2025: BS 3 completed
Sat Mar  1 10:36:21 2025: BS 3 completed
Sat Mar  1 10:36:24 2025: BS 3 completed
Sat Mar  1 10:36:26 2025: BS 3 completed
Sat Mar  1 10:36:29 2025: BS 3 completed
Sat Mar  1 10:36:31 2025: BS 3 completed
Sat Mar  1 10:36:34 2025: BS 3 completed
Sat Mar  1 10:36:36 2025: BS 3 completed
Sat Mar  1 10:36:39 2025: BS 3 completed
Sat Mar  1 10:36:41 2025: BS 3 completed
Sat Mar  1 10:36:43 2025: BS 3 completed
Sat Mar  1 10:36:46 2025: BS 3 completed
Sat Mar  1 10:36:48 2025: BS 3 completed
Sat Mar  1 10:36:51 2025: BS 3 completed
Sat Mar  1 10:36:53 2025: BS 3 completed
Sat Mar  1 10:36:56 2025: BS 3 completed
Sat Mar  1 10:36:58 2025: BS 3 completed
Sat Mar  1 10:37:01 2025: BS 3 completed
Sat Mar  1 10:37:03 2025: BS 3 completed
Sat Mar  1 10:37:06 2025: BS 3 completed
Sat Mar  1 10:37:08 2025: BS 3 completed
Sat Mar  1 10:37:11 2025: BS 3 completed
Sat Mar  1 10:37:13 2025: BS 3 completed
Sat Mar  1 10:37:16 2025: BS 3 completed
Sat Mar  1 10:37:18 2025: BS 3 completed
Sat Mar  1 10:37:21 2025: BS 3 completed
Sat Mar  1 10:37:23 2025: BS 3 completed
Sat Mar  1 10:37:25 2025: BS 3 completed
Sat Mar  1 10:37:28 2025: BS 3 completed
Sat Mar  1 10:37:30 2025: BS 3 completed
Sat Mar  1 10:37:33 2025: BS 3 completed
Sat Mar  1 10:37:35 2025: BS 3 completed
Sat Mar  1 10:37:38 2025: BS 3 completed
Sat Mar  1 10:37:40 2025: BS 3 completed
Sat Mar  1 10:37:43 2025: BS 3 completed
Sat Mar  1 10:37:45 2025: BS 3 completed
Sat Mar  1 10:37:48 2025: BS 3 completed
Sat Mar  1 10:37:50 2025: BS 3 completed
Sat Mar  1 10:37:53 2025: BS 3 completed
Sat Mar  1 10:37:55 2025: BS 3 completed
Sat Mar  1 10:37:58 2025: BS 3 completed
Sat Mar  1 10:38:00 2025: BS 3 completed
Sat Mar  1 10:38:03 2025: BS 3 completed
Sat Mar  1 10:38:05 2025: BS 3 completed
Sat Mar  1 10:38:07 2025: BS 3 completed
Sat Mar  1 10:38:10 2025: BS 3 completed
Sat Mar  1 10:38:12 2025: BS 3 completed
Sat Mar  1 10:38:15 2025: BS 3 completed
Sat Mar  1 10:38:17 2025: BS 3 completed
Sat Mar  1 10:38:20 2025: BS 3 completed
Sat Mar  1 10:38:22 2025: BS 3 completed
Sat Mar  1 10:38:25 2025: BS 3 completed
Sat Mar  1 10:38:27 2025: BS 3 completed
Sat Mar  1 10:38:30 2025: BS 3 completed
Sat Mar  1 10:38:32 2025: BS 3 completed
Sat Mar  1 10:38:35 2025: BS 3 completed
Sat Mar  1 10:38:37 2025: BS 3 completed
Sat Mar  1 10:38:40 2025: BS 3 completed
Sat Mar  1 10:38:42 2025: BS 3 completed
Sat Mar  1 10:38:45 2025: BS 3 completed
Sat Mar  1 10:38:47 2025: BS 3 completed
Sat Mar  1 10:38:49 2025: BS 3 completed
Sat Mar  1 10:38:52 2025: BS 3 completed
Sat Mar  1 10:38:54 2025: BS 3 completed
Sat Mar  1 10:38:57 2025: BS 3 completed
Sat Mar  1 10:38:59 2025: BS 3 completed
Sat Mar  1 10:39:02 2025: BS 3 completed
Sat Mar  1 10:39:04 2025: BS 3 completed
Sat Mar  1 10:39:07 2025: BS 3 completed
Sat Mar  1 10:39:09 2025: BS 3 completed
Sat Mar  1 10:39:12 2025: BS 3 completed
Sat Mar  1 10:39:14 2025: BS 3 completed
Sat Mar  1 10:39:17 2025: BS 3 completed
Sat Mar  1 10:39:19 2025: BS 3 completed
Sat Mar  1 10:39:22 2025: BS 3 completed
Sat Mar  1 10:39:24 2025: BS 3 completed
Sat Mar  1 10:39:27 2025: BS 3 completed
Sat Mar  1 10:39:29 2025: BS 3 completed
Sat Mar  1 10:39:31 2025: BS 3 completed
Sat Mar  1 10:39:34 2025: BS 3 completed
Sat Mar  1 10:39:36 2025: BS 3 completed
Sat Mar  1 10:39:39 2025: BS 3 completed
Sat Mar  1 10:39:41 2025: BS 3 completed
Sat Mar  1 10:39:44 2025: BS 3 completed
Sat Mar  1 10:39:46 2025: BS 3 completed
Sat Mar  1 10:39:49 2025: BS 3 completed
Sat Mar  1 10:39:51 2025: BS 3 completed
Sat Mar  1 10:39:54 2025: BS 3 completed
Sat Mar  1 10:39:56 2025: BS 3 completed
Sat Mar  1 10:39:59 2025: BS 3 completed
Sat Mar  1 10:40:01 2025: BS 3 completed
Sat Mar  1 10:40:04 2025: BS 3 completed
Sat Mar  1 10:40:06 2025: BS 3 completed
Sat Mar  1 10:40:09 2025: BS 3 completed
Sat Mar  1 10:40:11 2025: BS 3 completed
Sat Mar  1 10:40:14 2025: BS 3 completed
Sat Mar  1 10:40:16 2025: BS 3 completed
Sat Mar  1 10:40:18 2025: BS 3 completed
Sat Mar  1 10:40:21 2025: BS 3 completed
Sat Mar  1 10:40:23 2025: BS 3 completed
Sat Mar  1 10:40:26 2025: BS 3 completed
Sat Mar  1 10:40:28 2025: BS 3 completed
Sat Mar  1 10:40:31 2025: BS 3 completed
Sat Mar  1 10:40:33 2025: BS 3 completed
Sat Mar  1 10:40:36 2025: BS 3 completed
Sat Mar  1 10:40:38 2025: BS 3 completed
Sat Mar  1 10:40:41 2025: BS 3 completed
Sat Mar  1 10:40:43 2025: BS 3 completed
Sat Mar  1 10:40:46 2025: BS 3 completed
Sat Mar  1 10:40:48 2025: BS 3 completed
Sat Mar  1 10:40:51 2025: BS 3 completed
Sat Mar  1 10:40:53 2025: BS 3 completed
Sat Mar  1 10:40:56 2025: BS 3 completed
Sat Mar  1 10:40:58 2025: BS 3 completed
Sat Mar  1 10:41:01 2025: BS 3 completed
Sat Mar  1 10:41:03 2025: BS 3 completed
Sat Mar  1 10:41:05 2025: BS 3 completed
Sat Mar  1 10:41:08 2025: BS 3 completed
Sat Mar  1 10:41:10 2025: BS 3 completed
Sat Mar  1 10:41:13 2025: BS 3 completed
Sat Mar  1 10:41:15 2025: BS 3 completed
Sat Mar  1 10:41:18 2025: BS 3 completed
Sat Mar  1 10:41:20 2025: BS 3 completed
Sat Mar  1 10:41:23 2025: BS 3 completed
Sat Mar  1 10:41:25 2025: BS 3 completed
Sat Mar  1 10:41:28 2025: BS 3 completed
Sat Mar  1 10:41:30 2025: BS 3 completed
Sat Mar  1 10:41:33 2025: BS 3 completed
Sat Mar  1 10:41:35 2025: BS 3 completed
Sat Mar  1 10:41:38 2025: BS 3 completed
Sat Mar  1 10:41:40 2025: BS 3 completed
Sat Mar  1 10:41:43 2025: BS 3 completed
Sat Mar  1 10:41:45 2025: BS 3 completed
Sat Mar  1 10:41:48 2025: BS 3 completed
Sat Mar  1 10:41:50 2025: BS 3 completed
Sat Mar  1 10:41:52 2025: BS 3 completed
Sat Mar  1 10:41:55 2025: BS 3 completed
Sat Mar  1 10:41:57 2025: BS 3 completed
Sat Mar  1 10:42:00 2025: BS 3 completed
Sat Mar  1 10:42:02 2025: BS 3 completed
Sat Mar  1 10:42:05 2025: BS 3 completed
Sat Mar  1 10:42:07 2025: BS 3 completed
Sat Mar  1 10:42:10 2025: BS 3 completed
Sat Mar  1 10:42:12 2025: BS 3 completed
Sat Mar  1 10:42:15 2025: BS 3 completed
Sat Mar  1 10:42:17 2025: BS 3 completed
Sat Mar  1 10:42:20 2025: BS 3 completed
Sat Mar  1 10:42:22 2025: BS 3 completed
Sat Mar  1 10:42:25 2025: BS 3 completed
Sat Mar  1 10:42:27 2025: BS 3 completed
Sat Mar  1 10:42:30 2025: BS 3 completed
Sat Mar  1 10:42:32 2025: BS 3 completed
Sat Mar  1 10:42:35 2025: BS 3 completed
Sat Mar  1 10:42:37 2025: BS 3 completed
Sat Mar  1 10:42:39 2025: BS 3 completed
Sat Mar  1 10:42:42 2025: BS 3 completed
Sat Mar  1 10:42:44 2025: BS 3 completed
Sat Mar  1 10:42:47 2025: BS 3 completed
Sat Mar  1 10:42:49 2025: BS 3 completed
Sat Mar  1 10:42:52 2025: BS 3 completed
Sat Mar  1 10:42:54 2025: BS 3 completed
Sat Mar  1 10:42:57 2025: BS 3 completed
Sat Mar  1 10:42:59 2025: BS 3 completed
Sat Mar  1 10:43:02 2025: BS 3 completed
Sat Mar  1 10:43:04 2025: BS 3 completed
Sat Mar  1 10:43:07 2025: BS 3 completed
Sat Mar  1 10:43:09 2025: BS 3 completed
Sat Mar  1 10:43:12 2025: BS 3 completed
Sat Mar  1 10:43:14 2025: BS 3 completed
Sat Mar  1 10:43:17 2025: BS 3 completed
Sat Mar  1 10:43:19 2025: BS 3 completed
Sat Mar  1 10:43:22 2025: BS 3 completed
Sat Mar  1 10:43:24 2025: BS 3 completed
Sat Mar  1 10:43:26 2025: BS 3 completed
Sat Mar  1 10:43:29 2025: BS 3 completed
Sat Mar  1 10:43:31 2025: BS 3 completed
Sat Mar  1 10:43:34 2025: BS 3 completed
Sat Mar  1 10:43:36 2025: BS 3 completed
Sat Mar  1 10:43:39 2025: BS 3 completed
Sat Mar  1 10:43:41 2025: BS 3 completed
Sat Mar  1 10:43:44 2025: BS 3 completed
Sat Mar  1 10:43:46 2025: BS 3 completed
Sat Mar  1 10:43:49 2025: BS 3 completed
Sat Mar  1 10:43:51 2025: BS 3 completed
Sat Mar  1 10:43:54 2025: BS 3 completed
Sat Mar  1 10:43:56 2025: BS 3 completed
Sat Mar  1 10:43:59 2025: BS 3 completed
Sat Mar  1 10:44:01 2025: BS 3 completed
Sat Mar  1 10:44:04 2025: BS 3 completed
Sat Mar  1 10:44:06 2025: BS 3 completed
Sat Mar  1 10:44:09 2025: BS 3 completed
Sat Mar  1 10:44:11 2025: BS 3 completed
Sat Mar  1 10:44:14 2025: BS 3 completed
Sat Mar  1 10:44:16 2025: BS 3 completed
Sat Mar  1 10:44:18 2025: BS 3 completed
Sat Mar  1 10:44:21 2025: BS 3 completed
Sat Mar  1 10:44:23 2025: BS 3 completed
Sat Mar  1 10:44:26 2025: BS 3 completed
Sat Mar  1 10:44:28 2025: BS 3 completed
Sat Mar  1 10:44:31 2025: BS 3 completed
Sat Mar  1 10:44:33 2025: BS 3 completed
Sat Mar  1 10:44:36 2025: BS 3 completed
Sat Mar  1 10:44:38 2025: BS 3 completed
Sat Mar  1 10:44:41 2025: BS 3 completed
Sat Mar  1 10:44:43 2025: BS 3 completed
Sat Mar  1 10:44:46 2025: BS 3 completed
Sat Mar  1 10:44:48 2025: BS 3 completed
Sat Mar  1 10:44:51 2025: BS 3 completed
Sat Mar  1 10:44:53 2025: BS 3 completed
Sat Mar  1 10:44:56 2025: BS 3 completed
Sat Mar  1 10:44:58 2025: BS 3 completed
Sat Mar  1 10:45:01 2025: BS 3 completed
Sat Mar  1 10:45:03 2025: BS 3 completed
Sat Mar  1 10:45:06 2025: BS 3 completed
Sat Mar  1 10:45:08 2025: BS 3 completed
Sat Mar  1 10:45:10 2025: BS 3 completed
Sat Mar  1 10:45:13 2025: BS 3 completed
Sat Mar  1 10:45:15 2025: BS 3 completed
Sat Mar  1 10:45:18 2025: BS 3 completed
Sat Mar  1 10:45:20 2025: BS 3 completed
Sat Mar  1 10:45:23 2025: BS 3 completed
Sat Mar  1 10:45:25 2025: BS 3 completed
Sat Mar  1 10:45:28 2025: BS 3 completed
Sat Mar  1 10:45:30 2025: BS 3 completed
Sat Mar  1 10:45:33 2025: BS 3 completed
Sat Mar  1 10:45:35 2025: BS 3 completed
Sat Mar  1 10:45:38 2025: BS 3 completed
Sat Mar  1 10:45:40 2025: BS 3 completed
Sat Mar  1 10:45:43 2025: BS 3 completed
Sat Mar  1 10:45:45 2025: BS 3 completed
Sat Mar  1 10:45:48 2025: BS 3 completed
Sat Mar  1 10:45:50 2025: BS 3 completed
Sat Mar  1 10:45:53 2025: BS 3 completed
Sat Mar  1 10:45:55 2025: BS 3 completed
Sat Mar  1 10:45:58 2025: BS 3 completed
Sat Mar  1 10:46:00 2025: BS 3 completed
Sat Mar  1 10:46:03 2025: BS 3 completed
Sat Mar  1 10:46:05 2025: BS 3 completed
Sat Mar  1 10:46:07 2025: BS 3 completed
Sat Mar  1 10:46:10 2025: BS 3 completed
Sat Mar  1 10:46:12 2025: BS 3 completed
Sat Mar  1 10:46:15 2025: BS 3 completed
Sat Mar  1 10:46:17 2025: BS 3 completed
Sat Mar  1 10:46:20 2025: BS 3 completed
Sat Mar  1 10:46:22 2025: BS 3 completed
Sat Mar  1 10:46:25 2025: BS 3 completed
Sat Mar  1 10:46:27 2025: BS 3 completed
Sat Mar  1 10:46:30 2025: BS 3 completed
Sat Mar  1 10:46:32 2025: BS 3 completed
Sat Mar  1 10:46:35 2025: BS 3 completed
Sat Mar  1 10:46:37 2025: BS 3 completed
Sat Mar  1 10:46:40 2025: BS 3 completed
Sat Mar  1 10:46:42 2025: BS 3 completed
Sat Mar  1 10:46:45 2025: BS 3 completed
Sat Mar  1 10:46:47 2025: BS 3 completed
Sat Mar  1 10:46:50 2025: BS 3 completed
Sat Mar  1 10:46:52 2025: BS 3 completed
Sat Mar  1 10:46:55 2025: BS 3 completed
Sat Mar  1 10:46:57 2025: BS 3 completed
Sat Mar  1 10:47:00 2025: BS 3 completed
Sat Mar  1 10:47:02 2025: BS 3 completed
Sat Mar  1 10:47:04 2025: BS 3 completed
Sat Mar  1 10:47:07 2025: BS 3 completed
Sat Mar  1 10:47:09 2025: BS 3 completed
Sat Mar  1 10:47:12 2025: BS 3 completed
Sat Mar  1 10:47:14 2025: BS 3 completed
Sat Mar  1 10:47:17 2025: BS 3 completed
Sat Mar  1 10:47:19 2025: BS 3 completed
Sat Mar  1 10:47:22 2025: BS 3 completed
Sat Mar  1 10:47:24 2025: BS 3 completed
Sat Mar  1 10:47:27 2025: BS 3 completed
Sat Mar  1 10:47:29 2025: BS 3 completed
Sat Mar  1 10:47:32 2025: BS 3 completed
Sat Mar  1 10:47:34 2025: BS 3 completed
Sat Mar  1 10:47:37 2025: BS 3 completed
Sat Mar  1 10:47:39 2025: BS 3 completed
Sat Mar  1 10:47:42 2025: BS 3 completed
Sat Mar  1 10:47:44 2025: BS 3 completed
Sat Mar  1 10:47:47 2025: BS 3 completed
Sat Mar  1 10:47:49 2025: BS 3 completed
Sat Mar  1 10:47:52 2025: BS 3 completed
Sat Mar  1 10:47:54 2025: BS 3 completed
Sat Mar  1 10:47:57 2025: BS 3 completed
Sat Mar  1 10:47:59 2025: BS 3 completed
Sat Mar  1 10:48:01 2025: BS 3 completed
Sat Mar  1 10:48:04 2025: BS 3 completed
Sat Mar  1 10:48:06 2025: BS 3 completed
Sat Mar  1 10:48:09 2025: BS 3 completed
Sat Mar  1 10:48:11 2025: BS 3 completed
Sat Mar  1 10:48:14 2025: BS 3 completed
Sat Mar  1 10:48:16 2025: BS 3 completed
Sat Mar  1 10:48:19 2025: BS 3 completed
Sat Mar  1 10:48:21 2025: BS 3 completed
Sat Mar  1 10:48:24 2025: BS 3 completed
Sat Mar  1 10:48:26 2025: BS 3 completed
Sat Mar  1 10:48:29 2025: BS 3 completed
Sat Mar  1 10:48:31 2025: BS 3 completed
Sat Mar  1 10:48:34 2025: BS 3 completed
Sat Mar  1 10:48:36 2025: BS 3 completed
Sat Mar  1 10:48:39 2025: BS 3 completed
Sat Mar  1 10:48:41 2025: BS 3 completed
Sat Mar  1 10:48:44 2025: BS 3 completed
Sat Mar  1 10:48:46 2025: BS 3 completed
Sat Mar  1 10:48:49 2025: BS 3 completed
Sat Mar  1 10:48:51 2025: BS 3 completed
Sat Mar  1 10:48:54 2025: BS 3 completed
Sat Mar  1 10:48:56 2025: BS 3 completed
Sat Mar  1 10:48:58 2025: BS 3 completed
Sat Mar  1 10:49:01 2025: BS 3 completed
Sat Mar  1 10:49:03 2025: BS 3 completed
Sat Mar  1 10:49:06 2025: BS 3 completed
Sat Mar  1 10:49:08 2025: BS 3 completed
Sat Mar  1 10:49:11 2025: BS 3 completed
Sat Mar  1 10:49:13 2025: BS 3 completed
Sat Mar  1 10:49:16 2025: BS 3 completed
Sat Mar  1 10:49:18 2025: BS 3 completed
Sat Mar  1 10:49:21 2025: BS 3 completed
Sat Mar  1 10:49:23 2025: BS 3 completed
Sat Mar  1 10:49:26 2025: BS 3 completed
Sat Mar  1 10:49:28 2025: BS 3 completed
Sat Mar  1 10:49:31 2025: BS 3 completed
Sat Mar  1 10:49:33 2025: BS 3 completed
Sat Mar  1 10:49:36 2025: BS 3 completed
Sat Mar  1 10:49:38 2025: BS 3 completed
Sat Mar  1 10:49:41 2025: BS 3 completed
Sat Mar  1 10:49:43 2025: BS 3 completed
Sat Mar  1 10:49:46 2025: BS 3 completed
Sat Mar  1 10:49:48 2025: BS 3 completed
Sat Mar  1 10:49:51 2025: BS 3 completed
Sat Mar  1 10:49:53 2025: BS 3 completed
Sat Mar  1 10:49:56 2025: BS 3 completed
Sat Mar  1 10:49:58 2025: BS 3 completed
Sat Mar  1 10:50:00 2025: BS 3 completed
Sat Mar  1 10:50:03 2025: BS 3 completed
Sat Mar  1 10:50:05 2025: BS 3 completed
