# Supplementary material for: Photochemical Flow Synthesis of Trisubstituted Oxazoles Enabled by High-Power UV–B LED Modules
Source: Org Lett. 2025 Sep 4;27(36):10152–6. doi: 10.1021/acs.orglett.5c03241 (PMC12442076; doi:10.1021/acs.orglett.5c03241)
Supplement: Supplementary file 1 [file ol5c03241_si_001.zip › FID Publication/1d/RC-3-D-37A-P_CARBON_20250301_01.fid/log]

Sat Mar  1 21:23:30 2025: Experiment started
Sat Mar  1 21:28:10 2025: BS 1 completed
Sat Mar  1 21:28:26 2025: BS 2 completed
Sat Mar  1 21:28:42 2025: BS 3 completed
Sat Mar  1 21:28:59 2025: BS 4 completed
Sat Mar  1 21:29:15 2025: BS 5 completed
Sat Mar  1 21:29:32 2025: BS 6 completed
Sat Mar  1 21:29:48 2025: BS 7 completed
Sat Mar  1 21:30:04 2025: BS 8 completed
Sat Mar  1 21:30:21 2025: BS 9 completed
Sat Mar  1 21:30:37 2025: BS 10 completed
Sat Mar  1 21:30:54 2025: BS 11 completed
Sat Mar  1 21:31:10 2025: BS 12 completed
Sat Mar  1 21:31:26 2025: BS 13 completed
Sat Mar  1 21:31:43 2025: BS 14 completed
Sat Mar  1 21:31:59 2025: BS 15 completed
Sat Mar  1 21:32:15 2025: BS 16 completed
Sat Mar  1 21:32:32 2025: BS 17 completed
Sat Mar  1 21:32:48 2025: BS 18 completed
Sat Mar  1 21:33:05 2025: BS 19 completed
Sat Mar  1 21:33:21 2025: BS 20 completed
Sat Mar  1 21:33:37 2025: BS 21 completed
Sat Mar  1 21:33:54 2025: BS 22 completed
Sat Mar  1 21:34:10 2025: BS 23 completed
Sat Mar  1 21:34:27 2025: BS 24 completed
Sat Mar  1 21:34:43 2025: BS 25 completed
Sat Mar  1 21:34:59 2025: BS 26 completed
Sat Mar  1 21:35:16 2025: BS 27 completed
Sat Mar  1 21:35:32 2025: BS 28 completed
Sat Mar  1 21:35:49 2025: BS 29 completed
Sat Mar  1 21:36:05 2025: BS 30 completed
Sat Mar  1 21:36:21 2025: BS 31 completed
Sat Mar  1 21:36:38 2025: BS 32 completed
Sat Mar  1 21:36:54 2025: BS 33 completed
Sat Mar  1 21:37:10 2025: BS 34 completed
Sat Mar  1 21:37:27 2025: BS 35 completed
Sat Mar  1 21:37:43 2025: BS 36 completed
Sat Mar  1 21:38:00 2025: BS 37 completed
Sat Mar  1 21:38:16 2025: BS 38 completed
Sat Mar  1 21:38:32 2025: BS 39 completed
Sat Mar  1 21:38:49 2025: BS 40 completed
Sat Mar  1 21:39:05 2025: BS 41 completed
Sat Mar  1 21:39:22 2025: BS 42 completed
Sat Mar  1 21:39:38 2025: BS 43 completed
Sat Mar  1 21:39:54 2025: BS 44 completed
Sat Mar  1 21:40:11 2025: BS 45 completed
Sat Mar  1 21:40:27 2025: BS 46 completed
Sat Mar  1 21:40:44 2025: BS 47 completed
Sat Mar  1 21:41:00 2025: BS 48 completed
Sat Mar  1 21:41:16 2025: BS 49 completed
Sat Mar  1 21:41:33 2025: BS 50 completed
Sat Mar  1 21:41:49 2025: BS 51 completed
Sat Mar  1 21:42:05 2025: BS 52 completed
Sat Mar  1 21:42:22 2025: BS 53 completed
Sat Mar  1 21:42:38 2025: BS 54 completed
Sat Mar  1 21:42:55 2025: BS 55 completed
Sat Mar  1 21:43:11 2025: BS 56 completed
Sat Mar  1 21:43:27 2025: BS 57 completed
Sat Mar  1 21:43:44 2025: BS 58 completed
Sat Mar  1 21:44:00 2025: BS 59 completed
Sat Mar  1 21:44:17 2025: BS 60 completed
Sat Mar  1 21:44:33 2025: BS 61 completed
Sat Mar  1 21:44:49 2025: BS 62 completed
Sat Mar  1 21:45:06 2025: BS 63 completed
Sat Mar  1 21:45:22 2025: BS 64 completed
Sat Mar  1 21:45:39 2025: BS 65 completed
Sat Mar  1 21:45:55 2025: BS 66 completed
Sat Mar  1 21:46:11 2025: BS 67 completed
Sat Mar  1 21:46:28 2025: BS 68 completed
Sat Mar  1 21:46:44 2025: BS 69 completed
Sat Mar  1 21:47:00 2025: BS 70 completed
Sat Mar  1 21:47:17 2025: BS 71 completed
Sat Mar  1 21:47:33 2025: BS 72 completed
Sat Mar  1 21:47:50 2025: BS 73 completed
Sat Mar  1 21:48:06 2025: BS 74 completed
Sat Mar  1 21:48:22 2025: BS 75 completed
Sat Mar  1 21:48:39 2025: BS 76 completed
Sat Mar  1 21:48:55 2025: BS 77 completed
Sat Mar  1 21:49:12 2025: BS 78 completed
Sat Mar  1 21:49:28 2025: BS 79 completed
Sat Mar  1 21:49:44 2025: BS 80 completed
Sat Mar  1 21:50:01 2025: BS 81 completed
Sat Mar  1 21:50:17 2025: BS 82 completed
Sat Mar  1 21:50:34 2025: BS 83 completed
Sat Mar  1 21:50:50 2025: BS 84 completed
Sat Mar  1 21:51:06 2025: BS 85 completed
Sat Mar  1 21:51:23 2025: BS 86 completed
Sat Mar  1 21:51:39 2025: BS 87 completed
Sat Mar  1 21:51:55 2025: BS 88 completed
Sat Mar  1 21:52:12 2025: BS 89 completed
Sat Mar  1 21:52:28 2025: BS 90 completed
Sat Mar  1 21:52:45 2025: BS 91 completed
Sat Mar  1 21:53:01 2025: BS 92 completed
Sat Mar  1 21:53:17 2025: BS 93 completed
Sat Mar  1 21:53:34 2025: BS 94 completed
Sat Mar  1 21:53:50 2025: BS 95 completed
Sat Mar  1 21:54:07 2025: BS 96 completed
Sat Mar  1 21:54:23 2025: BS 97 completed
Sat Mar  1 21:54:39 2025: BS 98 completed
Sat Mar  1 21:54:56 2025: BS 99 completed
Sat Mar  1 21:55:12 2025: BS 100 completed
Sat Mar  1 21:55:29 2025: BS 101 completed
Sat Mar  1 21:55:45 2025: BS 102 completed
Sat Mar  1 21:56:01 2025: BS 103 completed
Sat Mar  1 21:56:18 2025: BS 104 completed
Sat Mar  1 21:56:34 2025: BS 105 completed
Sat Mar  1 21:56:50 2025: BS 106 completed
Sat Mar  1 21:57:07 2025: BS 107 completed
Sat Mar  1 21:57:23 2025: BS 108 completed
Sat Mar  1 21:57:40 2025: BS 109 completed
Sat Mar  1 21:57:56 2025: BS 110 completed
Sat Mar  1 21:58:12 2025: BS 111 completed
Sat Mar  1 21:58:29 2025: BS 112 completed
Sat Mar  1 21:58:45 2025: BS 113 completed
Sat Mar  1 21:59:02 2025: BS 114 completed
Sat Mar  1 21:59:18 2025: BS 115 completed
Sat Mar  1 21:59:34 2025: BS 116 completed
Sat Mar  1 21:59:51 2025: BS 117 completed
Sat Mar  1 22:00:07 2025: BS 118 completed
Sat Mar  1 22:00:24 2025: BS 119 completed
Sat Mar  1 22:00:40 2025: BS 120 completed
Sat Mar  1 22:00:56 2025: BS 121 completed
Sat Mar  1 22:01:13 2025: BS 122 completed
Sat Mar  1 22:01:29 2025: BS 123 completed
Sat Mar  1 22:01:45 2025: BS 124 completed
Sat Mar  1 22:02:02 2025: BS 125 completed
Sat Mar  1 22:02:18 2025: BS 126 completed
Sat Mar  1 22:02:35 2025: BS 127 completed
Sat Mar  1 22:02:51 2025: BS 128 completed
Sat Mar  1 22:03:07 2025: BS 129 completed
Sat Mar  1 22:03:24 2025: BS 130 completed
Sat Mar  1 22:03:40 2025: BS 131 completed
Sat Mar  1 22:03:57 2025: BS 132 completed
Sat Mar  1 22:04:13 2025: BS 133 completed
Sat Mar  1 22:04:29 2025: BS 134 completed
Sat Mar  1 22:04:46 2025: BS 135 completed
Sat Mar  1 22:05:02 2025: BS 136 completed
Sat Mar  1 22:05:19 2025: BS 137 completed
Sat Mar  1 22:05:35 2025: BS 138 completed
Sat Mar  1 22:05:51 2025: BS 139 completed
Sat Mar  1 22:06:08 2025: BS 140 completed
Sat Mar  1 22:06:24 2025: BS 141 completed
Sat Mar  1 22:06:40 2025: BS 142 completed
Sat Mar  1 22:06:57 2025: BS 143 completed
Sat Mar  1 22:07:13 2025: BS 144 completed
Sat Mar  1 22:07:30 2025: BS 145 completed
Sat Mar  1 22:07:46 2025: BS 146 completed
Sat Mar  1 22:08:02 2025: BS 147 completed
Sat Mar  1 22:08:19 2025: BS 148 completed
Sat Mar  1 22:08:35 2025: BS 149 completed
Sat Mar  1 22:08:52 2025: BS 150 completed
Sat Mar  1 22:09:08 2025: BS 151 completed
Sat Mar  1 22:09:24 2025: BS 152 completed
Sat Mar  1 22:09:41 2025: BS 153 completed
Sat Mar  1 22:09:57 2025: BS 154 completed
Sat Mar  1 22:10:14 2025: BS 155 completed
Sat Mar  1 22:10:30 2025: BS 156 completed
Sat Mar  1 22:10:46 2025: BS 157 completed
Sat Mar  1 22:11:03 2025: BS 158 completed
Sat Mar  1 22:11:19 2025: BS 159 completed
Sat Mar  1 22:11:35 2025: BS 160 completed
Sat Mar  1 22:11:52 2025: BS 161 completed
Sat Mar  1 22:12:08 2025: BS 162 completed
Sat Mar  1 22:12:25 2025: BS 163 completed
Sat Mar  1 22:12:41 2025: BS 164 completed
Sat Mar  1 22:12:57 2025: BS 165 completed
Sat Mar  1 22:13:14 2025: BS 166 completed
Sat Mar  1 22:13:30 2025: BS 167 completed
Sat Mar  1 22:13:47 2025: BS 168 completed
Sat Mar  1 22:14:03 2025: BS 169 completed
Sat Mar  1 22:14:19 2025: BS 170 completed
Sat Mar  1 22:14:36 2025: BS 171 completed
Sat Mar  1 22:14:52 2025: BS 172 completed
Sat Mar  1 22:15:09 2025: BS 173 completed
Sat Mar  1 22:15:25 2025: BS 174 completed
Sat Mar  1 22:15:41 2025: BS 175 completed
Sat Mar  1 22:15:58 2025: BS 176 completed
Sat Mar  1 22:16:14 2025: BS 177 completed
Sat Mar  1 22:16:30 2025: BS 178 completed
Sat Mar  1 22:16:47 2025: BS 179 completed
Sat Mar  1 22:17:03 2025: BS 180 completed
Sat Mar  1 22:17:20 2025: BS 181 completed
Sat Mar  1 22:17:36 2025: BS 182 completed
Sat Mar  1 22:17:52 2025: BS 183 completed
Sat Mar  1 22:18:09 2025: BS 184 completed
Sat Mar  1 22:18:25 2025: BS 185 completed
Sat Mar  1 22:18:42 2025: BS 186 completed
Sat Mar  1 22:18:58 2025: BS 187 completed
Sat Mar  1 22:19:14 2025: BS 188 completed
Sat Mar  1 22:19:31 2025: BS 189 completed
Sat Mar  1 22:19:47 2025: BS 190 completed
Sat Mar  1 22:20:04 2025: BS 191 completed
Sat Mar  1 22:20:20 2025: BS 192 completed
Sat Mar  1 22:20:36 2025: BS 193 completed
Sat Mar  1 22:20:53 2025: BS 194 completed
Sat Mar  1 22:21:09 2025: BS 195 completed
Sat Mar  1 22:21:25 2025: BS 196 completed
Sat Mar  1 22:21:42 2025: BS 197 completed
Sat Mar  1 22:21:58 2025: BS 198 completed
Sat Mar  1 22:22:15 2025: BS 199 completed
Sat Mar  1 22:22:31 2025: BS 200 completed
Sat Mar  1 22:22:47 2025: BS 201 completed
Sat Mar  1 22:23:04 2025: BS 202 completed
Sat Mar  1 22:23:20 2025: BS 203 completed
Sat Mar  1 22:23:37 2025: BS 204 completed
Sat Mar  1 22:23:53 2025: BS 205 completed
Sat Mar  1 22:24:09 2025: BS 206 completed
Sat Mar  1 22:24:26 2025: BS 207 completed
Sat Mar  1 22:24:42 2025: BS 208 completed
Sat Mar  1 22:24:59 2025: BS 209 completed
Sat Mar  1 22:25:15 2025: BS 210 completed
Sat Mar  1 22:25:31 2025: BS 211 completed
Sat Mar  1 22:25:48 2025: BS 212 completed
Sat Mar  1 22:26:04 2025: BS 213 completed
Sat Mar  1 22:26:20 2025: BS 214 completed
Sat Mar  1 22:26:37 2025: BS 215 completed
Sat Mar  1 22:26:53 2025: BS 216 completed
Sat Mar  1 22:27:10 2025: BS 217 completed
Sat Mar  1 22:27:26 2025: BS 218 completed
Sat Mar  1 22:27:42 2025: BS 219 completed
Sat Mar  1 22:27:59 2025: BS 220 completed
Sat Mar  1 22:28:15 2025: BS 221 completed
Sat Mar  1 22:28:32 2025: BS 222 completed
Sat Mar  1 22:28:48 2025: BS 223 completed
Sat Mar  1 22:29:04 2025: BS 224 completed
Sat Mar  1 22:29:21 2025: BS 225 completed
Sat Mar  1 22:29:37 2025: BS 226 completed
Sat Mar  1 22:29:54 2025: BS 227 completed
Sat Mar  1 22:30:10 2025: BS 228 completed
Sat Mar  1 22:30:26 2025: BS 229 completed
Sat Mar  1 22:30:43 2025: BS 230 completed
Sat Mar  1 22:30:59 2025: BS 231 completed
Sat Mar  1 22:31:15 2025: BS 232 completed
Sat Mar  1 22:31:32 2025: BS 233 completed
Sat Mar  1 22:31:48 2025: BS 234 completed
Sat Mar  1 22:32:05 2025: BS 235 completed
Sat Mar  1 22:32:21 2025: BS 236 completed
Sat Mar  1 22:32:37 2025: BS 237 completed
Sat Mar  1 22:32:54 2025: BS 238 completed
Sat Mar  1 22:33:10 2025: BS 239 completed
Sat Mar  1 22:33:27 2025: BS 240 completed
Sat Mar  1 22:33:43 2025: BS 241 completed
Sat Mar  1 22:33:59 2025: BS 242 completed
Sat Mar  1 22:34:16 2025: BS 243 completed
Sat Mar  1 22:34:32 2025: BS 244 completed
Sat Mar  1 22:34:49 2025: BS 245 completed
Sat Mar  1 22:35:05 2025: BS 246 completed
Sat Mar  1 22:35:21 2025: BS 247 completed
Sat Mar  1 22:35:38 2025: BS 248 completed
Sat Mar  1 22:35:54 2025: BS 249 completed
