# Supplementary material for: Photochemical Flow Synthesis of Trisubstituted Oxazoles Enabled by High-Power UV–B LED Modules
Source: Org Lett. 2025 Sep 4;27(36):10152–6. doi: 10.1021/acs.orglett.5c03241 (PMC12442076; doi:10.1021/acs.orglett.5c03241)
Supplement: Supplementary file 1 [file ol5c03241_si_001.zip › FID Publication/1d/RC-3-D-37A-P_gHMBCAD_20250301_01.fid/log]

Sat Mar  1 19:58:16 2025: Experiment started
Sat Mar  1 19:59:00 2025: BS 1 completed
Sat Mar  1 19:59:02 2025: BS 1 completed
Sat Mar  1 19:59:05 2025: BS 1 completed
Sat Mar  1 19:59:07 2025: BS 1 completed
Sat Mar  1 19:59:10 2025: BS 1 completed
Sat Mar  1 19:59:12 2025: BS 1 completed
Sat Mar  1 19:59:15 2025: BS 1 completed
Sat Mar  1 19:59:17 2025: BS 1 completed
Sat Mar  1 19:59:20 2025: BS 1 completed
Sat Mar  1 19:59:22 2025: BS 1 completed
Sat Mar  1 19:59:25 2025: BS 1 completed
Sat Mar  1 19:59:27 2025: BS 1 completed
Sat Mar  1 19:59:30 2025: BS 1 completed
Sat Mar  1 19:59:32 2025: BS 1 completed
Sat Mar  1 19:59:34 2025: BS 1 completed
Sat Mar  1 19:59:37 2025: BS 1 completed
Sat Mar  1 19:59:39 2025: BS 1 completed
Sat Mar  1 19:59:42 2025: BS 1 completed
Sat Mar  1 19:59:44 2025: BS 1 completed
Sat Mar  1 19:59:47 2025: BS 1 completed
Sat Mar  1 19:59:49 2025: BS 1 completed
Sat Mar  1 19:59:52 2025: BS 1 completed
Sat Mar  1 19:59:54 2025: BS 1 completed
Sat Mar  1 19:59:57 2025: BS 1 completed
Sat Mar  1 19:59:59 2025: BS 1 completed
Sat Mar  1 20:00:02 2025: BS 1 completed
Sat Mar  1 20:00:04 2025: BS 1 completed
Sat Mar  1 20:00:07 2025: BS 1 completed
Sat Mar  1 20:00:09 2025: BS 1 completed
Sat Mar  1 20:00:11 2025: BS 1 completed
Sat Mar  1 20:00:14 2025: BS 1 completed
Sat Mar  1 20:00:16 2025: BS 1 completed
Sat Mar  1 20:00:19 2025: BS 1 completed
Sat Mar  1 20:00:21 2025: BS 1 completed
Sat Mar  1 20:00:24 2025: BS 1 completed
Sat Mar  1 20:00:26 2025: BS 1 completed
Sat Mar  1 20:00:29 2025: BS 1 completed
Sat Mar  1 20:00:31 2025: BS 1 completed
Sat Mar  1 20:00:34 2025: BS 1 completed
Sat Mar  1 20:00:36 2025: BS 1 completed
Sat Mar  1 20:00:39 2025: BS 1 completed
Sat Mar  1 20:00:41 2025: BS 1 completed
Sat Mar  1 20:00:43 2025: BS 1 completed
Sat Mar  1 20:00:46 2025: BS 1 completed
Sat Mar  1 20:00:48 2025: BS 1 completed
Sat Mar  1 20:00:51 2025: BS 1 completed
Sat Mar  1 20:00:53 2025: BS 1 completed
Sat Mar  1 20:00:56 2025: BS 1 completed
Sat Mar  1 20:00:58 2025: BS 1 completed
Sat Mar  1 20:01:01 2025: BS 1 completed
Sat Mar  1 20:01:03 2025: BS 1 completed
Sat Mar  1 20:01:06 2025: BS 1 completed
Sat Mar  1 20:01:08 2025: BS 1 completed
Sat Mar  1 20:01:11 2025: BS 1 completed
Sat Mar  1 20:01:13 2025: BS 1 completed
Sat Mar  1 20:01:16 2025: BS 1 completed
Sat Mar  1 20:01:18 2025: BS 1 completed
Sat Mar  1 20:01:20 2025: BS 1 completed
Sat Mar  1 20:01:23 2025: BS 1 completed
Sat Mar  1 20:01:25 2025: BS 1 completed
Sat Mar  1 20:01:28 2025: BS 1 completed
Sat Mar  1 20:01:30 2025: BS 1 completed
Sat Mar  1 20:01:33 2025: BS 1 completed
Sat Mar  1 20:01:35 2025: BS 1 completed
Sat Mar  1 20:01:38 2025: BS 1 completed
Sat Mar  1 20:01:40 2025: BS 1 completed
Sat Mar  1 20:01:43 2025: BS 1 completed
Sat Mar  1 20:01:45 2025: BS 1 completed
Sat Mar  1 20:01:48 2025: BS 1 completed
Sat Mar  1 20:01:50 2025: BS 1 completed
Sat Mar  1 20:01:53 2025: BS 1 completed
Sat Mar  1 20:01:55 2025: BS 1 completed
Sat Mar  1 20:01:57 2025: BS 1 completed
Sat Mar  1 20:02:00 2025: BS 1 completed
Sat Mar  1 20:02:02 2025: BS 1 completed
Sat Mar  1 20:02:05 2025: BS 1 completed
Sat Mar  1 20:02:07 2025: BS 1 completed
Sat Mar  1 20:02:10 2025: BS 1 completed
Sat Mar  1 20:02:12 2025: BS 1 completed
Sat Mar  1 20:02:15 2025: BS 1 completed
Sat Mar  1 20:02:17 2025: BS 1 completed
Sat Mar  1 20:02:20 2025: BS 1 completed
Sat Mar  1 20:02:22 2025: BS 1 completed
Sat Mar  1 20:02:25 2025: BS 1 completed
Sat Mar  1 20:02:27 2025: BS 1 completed
Sat Mar  1 20:02:30 2025: BS 1 completed
Sat Mar  1 20:02:32 2025: BS 1 completed
Sat Mar  1 20:02:34 2025: BS 1 completed
Sat Mar  1 20:02:37 2025: BS 1 completed
Sat Mar  1 20:02:39 2025: BS 1 completed
Sat Mar  1 20:02:42 2025: BS 1 completed
Sat Mar  1 20:02:44 2025: BS 1 completed
Sat Mar  1 20:02:47 2025: BS 1 completed
Sat Mar  1 20:02:49 2025: BS 1 completed
Sat Mar  1 20:02:52 2025: BS 1 completed
Sat Mar  1 20:02:54 2025: BS 1 completed
Sat Mar  1 20:02:57 2025: BS 1 completed
Sat Mar  1 20:02:59 2025: BS 1 completed
Sat Mar  1 20:03:02 2025: BS 1 completed
Sat Mar  1 20:03:04 2025: BS 1 completed
Sat Mar  1 20:03:07 2025: BS 1 completed
Sat Mar  1 20:03:09 2025: BS 1 completed
Sat Mar  1 20:03:11 2025: BS 1 completed
Sat Mar  1 20:03:14 2025: BS 1 completed
Sat Mar  1 20:03:16 2025: BS 1 completed
Sat Mar  1 20:03:19 2025: BS 1 completed
Sat Mar  1 20:03:21 2025: BS 1 completed
Sat Mar  1 20:03:24 2025: BS 1 completed
Sat Mar  1 20:03:26 2025: BS 1 completed
Sat Mar  1 20:03:29 2025: BS 1 completed
Sat Mar  1 20:03:31 2025: BS 1 completed
Sat Mar  1 20:03:34 2025: BS 1 completed
Sat Mar  1 20:03:36 2025: BS 1 completed
Sat Mar  1 20:03:39 2025: BS 1 completed
Sat Mar  1 20:03:41 2025: BS 1 completed
Sat Mar  1 20:03:44 2025: BS 1 completed
Sat Mar  1 20:03:46 2025: BS 1 completed
Sat Mar  1 20:03:48 2025: BS 1 completed
Sat Mar  1 20:03:51 2025: BS 1 completed
Sat Mar  1 20:03:53 2025: BS 1 completed
Sat Mar  1 20:03:56 2025: BS 1 completed
Sat Mar  1 20:03:58 2025: BS 1 completed
Sat Mar  1 20:04:01 2025: BS 1 completed
Sat Mar  1 20:04:03 2025: BS 1 completed
Sat Mar  1 20:04:06 2025: BS 1 completed
Sat Mar  1 20:04:08 2025: BS 1 completed
Sat Mar  1 20:04:11 2025: BS 1 completed
Sat Mar  1 20:04:13 2025: BS 1 completed
Sat Mar  1 20:04:16 2025: BS 1 completed
Sat Mar  1 20:04:18 2025: BS 1 completed
Sat Mar  1 20:04:21 2025: BS 1 completed
Sat Mar  1 20:04:23 2025: BS 1 completed
Sat Mar  1 20:04:25 2025: BS 1 completed
Sat Mar  1 20:04:28 2025: BS 1 completed
Sat Mar  1 20:04:30 2025: BS 1 completed
Sat Mar  1 20:04:33 2025: BS 1 completed
Sat Mar  1 20:04:35 2025: BS 1 completed
Sat Mar  1 20:04:38 2025: BS 1 completed
Sat Mar  1 20:04:40 2025: BS 1 completed
Sat Mar  1 20:04:43 2025: BS 1 completed
Sat Mar  1 20:04:45 2025: BS 1 completed
Sat Mar  1 20:04:48 2025: BS 1 completed
Sat Mar  1 20:04:50 2025: BS 1 completed
Sat Mar  1 20:04:53 2025: BS 1 completed
Sat Mar  1 20:04:55 2025: BS 1 completed
Sat Mar  1 20:04:58 2025: BS 1 completed
Sat Mar  1 20:05:00 2025: BS 1 completed
Sat Mar  1 20:05:03 2025: BS 1 completed
Sat Mar  1 20:05:05 2025: BS 1 completed
Sat Mar  1 20:05:07 2025: BS 1 completed
Sat Mar  1 20:05:10 2025: BS 1 completed
Sat Mar  1 20:05:12 2025: BS 1 completed
Sat Mar  1 20:05:15 2025: BS 1 completed
Sat Mar  1 20:05:17 2025: BS 1 completed
Sat Mar  1 20:05:20 2025: BS 1 completed
Sat Mar  1 20:05:22 2025: BS 1 completed
Sat Mar  1 20:05:25 2025: BS 1 completed
Sat Mar  1 20:05:27 2025: BS 1 completed
Sat Mar  1 20:05:30 2025: BS 1 completed
Sat Mar  1 20:05:32 2025: BS 1 completed
Sat Mar  1 20:05:35 2025: BS 1 completed
Sat Mar  1 20:05:37 2025: BS 1 completed
Sat Mar  1 20:05:40 2025: BS 1 completed
Sat Mar  1 20:05:42 2025: BS 1 completed
Sat Mar  1 20:05:44 2025: BS 1 completed
Sat Mar  1 20:05:47 2025: BS 1 completed
Sat Mar  1 20:05:49 2025: BS 1 completed
Sat Mar  1 20:05:52 2025: BS 1 completed
Sat Mar  1 20:05:54 2025: BS 1 completed
Sat Mar  1 20:05:57 2025: BS 1 completed
Sat Mar  1 20:05:59 2025: BS 1 completed
Sat Mar  1 20:06:02 2025: BS 1 completed
Sat Mar  1 20:06:04 2025: BS 1 completed
Sat Mar  1 20:06:07 2025: BS 1 completed
Sat Mar  1 20:06:09 2025: BS 1 completed
Sat Mar  1 20:06:12 2025: BS 1 completed
Sat Mar  1 20:06:14 2025: BS 1 completed
Sat Mar  1 20:06:17 2025: BS 1 completed
Sat Mar  1 20:06:19 2025: BS 1 completed
Sat Mar  1 20:06:22 2025: BS 1 completed
Sat Mar  1 20:06:24 2025: BS 1 completed
Sat Mar  1 20:06:26 2025: BS 1 completed
Sat Mar  1 20:06:29 2025: BS 1 completed
Sat Mar  1 20:06:31 2025: BS 1 completed
Sat Mar  1 20:06:34 2025: BS 1 completed
Sat Mar  1 20:06:36 2025: BS 1 completed
Sat Mar  1 20:06:39 2025: BS 1 completed
Sat Mar  1 20:06:41 2025: BS 1 completed
Sat Mar  1 20:06:44 2025: BS 1 completed
Sat Mar  1 20:06:46 2025: BS 1 completed
Sat Mar  1 20:06:49 2025: BS 1 completed
Sat Mar  1 20:06:51 2025: BS 1 completed
Sat Mar  1 20:06:54 2025: BS 1 completed
Sat Mar  1 20:06:56 2025: BS 1 completed
Sat Mar  1 20:06:59 2025: BS 1 completed
Sat Mar  1 20:07:01 2025: BS 1 completed
Sat Mar  1 20:07:04 2025: BS 1 completed
Sat Mar  1 20:07:06 2025: BS 1 completed
Sat Mar  1 20:07:08 2025: BS 1 completed
Sat Mar  1 20:07:11 2025: BS 1 completed
Sat Mar  1 20:07:13 2025: BS 1 completed
Sat Mar  1 20:07:16 2025: BS 1 completed
Sat Mar  1 20:07:18 2025: BS 1 completed
Sat Mar  1 20:07:21 2025: BS 1 completed
Sat Mar  1 20:07:23 2025: BS 1 completed
Sat Mar  1 20:07:26 2025: BS 1 completed
Sat Mar  1 20:07:28 2025: BS 1 completed
Sat Mar  1 20:07:31 2025: BS 1 completed
Sat Mar  1 20:07:33 2025: BS 1 completed
Sat Mar  1 20:07:36 2025: BS 1 completed
Sat Mar  1 20:07:38 2025: BS 1 completed
Sat Mar  1 20:07:41 2025: BS 1 completed
Sat Mar  1 20:07:43 2025: BS 1 completed
Sat Mar  1 20:07:46 2025: BS 1 completed
Sat Mar  1 20:07:48 2025: BS 1 completed
Sat Mar  1 20:07:50 2025: BS 1 completed
Sat Mar  1 20:07:53 2025: BS 1 completed
Sat Mar  1 20:07:55 2025: BS 1 completed
Sat Mar  1 20:07:58 2025: BS 1 completed
Sat Mar  1 20:08:00 2025: BS 1 completed
Sat Mar  1 20:08:03 2025: BS 1 completed
Sat Mar  1 20:08:05 2025: BS 1 completed
Sat Mar  1 20:08:08 2025: BS 1 completed
Sat Mar  1 20:08:10 2025: BS 1 completed
Sat Mar  1 20:08:13 2025: BS 1 completed
Sat Mar  1 20:08:15 2025: BS 1 completed
Sat Mar  1 20:08:18 2025: BS 1 completed
Sat Mar  1 20:08:20 2025: BS 1 completed
Sat Mar  1 20:08:23 2025: BS 1 completed
Sat Mar  1 20:08:25 2025: BS 1 completed
Sat Mar  1 20:08:28 2025: BS 1 completed
Sat Mar  1 20:08:30 2025: BS 1 completed
Sat Mar  1 20:08:32 2025: BS 1 completed
Sat Mar  1 20:08:35 2025: BS 1 completed
Sat Mar  1 20:08:37 2025: BS 1 completed
Sat Mar  1 20:08:40 2025: BS 1 completed
Sat Mar  1 20:08:42 2025: BS 1 completed
Sat Mar  1 20:08:45 2025: BS 1 completed
Sat Mar  1 20:08:47 2025: BS 1 completed
Sat Mar  1 20:08:50 2025: BS 1 completed
Sat Mar  1 20:08:52 2025: BS 1 completed
Sat Mar  1 20:08:55 2025: BS 1 completed
Sat Mar  1 20:08:57 2025: BS 1 completed
Sat Mar  1 20:09:00 2025: BS 1 completed
Sat Mar  1 20:09:02 2025: BS 1 completed
Sat Mar  1 20:09:05 2025: BS 1 completed
Sat Mar  1 20:09:07 2025: BS 1 completed
Sat Mar  1 20:09:10 2025: BS 1 completed
Sat Mar  1 20:09:12 2025: BS 1 completed
Sat Mar  1 20:09:14 2025: BS 1 completed
Sat Mar  1 20:09:17 2025: BS 1 completed
Sat Mar  1 20:09:19 2025: BS 1 completed
Sat Mar  1 20:09:22 2025: BS 1 completed
Sat Mar  1 20:09:24 2025: BS 1 completed
Sat Mar  1 20:09:27 2025: BS 1 completed
Sat Mar  1 20:09:29 2025: BS 1 completed
Sat Mar  1 20:09:32 2025: BS 1 completed
Sat Mar  1 20:09:34 2025: BS 1 completed
Sat Mar  1 20:09:37 2025: BS 1 completed
Sat Mar  1 20:09:39 2025: BS 1 completed
Sat Mar  1 20:09:42 2025: BS 1 completed
Sat Mar  1 20:09:44 2025: BS 1 completed
Sat Mar  1 20:09:47 2025: BS 1 completed
Sat Mar  1 20:09:49 2025: BS 1 completed
Sat Mar  1 20:09:52 2025: BS 1 completed
Sat Mar  1 20:09:54 2025: BS 1 completed
Sat Mar  1 20:09:57 2025: BS 1 completed
Sat Mar  1 20:09:59 2025: BS 1 completed
Sat Mar  1 20:10:01 2025: BS 1 completed
Sat Mar  1 20:10:04 2025: BS 1 completed
Sat Mar  1 20:10:06 2025: BS 1 completed
Sat Mar  1 20:10:09 2025: BS 1 completed
Sat Mar  1 20:10:11 2025: BS 1 completed
Sat Mar  1 20:10:14 2025: BS 1 completed
Sat Mar  1 20:10:16 2025: BS 1 completed
Sat Mar  1 20:10:19 2025: BS 1 completed
Sat Mar  1 20:10:21 2025: BS 1 completed
Sat Mar  1 20:10:24 2025: BS 1 completed
Sat Mar  1 20:10:26 2025: BS 1 completed
Sat Mar  1 20:10:29 2025: BS 1 completed
Sat Mar  1 20:10:31 2025: BS 1 completed
Sat Mar  1 20:10:34 2025: BS 1 completed
Sat Mar  1 20:10:36 2025: BS 1 completed
Sat Mar  1 20:10:39 2025: BS 1 completed
Sat Mar  1 20:10:41 2025: BS 1 completed
Sat Mar  1 20:10:43 2025: BS 1 completed
Sat Mar  1 20:10:46 2025: BS 1 completed
Sat Mar  1 20:10:48 2025: BS 1 completed
Sat Mar  1 20:10:51 2025: BS 1 completed
Sat Mar  1 20:10:53 2025: BS 1 completed
Sat Mar  1 20:10:56 2025: BS 1 completed
Sat Mar  1 20:10:58 2025: BS 1 completed
Sat Mar  1 20:11:01 2025: BS 1 completed
Sat Mar  1 20:11:03 2025: BS 1 completed
Sat Mar  1 20:11:06 2025: BS 1 completed
Sat Mar  1 20:11:08 2025: BS 1 completed
Sat Mar  1 20:11:11 2025: BS 1 completed
Sat Mar  1 20:11:13 2025: BS 1 completed
Sat Mar  1 20:11:16 2025: BS 1 completed
Sat Mar  1 20:11:18 2025: BS 1 completed
Sat Mar  1 20:11:21 2025: BS 1 completed
Sat Mar  1 20:11:23 2025: BS 1 completed
Sat Mar  1 20:11:26 2025: BS 1 completed
Sat Mar  1 20:11:28 2025: BS 1 completed
Sat Mar  1 20:11:30 2025: BS 1 completed
Sat Mar  1 20:11:33 2025: BS 1 completed
Sat Mar  1 20:11:35 2025: BS 1 completed
Sat Mar  1 20:11:38 2025: BS 1 completed
Sat Mar  1 20:11:40 2025: BS 1 completed
Sat Mar  1 20:11:43 2025: BS 1 completed
Sat Mar  1 20:11:45 2025: BS 1 completed
Sat Mar  1 20:11:48 2025: BS 1 completed
Sat Mar  1 20:11:50 2025: BS 1 completed
Sat Mar  1 20:11:53 2025: BS 1 completed
Sat Mar  1 20:11:55 2025: BS 1 completed
Sat Mar  1 20:11:58 2025: BS 1 completed
Sat Mar  1 20:12:00 2025: BS 1 completed
Sat Mar  1 20:12:03 2025: BS 1 completed
Sat Mar  1 20:12:05 2025: BS 1 completed
Sat Mar  1 20:12:08 2025: BS 1 completed
Sat Mar  1 20:12:10 2025: BS 1 completed
Sat Mar  1 20:12:13 2025: BS 1 completed
Sat Mar  1 20:12:15 2025: BS 1 completed
Sat Mar  1 20:12:17 2025: BS 1 completed
Sat Mar  1 20:12:20 2025: BS 1 completed
Sat Mar  1 20:12:22 2025: BS 1 completed
Sat Mar  1 20:12:25 2025: BS 1 completed
Sat Mar  1 20:12:27 2025: BS 1 completed
Sat Mar  1 20:12:30 2025: BS 1 completed
Sat Mar  1 20:12:32 2025: BS 1 completed
Sat Mar  1 20:12:35 2025: BS 1 completed
Sat Mar  1 20:12:37 2025: BS 1 completed
Sat Mar  1 20:12:40 2025: BS 1 completed
Sat Mar  1 20:12:42 2025: BS 1 completed
Sat Mar  1 20:12:45 2025: BS 1 completed
Sat Mar  1 20:12:47 2025: BS 1 completed
Sat Mar  1 20:12:50 2025: BS 1 completed
Sat Mar  1 20:12:52 2025: BS 1 completed
Sat Mar  1 20:12:55 2025: BS 1 completed
Sat Mar  1 20:12:57 2025: BS 1 completed
Sat Mar  1 20:13:00 2025: BS 1 completed
Sat Mar  1 20:13:02 2025: BS 1 completed
Sat Mar  1 20:13:05 2025: BS 1 completed
Sat Mar  1 20:13:07 2025: BS 1 completed
Sat Mar  1 20:13:09 2025: BS 1 completed
Sat Mar  1 20:13:12 2025: BS 1 completed
Sat Mar  1 20:13:14 2025: BS 1 completed
Sat Mar  1 20:13:17 2025: BS 1 completed
Sat Mar  1 20:13:19 2025: BS 1 completed
Sat Mar  1 20:13:22 2025: BS 1 completed
Sat Mar  1 20:13:24 2025: BS 1 completed
Sat Mar  1 20:13:27 2025: BS 1 completed
Sat Mar  1 20:13:29 2025: BS 1 completed
Sat Mar  1 20:13:32 2025: BS 1 completed
Sat Mar  1 20:13:34 2025: BS 1 completed
Sat Mar  1 20:13:37 2025: BS 1 completed
Sat Mar  1 20:13:39 2025: BS 1 completed
Sat Mar  1 20:13:42 2025: BS 1 completed
Sat Mar  1 20:13:44 2025: BS 1 completed
Sat Mar  1 20:13:47 2025: BS 1 completed
Sat Mar  1 20:13:49 2025: BS 1 completed
Sat Mar  1 20:13:52 2025: BS 1 completed
Sat Mar  1 20:13:54 2025: BS 1 completed
Sat Mar  1 20:13:57 2025: BS 1 completed
Sat Mar  1 20:13:59 2025: BS 1 completed
Sat Mar  1 20:14:01 2025: BS 1 completed
Sat Mar  1 20:14:04 2025: BS 1 completed
Sat Mar  1 20:14:06 2025: BS 1 completed
Sat Mar  1 20:14:09 2025: BS 1 completed
Sat Mar  1 20:14:11 2025: BS 1 completed
Sat Mar  1 20:14:14 2025: BS 1 completed
Sat Mar  1 20:14:16 2025: BS 1 completed
Sat Mar  1 20:14:19 2025: BS 1 completed
Sat Mar  1 20:14:21 2025: BS 1 completed
Sat Mar  1 20:14:24 2025: BS 1 completed
Sat Mar  1 20:14:26 2025: BS 1 completed
Sat Mar  1 20:14:29 2025: BS 1 completed
Sat Mar  1 20:14:31 2025: BS 1 completed
Sat Mar  1 20:14:34 2025: BS 1 completed
Sat Mar  1 20:14:36 2025: BS 1 completed
Sat Mar  1 20:14:39 2025: BS 1 completed
Sat Mar  1 20:14:41 2025: BS 1 completed
Sat Mar  1 20:14:44 2025: BS 1 completed
Sat Mar  1 20:14:46 2025: BS 1 completed
Sat Mar  1 20:14:49 2025: BS 1 completed
Sat Mar  1 20:14:51 2025: BS 1 completed
Sat Mar  1 20:14:53 2025: BS 1 completed
Sat Mar  1 20:14:56 2025: BS 1 completed
Sat Mar  1 20:14:58 2025: BS 1 completed
Sat Mar  1 20:15:01 2025: BS 1 completed
Sat Mar  1 20:15:03 2025: BS 1 completed
Sat Mar  1 20:15:06 2025: BS 1 completed
Sat Mar  1 20:15:08 2025: BS 1 completed
Sat Mar  1 20:15:11 2025: BS 1 completed
Sat Mar  1 20:15:13 2025: BS 1 completed
Sat Mar  1 20:15:16 2025: BS 1 completed
Sat Mar  1 20:15:18 2025: BS 1 completed
Sat Mar  1 20:15:21 2025: BS 1 completed
Sat Mar  1 20:15:23 2025: BS 1 completed
Sat Mar  1 20:15:26 2025: BS 1 completed
Sat Mar  1 20:15:28 2025: BS 1 completed
Sat Mar  1 20:15:31 2025: BS 1 completed
Sat Mar  1 20:15:33 2025: BS 1 completed
Sat Mar  1 20:15:36 2025: BS 1 completed
Sat Mar  1 20:15:38 2025: BS 1 completed
Sat Mar  1 20:15:41 2025: BS 1 completed
Sat Mar  1 20:15:43 2025: BS 1 completed
Sat Mar  1 20:15:45 2025: BS 1 completed
Sat Mar  1 20:15:48 2025: BS 1 completed
Sat Mar  1 20:15:50 2025: BS 1 completed
Sat Mar  1 20:15:53 2025: BS 1 completed
Sat Mar  1 20:15:55 2025: BS 1 completed
Sat Mar  1 20:15:58 2025: BS 1 completed
Sat Mar  1 20:16:00 2025: BS 1 completed
Sat Mar  1 20:16:03 2025: BS 1 completed
Sat Mar  1 20:16:05 2025: BS 1 completed
Sat Mar  1 20:16:08 2025: BS 1 completed
Sat Mar  1 20:16:10 2025: BS 1 completed
Sat Mar  1 20:16:13 2025: BS 1 completed
Sat Mar  1 20:16:15 2025: BS 1 completed
Sat Mar  1 20:16:18 2025: BS 1 completed
Sat Mar  1 20:16:20 2025: BS 1 completed
Sat Mar  1 20:16:23 2025: BS 1 completed
Sat Mar  1 20:16:25 2025: BS 1 completed
Sat Mar  1 20:16:28 2025: BS 1 completed
Sat Mar  1 20:16:30 2025: BS 1 completed
Sat Mar  1 20:16:33 2025: BS 1 completed
Sat Mar  1 20:16:35 2025: BS 1 completed
Sat Mar  1 20:16:38 2025: BS 1 completed
Sat Mar  1 20:16:40 2025: BS 1 completed
Sat Mar  1 20:16:42 2025: BS 1 completed
Sat Mar  1 20:16:45 2025: BS 1 completed
Sat Mar  1 20:16:47 2025: BS 1 completed
Sat Mar  1 20:16:50 2025: BS 1 completed
Sat Mar  1 20:16:52 2025: BS 1 completed
Sat Mar  1 20:16:55 2025: BS 1 completed
Sat Mar  1 20:16:57 2025: BS 1 completed
Sat Mar  1 20:17:00 2025: BS 1 completed
Sat Mar  1 20:17:02 2025: BS 1 completed
Sat Mar  1 20:17:05 2025: BS 1 completed
Sat Mar  1 20:17:07 2025: BS 1 completed
Sat Mar  1 20:17:10 2025: BS 1 completed
Sat Mar  1 20:17:12 2025: BS 1 completed
Sat Mar  1 20:17:15 2025: BS 1 completed
Sat Mar  1 20:17:17 2025: BS 1 completed
Sat Mar  1 20:17:20 2025: BS 1 completed
Sat Mar  1 20:17:22 2025: BS 1 completed
Sat Mar  1 20:17:25 2025: BS 1 completed
Sat Mar  1 20:17:27 2025: BS 1 completed
Sat Mar  1 20:17:30 2025: BS 1 completed
Sat Mar  1 20:17:32 2025: BS 1 completed
Sat Mar  1 20:17:34 2025: BS 1 completed
Sat Mar  1 20:17:37 2025: BS 1 completed
Sat Mar  1 20:17:39 2025: BS 1 completed
Sat Mar  1 20:17:42 2025: BS 1 completed
Sat Mar  1 20:17:44 2025: BS 1 completed
Sat Mar  1 20:17:47 2025: BS 1 completed
Sat Mar  1 20:17:49 2025: BS 1 completed
Sat Mar  1 20:17:52 2025: BS 1 completed
Sat Mar  1 20:17:54 2025: BS 1 completed
Sat Mar  1 20:17:57 2025: BS 1 completed
Sat Mar  1 20:17:59 2025: BS 1 completed
Sat Mar  1 20:18:02 2025: BS 1 completed
Sat Mar  1 20:18:04 2025: BS 1 completed
Sat Mar  1 20:18:07 2025: BS 1 completed
Sat Mar  1 20:18:09 2025: BS 1 completed
Sat Mar  1 20:18:12 2025: BS 1 completed
Sat Mar  1 20:18:14 2025: BS 1 completed
Sat Mar  1 20:18:17 2025: BS 1 completed
Sat Mar  1 20:18:19 2025: BS 1 completed
Sat Mar  1 20:18:22 2025: BS 1 completed
Sat Mar  1 20:18:24 2025: BS 1 completed
Sat Mar  1 20:18:27 2025: BS 1 completed
Sat Mar  1 20:18:29 2025: BS 1 completed
Sat Mar  1 20:18:32 2025: BS 1 completed
Sat Mar  1 20:18:34 2025: BS 1 completed
Sat Mar  1 20:18:36 2025: BS 1 completed
Sat Mar  1 20:18:39 2025: BS 1 completed
Sat Mar  1 20:18:41 2025: BS 1 completed
Sat Mar  1 20:18:44 2025: BS 1 completed
Sat Mar  1 20:18:46 2025: BS 1 completed
Sat Mar  1 20:18:49 2025: BS 1 completed
Sat Mar  1 20:18:51 2025: BS 1 completed
Sat Mar  1 20:18:54 2025: BS 1 completed
Sat Mar  1 20:18:56 2025: BS 1 completed
Sat Mar  1 20:18:59 2025: BS 1 completed
Sat Mar  1 20:19:01 2025: BS 1 completed
Sat Mar  1 20:19:04 2025: BS 1 completed
Sat Mar  1 20:19:06 2025: BS 1 completed
Sat Mar  1 20:19:09 2025: BS 1 completed
Sat Mar  1 20:19:11 2025: BS 1 completed
Sat Mar  1 20:19:14 2025: BS 1 completed
Sat Mar  1 20:19:16 2025: BS 1 completed
Sat Mar  1 20:19:19 2025: BS 1 completed
Sat Mar  1 20:19:21 2025: BS 1 completed
Sat Mar  1 20:19:24 2025: BS 1 completed
Sat Mar  1 20:19:26 2025: BS 1 completed
Sat Mar  1 20:19:29 2025: BS 1 completed
Sat Mar  1 20:19:31 2025: BS 1 completed
Sat Mar  1 20:19:34 2025: BS 1 completed
Sat Mar  1 20:19:36 2025: BS 1 completed
Sat Mar  1 20:19:38 2025: BS 1 completed
Sat Mar  1 20:19:41 2025: BS 1 completed
Sat Mar  1 20:19:43 2025: BS 1 completed
Sat Mar  1 20:19:46 2025: BS 1 completed
Sat Mar  1 20:19:48 2025: BS 1 completed
Sat Mar  1 20:19:51 2025: BS 1 completed
Sat Mar  1 20:19:53 2025: BS 1 completed
Sat Mar  1 20:19:56 2025: BS 1 completed
Sat Mar  1 20:19:58 2025: BS 1 completed
Sat Mar  1 20:20:01 2025: BS 1 completed
Sat Mar  1 20:20:03 2025: BS 1 completed
Sat Mar  1 20:20:06 2025: BS 2 completed
Sat Mar  1 20:20:08 2025: BS 2 completed
Sat Mar  1 20:20:11 2025: BS 2 completed
Sat Mar  1 20:20:13 2025: BS 2 completed
Sat Mar  1 20:20:16 2025: BS 2 completed
Sat Mar  1 20:20:18 2025: BS 2 completed
Sat Mar  1 20:20:21 2025: BS 2 completed
Sat Mar  1 20:20:23 2025: BS 2 completed
Sat Mar  1 20:20:25 2025: BS 2 completed
Sat Mar  1 20:20:28 2025: BS 2 completed
Sat Mar  1 20:20:30 2025: BS 2 completed
Sat Mar  1 20:20:33 2025: BS 2 completed
Sat Mar  1 20:20:35 2025: BS 2 completed
Sat Mar  1 20:20:38 2025: BS 2 completed
Sat Mar  1 20:20:40 2025: BS 2 completed
Sat Mar  1 20:20:43 2025: BS 2 completed
Sat Mar  1 20:20:45 2025: BS 2 completed
Sat Mar  1 20:20:48 2025: BS 2 completed
Sat Mar  1 20:20:50 2025: BS 2 completed
Sat Mar  1 20:20:53 2025: BS 2 completed
Sat Mar  1 20:20:55 2025: BS 2 completed
Sat Mar  1 20:20:57 2025: BS 2 completed
Sat Mar  1 20:21:00 2025: BS 2 completed
Sat Mar  1 20:21:02 2025: BS 2 completed
Sat Mar  1 20:21:05 2025: BS 2 completed
Sat Mar  1 20:21:07 2025: BS 2 completed
Sat Mar  1 20:21:10 2025: BS 2 completed
Sat Mar  1 20:21:12 2025: BS 2 completed
Sat Mar  1 20:21:15 2025: BS 2 completed
Sat Mar  1 20:21:17 2025: BS 2 completed
Sat Mar  1 20:21:20 2025: BS 2 completed
Sat Mar  1 20:21:22 2025: BS 2 completed
Sat Mar  1 20:21:25 2025: BS 2 completed
Sat Mar  1 20:21:27 2025: BS 2 completed
Sat Mar  1 20:21:30 2025: BS 2 completed
Sat Mar  1 20:21:32 2025: BS 2 completed
Sat Mar  1 20:21:34 2025: BS 2 completed
Sat Mar  1 20:21:37 2025: BS 2 completed
Sat Mar  1 20:21:39 2025: BS 2 completed
Sat Mar  1 20:21:42 2025: BS 2 completed
Sat Mar  1 20:21:44 2025: BS 2 completed
Sat Mar  1 20:21:47 2025: BS 2 completed
Sat Mar  1 20:21:49 2025: BS 2 completed
Sat Mar  1 20:21:52 2025: BS 2 completed
Sat Mar  1 20:21:54 2025: BS 2 completed
Sat Mar  1 20:21:57 2025: BS 2 completed
Sat Mar  1 20:21:59 2025: BS 2 completed
Sat Mar  1 20:22:02 2025: BS 2 completed
Sat Mar  1 20:22:04 2025: BS 2 completed
Sat Mar  1 20:22:07 2025: BS 2 completed
Sat Mar  1 20:22:09 2025: BS 2 completed
Sat Mar  1 20:22:11 2025: BS 2 completed
Sat Mar  1 20:22:14 2025: BS 2 completed
Sat Mar  1 20:22:16 2025: BS 2 completed
Sat Mar  1 20:22:19 2025: BS 2 completed
Sat Mar  1 20:22:21 2025: BS 2 completed
Sat Mar  1 20:22:24 2025: BS 2 completed
Sat Mar  1 20:22:26 2025: BS 2 completed
Sat Mar  1 20:22:29 2025: BS 2 completed
Sat Mar  1 20:22:31 2025: BS 2 completed
Sat Mar  1 20:22:34 2025: BS 2 completed
Sat Mar  1 20:22:36 2025: BS 2 completed
Sat Mar  1 20:22:39 2025: BS 2 completed
Sat Mar  1 20:22:41 2025: BS 2 completed
Sat Mar  1 20:22:44 2025: BS 2 completed
Sat Mar  1 20:22:46 2025: BS 2 completed
Sat Mar  1 20:22:48 2025: BS 2 completed
Sat Mar  1 20:22:51 2025: BS 2 completed
Sat Mar  1 20:22:53 2025: BS 2 completed
Sat Mar  1 20:22:56 2025: BS 2 completed
Sat Mar  1 20:22:58 2025: BS 2 completed
Sat Mar  1 20:23:01 2025: BS 2 completed
Sat Mar  1 20:23:03 2025: BS 2 completed
Sat Mar  1 20:23:06 2025: BS 2 completed
Sat Mar  1 20:23:08 2025: BS 2 completed
Sat Mar  1 20:23:11 2025: BS 2 completed
Sat Mar  1 20:23:13 2025: BS 2 completed
Sat Mar  1 20:23:16 2025: BS 2 completed
Sat Mar  1 20:23:18 2025: BS 2 completed
Sat Mar  1 20:23:20 2025: BS 2 completed
Sat Mar  1 20:23:23 2025: BS 2 completed
Sat Mar  1 20:23:25 2025: BS 2 completed
Sat Mar  1 20:23:28 2025: BS 2 completed
Sat Mar  1 20:23:30 2025: BS 2 completed
Sat Mar  1 20:23:33 2025: BS 2 completed
Sat Mar  1 20:23:35 2025: BS 2 completed
Sat Mar  1 20:23:38 2025: BS 2 completed
Sat Mar  1 20:23:40 2025: BS 2 completed
Sat Mar  1 20:23:43 2025: BS 2 completed
Sat Mar  1 20:23:45 2025: BS 2 completed
Sat Mar  1 20:23:48 2025: BS 2 completed
Sat Mar  1 20:23:50 2025: BS 2 completed
Sat Mar  1 20:23:53 2025: BS 2 completed
Sat Mar  1 20:23:55 2025: BS 2 completed
Sat Mar  1 20:23:57 2025: BS 2 completed
Sat Mar  1 20:24:00 2025: BS 2 completed
Sat Mar  1 20:24:02 2025: BS 2 completed
Sat Mar  1 20:24:05 2025: BS 2 completed
Sat Mar  1 20:24:07 2025: BS 2 completed
Sat Mar  1 20:24:10 2025: BS 2 completed
Sat Mar  1 20:24:12 2025: BS 2 completed
Sat Mar  1 20:24:15 2025: BS 2 completed
Sat Mar  1 20:24:17 2025: BS 2 completed
Sat Mar  1 20:24:20 2025: BS 2 completed
Sat Mar  1 20:24:22 2025: BS 2 completed
Sat Mar  1 20:24:25 2025: BS 2 completed
Sat Mar  1 20:24:27 2025: BS 2 completed
Sat Mar  1 20:24:30 2025: BS 2 completed
Sat Mar  1 20:24:32 2025: BS 2 completed
Sat Mar  1 20:24:34 2025: BS 2 completed
Sat Mar  1 20:24:37 2025: BS 2 completed
Sat Mar  1 20:24:39 2025: BS 2 completed
Sat Mar  1 20:24:42 2025: BS 2 completed
Sat Mar  1 20:24:44 2025: BS 2 completed
Sat Mar  1 20:24:47 2025: BS 2 completed
Sat Mar  1 20:24:49 2025: BS 2 completed
Sat Mar  1 20:24:52 2025: BS 2 completed
Sat Mar  1 20:24:54 2025: BS 2 completed
Sat Mar  1 20:24:57 2025: BS 2 completed
Sat Mar  1 20:24:59 2025: BS 2 completed
Sat Mar  1 20:25:02 2025: BS 2 completed
Sat Mar  1 20:25:04 2025: BS 2 completed
Sat Mar  1 20:25:07 2025: BS 2 completed
Sat Mar  1 20:25:09 2025: BS 2 completed
Sat Mar  1 20:25:12 2025: BS 2 completed
Sat Mar  1 20:25:14 2025: BS 2 completed
Sat Mar  1 20:25:16 2025: BS 2 completed
Sat Mar  1 20:25:19 2025: BS 2 completed
Sat Mar  1 20:25:21 2025: BS 2 completed
Sat Mar  1 20:25:24 2025: BS 2 completed
Sat Mar  1 20:25:26 2025: BS 2 completed
Sat Mar  1 20:25:29 2025: BS 2 completed
Sat Mar  1 20:25:31 2025: BS 2 completed
Sat Mar  1 20:25:34 2025: BS 2 completed
Sat Mar  1 20:25:36 2025: BS 2 completed
Sat Mar  1 20:25:39 2025: BS 2 completed
Sat Mar  1 20:25:41 2025: BS 2 completed
Sat Mar  1 20:25:44 2025: BS 2 completed
Sat Mar  1 20:25:46 2025: BS 2 completed
Sat Mar  1 20:25:49 2025: BS 2 completed
Sat Mar  1 20:25:51 2025: BS 2 completed
Sat Mar  1 20:25:53 2025: BS 2 completed
Sat Mar  1 20:25:56 2025: BS 2 completed
Sat Mar  1 20:25:58 2025: BS 2 completed
Sat Mar  1 20:26:01 2025: BS 2 completed
Sat Mar  1 20:26:03 2025: BS 2 completed
Sat Mar  1 20:26:06 2025: BS 2 completed
Sat Mar  1 20:26:08 2025: BS 2 completed
Sat Mar  1 20:26:11 2025: BS 2 completed
Sat Mar  1 20:26:13 2025: BS 2 completed
Sat Mar  1 20:26:16 2025: BS 2 completed
Sat Mar  1 20:26:18 2025: BS 2 completed
Sat Mar  1 20:26:21 2025: BS 2 completed
Sat Mar  1 20:26:23 2025: BS 2 completed
Sat Mar  1 20:26:26 2025: BS 2 completed
Sat Mar  1 20:26:28 2025: BS 2 completed
Sat Mar  1 20:26:30 2025: BS 2 completed
Sat Mar  1 20:26:33 2025: BS 2 completed
Sat Mar  1 20:26:35 2025: BS 2 completed
Sat Mar  1 20:26:38 2025: BS 2 completed
Sat Mar  1 20:26:40 2025: BS 2 completed
Sat Mar  1 20:26:43 2025: BS 2 completed
Sat Mar  1 20:26:45 2025: BS 2 completed
Sat Mar  1 20:26:48 2025: BS 2 completed
Sat Mar  1 20:26:50 2025: BS 2 completed
Sat Mar  1 20:26:53 2025: BS 2 completed
Sat Mar  1 20:26:55 2025: BS 2 completed
Sat Mar  1 20:26:58 2025: BS 2 completed
Sat Mar  1 20:27:00 2025: BS 2 completed
Sat Mar  1 20:27:03 2025: BS 2 completed
Sat Mar  1 20:27:05 2025: BS 2 completed
Sat Mar  1 20:27:08 2025: BS 2 completed
Sat Mar  1 20:27:10 2025: BS 2 completed
Sat Mar  1 20:27:12 2025: BS 2 completed
Sat Mar  1 20:27:15 2025: BS 2 completed
Sat Mar  1 20:27:17 2025: BS 2 completed
Sat Mar  1 20:27:20 2025: BS 2 completed
Sat Mar  1 20:27:22 2025: BS 2 completed
Sat Mar  1 20:27:25 2025: BS 2 completed
Sat Mar  1 20:27:27 2025: BS 2 completed
Sat Mar  1 20:27:30 2025: BS 2 completed
Sat Mar  1 20:27:32 2025: BS 2 completed
Sat Mar  1 20:27:35 2025: BS 2 completed
Sat Mar  1 20:27:37 2025: BS 2 completed
Sat Mar  1 20:27:40 2025: BS 2 completed
Sat Mar  1 20:27:42 2025: BS 2 completed
Sat Mar  1 20:27:45 2025: BS 2 completed
Sat Mar  1 20:27:47 2025: BS 2 completed
Sat Mar  1 20:27:50 2025: BS 2 completed
Sat Mar  1 20:27:52 2025: BS 2 completed
Sat Mar  1 20:27:54 2025: BS 2 completed
Sat Mar  1 20:27:57 2025: BS 2 completed
Sat Mar  1 20:27:59 2025: BS 2 completed
Sat Mar  1 20:28:02 2025: BS 2 completed
Sat Mar  1 20:28:04 2025: BS 2 completed
Sat Mar  1 20:28:07 2025: BS 2 completed
Sat Mar  1 20:28:09 2025: BS 2 completed
Sat Mar  1 20:28:12 2025: BS 2 completed
Sat Mar  1 20:28:14 2025: BS 2 completed
Sat Mar  1 20:28:17 2025: BS 2 completed
Sat Mar  1 20:28:19 2025: BS 2 completed
Sat Mar  1 20:28:22 2025: BS 2 completed
Sat Mar  1 20:28:24 2025: BS 2 completed
Sat Mar  1 20:28:27 2025: BS 2 completed
Sat Mar  1 20:28:29 2025: BS 2 completed
Sat Mar  1 20:28:32 2025: BS 2 completed
Sat Mar  1 20:28:34 2025: BS 2 completed
Sat Mar  1 20:28:36 2025: BS 2 completed
Sat Mar  1 20:28:39 2025: BS 2 completed
Sat Mar  1 20:28:41 2025: BS 2 completed
Sat Mar  1 20:28:44 2025: BS 2 completed
Sat Mar  1 20:28:46 2025: BS 2 completed
Sat Mar  1 20:28:49 2025: BS 2 completed
Sat Mar  1 20:28:51 2025: BS 2 completed
Sat Mar  1 20:28:54 2025: BS 2 completed
Sat Mar  1 20:28:56 2025: BS 2 completed
Sat Mar  1 20:28:59 2025: BS 2 completed
Sat Mar  1 20:29:01 2025: BS 2 completed
Sat Mar  1 20:29:04 2025: BS 2 completed
Sat Mar  1 20:29:06 2025: BS 2 completed
Sat Mar  1 20:29:09 2025: BS 2 completed
Sat Mar  1 20:29:11 2025: BS 2 completed
Sat Mar  1 20:29:14 2025: BS 2 completed
Sat Mar  1 20:29:16 2025: BS 2 completed
Sat Mar  1 20:29:18 2025: BS 2 completed
Sat Mar  1 20:29:21 2025: BS 2 completed
Sat Mar  1 20:29:23 2025: BS 2 completed
Sat Mar  1 20:29:26 2025: BS 2 completed
Sat Mar  1 20:29:28 2025: BS 2 completed
Sat Mar  1 20:29:31 2025: BS 2 completed
Sat Mar  1 20:29:33 2025: BS 2 completed
Sat Mar  1 20:29:36 2025: BS 2 completed
Sat Mar  1 20:29:38 2025: BS 2 completed
Sat Mar  1 20:29:41 2025: BS 2 completed
Sat Mar  1 20:29:43 2025: BS 2 completed
Sat Mar  1 20:29:46 2025: BS 2 completed
Sat Mar  1 20:29:48 2025: BS 2 completed
Sat Mar  1 20:29:51 2025: BS 2 completed
Sat Mar  1 20:29:53 2025: BS 2 completed
Sat Mar  1 20:29:56 2025: BS 2 completed
Sat Mar  1 20:29:58 2025: BS 2 completed
Sat Mar  1 20:30:00 2025: BS 2 completed
Sat Mar  1 20:30:03 2025: BS 2 completed
Sat Mar  1 20:30:05 2025: BS 2 completed
Sat Mar  1 20:30:08 2025: BS 2 completed
Sat Mar  1 20:30:10 2025: BS 2 completed
Sat Mar  1 20:30:13 2025: BS 2 completed
Sat Mar  1 20:30:15 2025: BS 2 completed
Sat Mar  1 20:30:18 2025: BS 2 completed
Sat Mar  1 20:30:20 2025: BS 2 completed
Sat Mar  1 20:30:23 2025: BS 2 completed
Sat Mar  1 20:30:25 2025: BS 2 completed
Sat Mar  1 20:30:28 2025: BS 2 completed
Sat Mar  1 20:30:30 2025: BS 2 completed
Sat Mar  1 20:30:33 2025: BS 2 completed
Sat Mar  1 20:30:35 2025: BS 2 completed
Sat Mar  1 20:30:38 2025: BS 2 completed
Sat Mar  1 20:30:40 2025: BS 2 completed
Sat Mar  1 20:30:43 2025: BS 2 completed
Sat Mar  1 20:30:45 2025: BS 2 completed
Sat Mar  1 20:30:47 2025: BS 2 completed
Sat Mar  1 20:30:50 2025: BS 2 completed
Sat Mar  1 20:30:52 2025: BS 2 completed
Sat Mar  1 20:30:55 2025: BS 2 completed
Sat Mar  1 20:30:57 2025: BS 2 completed
Sat Mar  1 20:31:00 2025: BS 2 completed
Sat Mar  1 20:31:02 2025: BS 2 completed
Sat Mar  1 20:31:05 2025: BS 2 completed
Sat Mar  1 20:31:07 2025: BS 2 completed
Sat Mar  1 20:31:10 2025: BS 2 completed
Sat Mar  1 20:31:12 2025: BS 2 completed
Sat Mar  1 20:31:15 2025: BS 2 completed
Sat Mar  1 20:31:17 2025: BS 2 completed
Sat Mar  1 20:31:20 2025: BS 2 completed
Sat Mar  1 20:31:22 2025: BS 2 completed
Sat Mar  1 20:31:25 2025: BS 2 completed
Sat Mar  1 20:31:27 2025: BS 2 completed
Sat Mar  1 20:31:29 2025: BS 2 completed
Sat Mar  1 20:31:32 2025: BS 2 completed
Sat Mar  1 20:31:34 2025: BS 2 completed
Sat Mar  1 20:31:37 2025: BS 2 completed
Sat Mar  1 20:31:39 2025: BS 2 completed
Sat Mar  1 20:31:42 2025: BS 2 completed
Sat Mar  1 20:31:44 2025: BS 2 completed
Sat Mar  1 20:31:47 2025: BS 2 completed
Sat Mar  1 20:31:49 2025: BS 2 completed
Sat Mar  1 20:31:52 2025: BS 2 completed
Sat Mar  1 20:31:54 2025: BS 2 completed
Sat Mar  1 20:31:57 2025: BS 2 completed
Sat Mar  1 20:31:59 2025: BS 2 completed
Sat Mar  1 20:32:02 2025: BS 2 completed
Sat Mar  1 20:32:04 2025: BS 2 completed
Sat Mar  1 20:32:07 2025: BS 2 completed
Sat Mar  1 20:32:09 2025: BS 2 completed
Sat Mar  1 20:32:12 2025: BS 2 completed
Sat Mar  1 20:32:14 2025: BS 2 completed
Sat Mar  1 20:32:16 2025: BS 2 completed
Sat Mar  1 20:32:19 2025: BS 2 completed
Sat Mar  1 20:32:21 2025: BS 2 completed
Sat Mar  1 20:32:24 2025: BS 2 completed
Sat Mar  1 20:32:26 2025: BS 2 completed
Sat Mar  1 20:32:29 2025: BS 2 completed
Sat Mar  1 20:32:31 2025: BS 2 completed
Sat Mar  1 20:32:34 2025: BS 2 completed
Sat Mar  1 20:32:36 2025: BS 2 completed
Sat Mar  1 20:32:39 2025: BS 2 completed
Sat Mar  1 20:32:41 2025: BS 2 completed
Sat Mar  1 20:32:44 2025: BS 2 completed
Sat Mar  1 20:32:46 2025: BS 2 completed
Sat Mar  1 20:32:49 2025: BS 2 completed
Sat Mar  1 20:32:51 2025: BS 2 completed
Sat Mar  1 20:32:54 2025: BS 2 completed
Sat Mar  1 20:32:56 2025: BS 2 completed
Sat Mar  1 20:32:59 2025: BS 2 completed
Sat Mar  1 20:33:01 2025: BS 2 completed
Sat Mar  1 20:33:03 2025: BS 2 completed
Sat Mar  1 20:33:06 2025: BS 2 completed
Sat Mar  1 20:33:08 2025: BS 2 completed
Sat Mar  1 20:33:11 2025: BS 2 completed
Sat Mar  1 20:33:13 2025: BS 2 completed
Sat Mar  1 20:33:16 2025: BS 2 completed
Sat Mar  1 20:33:18 2025: BS 2 completed
Sat Mar  1 20:33:21 2025: BS 2 completed
Sat Mar  1 20:33:23 2025: BS 2 completed
Sat Mar  1 20:33:26 2025: BS 2 completed
Sat Mar  1 20:33:28 2025: BS 2 completed
Sat Mar  1 20:33:31 2025: BS 2 completed
Sat Mar  1 20:33:33 2025: BS 2 completed
Sat Mar  1 20:33:36 2025: BS 2 completed
Sat Mar  1 20:33:38 2025: BS 2 completed
Sat Mar  1 20:33:41 2025: BS 2 completed
Sat Mar  1 20:33:43 2025: BS 2 completed
Sat Mar  1 20:33:46 2025: BS 2 completed
Sat Mar  1 20:33:48 2025: BS 2 completed
Sat Mar  1 20:33:50 2025: BS 2 completed
Sat Mar  1 20:33:53 2025: BS 2 completed
Sat Mar  1 20:33:55 2025: BS 2 completed
Sat Mar  1 20:33:58 2025: BS 2 completed
Sat Mar  1 20:34:00 2025: BS 2 completed
Sat Mar  1 20:34:03 2025: BS 2 completed
Sat Mar  1 20:34:05 2025: BS 2 completed
Sat Mar  1 20:34:08 2025: BS 2 completed
Sat Mar  1 20:34:10 2025: BS 2 completed
Sat Mar  1 20:34:13 2025: BS 2 completed
Sat Mar  1 20:34:15 2025: BS 2 completed
Sat Mar  1 20:34:18 2025: BS 2 completed
Sat Mar  1 20:34:20 2025: BS 2 completed
Sat Mar  1 20:34:23 2025: BS 2 completed
Sat Mar  1 20:34:25 2025: BS 2 completed
Sat Mar  1 20:34:28 2025: BS 2 completed
Sat Mar  1 20:34:30 2025: BS 2 completed
Sat Mar  1 20:34:33 2025: BS 2 completed
Sat Mar  1 20:34:35 2025: BS 2 completed
Sat Mar  1 20:34:38 2025: BS 2 completed
Sat Mar  1 20:34:40 2025: BS 2 completed
Sat Mar  1 20:34:42 2025: BS 2 completed
Sat Mar  1 20:34:45 2025: BS 2 completed
Sat Mar  1 20:34:47 2025: BS 2 completed
Sat Mar  1 20:34:50 2025: BS 2 completed
Sat Mar  1 20:34:52 2025: BS 2 completed
Sat Mar  1 20:34:55 2025: BS 2 completed
Sat Mar  1 20:34:57 2025: BS 2 completed
Sat Mar  1 20:35:00 2025: BS 2 completed
Sat Mar  1 20:35:02 2025: BS 2 completed
Sat Mar  1 20:35:05 2025: BS 2 completed
Sat Mar  1 20:35:07 2025: BS 2 completed
Sat Mar  1 20:35:10 2025: BS 2 completed
Sat Mar  1 20:35:12 2025: BS 2 completed
Sat Mar  1 20:35:15 2025: BS 2 completed
Sat Mar  1 20:35:17 2025: BS 2 completed
Sat Mar  1 20:35:20 2025: BS 2 completed
Sat Mar  1 20:35:22 2025: BS 2 completed
Sat Mar  1 20:35:25 2025: BS 2 completed
Sat Mar  1 20:35:27 2025: BS 2 completed
Sat Mar  1 20:35:29 2025: BS 2 completed
Sat Mar  1 20:35:32 2025: BS 2 completed
Sat Mar  1 20:35:34 2025: BS 2 completed
Sat Mar  1 20:35:37 2025: BS 2 completed
Sat Mar  1 20:35:39 2025: BS 2 completed
Sat Mar  1 20:35:42 2025: BS 2 completed
Sat Mar  1 20:35:44 2025: BS 2 completed
Sat Mar  1 20:35:47 2025: BS 2 completed
Sat Mar  1 20:35:49 2025: BS 2 completed
Sat Mar  1 20:35:52 2025: BS 2 completed
Sat Mar  1 20:35:54 2025: BS 2 completed
Sat Mar  1 20:35:57 2025: BS 2 completed
Sat Mar  1 20:35:59 2025: BS 2 completed
Sat Mar  1 20:36:02 2025: BS 2 completed
Sat Mar  1 20:36:04 2025: BS 2 completed
Sat Mar  1 20:36:07 2025: BS 2 completed
Sat Mar  1 20:36:09 2025: BS 2 completed
Sat Mar  1 20:36:12 2025: BS 2 completed
Sat Mar  1 20:36:14 2025: BS 2 completed
Sat Mar  1 20:36:17 2025: BS 2 completed
Sat Mar  1 20:36:19 2025: BS 2 completed
Sat Mar  1 20:36:22 2025: BS 2 completed
Sat Mar  1 20:36:24 2025: BS 2 completed
Sat Mar  1 20:36:26 2025: BS 2 completed
Sat Mar  1 20:36:29 2025: BS 2 completed
Sat Mar  1 20:36:31 2025: BS 2 completed
Sat Mar  1 20:36:34 2025: BS 2 completed
Sat Mar  1 20:36:36 2025: BS 2 completed
Sat Mar  1 20:36:39 2025: BS 2 completed
Sat Mar  1 20:36:41 2025: BS 2 completed
Sat Mar  1 20:36:44 2025: BS 2 completed
Sat Mar  1 20:36:46 2025: BS 2 completed
Sat Mar  1 20:36:49 2025: BS 2 completed
Sat Mar  1 20:36:51 2025: BS 2 completed
Sat Mar  1 20:36:54 2025: BS 2 completed
Sat Mar  1 20:36:56 2025: BS 2 completed
Sat Mar  1 20:36:59 2025: BS 2 completed
Sat Mar  1 20:37:01 2025: BS 2 completed
Sat Mar  1 20:37:04 2025: BS 2 completed
Sat Mar  1 20:37:06 2025: BS 2 completed
Sat Mar  1 20:37:09 2025: BS 2 completed
Sat Mar  1 20:37:11 2025: BS 2 completed
Sat Mar  1 20:37:14 2025: BS 2 completed
Sat Mar  1 20:37:16 2025: BS 2 completed
Sat Mar  1 20:37:18 2025: BS 2 completed
Sat Mar  1 20:37:21 2025: BS 2 completed
Sat Mar  1 20:37:23 2025: BS 2 completed
Sat Mar  1 20:37:26 2025: BS 2 completed
Sat Mar  1 20:37:28 2025: BS 2 completed
Sat Mar  1 20:37:31 2025: BS 2 completed
Sat Mar  1 20:37:33 2025: BS 2 completed
Sat Mar  1 20:37:36 2025: BS 2 completed
Sat Mar  1 20:37:38 2025: BS 2 completed
Sat Mar  1 20:37:41 2025: BS 2 completed
Sat Mar  1 20:37:43 2025: BS 2 completed
Sat Mar  1 20:37:46 2025: BS 2 completed
Sat Mar  1 20:37:48 2025: BS 2 completed
Sat Mar  1 20:37:51 2025: BS 2 completed
Sat Mar  1 20:37:53 2025: BS 2 completed
Sat Mar  1 20:37:56 2025: BS 2 completed
Sat Mar  1 20:37:58 2025: BS 2 completed
Sat Mar  1 20:38:01 2025: BS 2 completed
Sat Mar  1 20:38:03 2025: BS 2 completed
Sat Mar  1 20:38:06 2025: BS 2 completed
Sat Mar  1 20:38:08 2025: BS 2 completed
Sat Mar  1 20:38:11 2025: BS 2 completed
Sat Mar  1 20:38:13 2025: BS 2 completed
Sat Mar  1 20:38:15 2025: BS 2 completed
Sat Mar  1 20:38:18 2025: BS 2 completed
Sat Mar  1 20:38:20 2025: BS 2 completed
Sat Mar  1 20:38:23 2025: BS 2 completed
Sat Mar  1 20:38:25 2025: BS 2 completed
Sat Mar  1 20:38:28 2025: BS 2 completed
Sat Mar  1 20:38:30 2025: BS 2 completed
Sat Mar  1 20:38:33 2025: BS 2 completed
Sat Mar  1 20:38:35 2025: BS 2 completed
Sat Mar  1 20:38:38 2025: BS 2 completed
Sat Mar  1 20:38:40 2025: BS 2 completed
Sat Mar  1 20:38:43 2025: BS 2 completed
Sat Mar  1 20:38:45 2025: BS 2 completed
Sat Mar  1 20:38:48 2025: BS 2 completed
Sat Mar  1 20:38:50 2025: BS 2 completed
Sat Mar  1 20:38:53 2025: BS 2 completed
Sat Mar  1 20:38:55 2025: BS 2 completed
Sat Mar  1 20:38:58 2025: BS 2 completed
Sat Mar  1 20:39:00 2025: BS 2 completed
Sat Mar  1 20:39:03 2025: BS 2 completed
Sat Mar  1 20:39:05 2025: BS 2 completed
Sat Mar  1 20:39:08 2025: BS 2 completed
Sat Mar  1 20:39:10 2025: BS 2 completed
Sat Mar  1 20:39:12 2025: BS 2 completed
Sat Mar  1 20:39:15 2025: BS 2 completed
Sat Mar  1 20:39:17 2025: BS 2 completed
Sat Mar  1 20:39:20 2025: BS 2 completed
Sat Mar  1 20:39:22 2025: BS 2 completed
Sat Mar  1 20:39:25 2025: BS 2 completed
Sat Mar  1 20:39:27 2025: BS 2 completed
Sat Mar  1 20:39:30 2025: BS 2 completed
Sat Mar  1 20:39:32 2025: BS 2 completed
Sat Mar  1 20:39:35 2025: BS 2 completed
Sat Mar  1 20:39:37 2025: BS 2 completed
Sat Mar  1 20:39:40 2025: BS 2 completed
Sat Mar  1 20:39:42 2025: BS 2 completed
Sat Mar  1 20:39:45 2025: BS 2 completed
Sat Mar  1 20:39:47 2025: BS 2 completed
Sat Mar  1 20:39:50 2025: BS 2 completed
Sat Mar  1 20:39:52 2025: BS 2 completed
Sat Mar  1 20:39:55 2025: BS 2 completed
Sat Mar  1 20:39:57 2025: BS 2 completed
Sat Mar  1 20:40:00 2025: BS 2 completed
Sat Mar  1 20:40:02 2025: BS 2 completed
Sat Mar  1 20:40:05 2025: BS 2 completed
Sat Mar  1 20:40:07 2025: BS 2 completed
Sat Mar  1 20:40:10 2025: BS 2 completed
Sat Mar  1 20:40:12 2025: BS 2 completed
Sat Mar  1 20:40:14 2025: BS 2 completed
Sat Mar  1 20:40:17 2025: BS 2 completed
Sat Mar  1 20:40:19 2025: BS 2 completed
Sat Mar  1 20:40:22 2025: BS 2 completed
Sat Mar  1 20:40:24 2025: BS 2 completed
Sat Mar  1 20:40:27 2025: BS 2 completed
Sat Mar  1 20:40:29 2025: BS 2 completed
Sat Mar  1 20:40:32 2025: BS 2 completed
Sat Mar  1 20:40:34 2025: BS 2 completed
Sat Mar  1 20:40:37 2025: BS 2 completed
Sat Mar  1 20:40:39 2025: BS 2 completed
Sat Mar  1 20:40:42 2025: BS 2 completed
Sat Mar  1 20:40:44 2025: BS 2 completed
Sat Mar  1 20:40:47 2025: BS 2 completed
Sat Mar  1 20:40:49 2025: BS 2 completed
Sat Mar  1 20:40:52 2025: BS 2 completed
Sat Mar  1 20:40:54 2025: BS 2 completed
Sat Mar  1 20:40:57 2025: BS 2 completed
Sat Mar  1 20:40:59 2025: BS 2 completed
Sat Mar  1 20:41:02 2025: BS 2 completed
Sat Mar  1 20:41:04 2025: BS 2 completed
Sat Mar  1 20:41:07 2025: BS 2 completed
Sat Mar  1 20:41:09 2025: BS 2 completed
Sat Mar  1 20:41:12 2025: BS 3 completed
Sat Mar  1 20:41:14 2025: BS 3 completed
Sat Mar  1 20:41:16 2025: BS 3 completed
Sat Mar  1 20:41:19 2025: BS 3 completed
Sat Mar  1 20:41:21 2025: BS 3 completed
Sat Mar  1 20:41:24 2025: BS 3 completed
Sat Mar  1 20:41:26 2025: BS 3 completed
Sat Mar  1 20:41:29 2025: BS 3 completed
Sat Mar  1 20:41:31 2025: BS 3 completed
Sat Mar  1 20:41:34 2025: BS 3 completed
Sat Mar  1 20:41:36 2025: BS 3 completed
Sat Mar  1 20:41:39 2025: BS 3 completed
Sat Mar  1 20:41:41 2025: BS 3 completed
Sat Mar  1 20:41:44 2025: BS 3 completed
Sat Mar  1 20:41:46 2025: BS 3 completed
Sat Mar  1 20:41:48 2025: BS 3 completed
Sat Mar  1 20:41:51 2025: BS 3 completed
Sat Mar  1 20:41:53 2025: BS 3 completed
Sat Mar  1 20:41:56 2025: BS 3 completed
Sat Mar  1 20:41:58 2025: BS 3 completed
Sat Mar  1 20:42:01 2025: BS 3 completed
Sat Mar  1 20:42:03 2025: BS 3 completed
Sat Mar  1 20:42:06 2025: BS 3 completed
Sat Mar  1 20:42:08 2025: BS 3 completed
Sat Mar  1 20:42:11 2025: BS 3 completed
Sat Mar  1 20:42:13 2025: BS 3 completed
Sat Mar  1 20:42:16 2025: BS 3 completed
Sat Mar  1 20:42:18 2025: BS 3 completed
Sat Mar  1 20:42:21 2025: BS 3 completed
Sat Mar  1 20:42:23 2025: BS 3 completed
Sat Mar  1 20:42:25 2025: BS 3 completed
Sat Mar  1 20:42:28 2025: BS 3 completed
Sat Mar  1 20:42:30 2025: BS 3 completed
Sat Mar  1 20:42:33 2025: BS 3 completed
Sat Mar  1 20:42:35 2025: BS 3 completed
Sat Mar  1 20:42:38 2025: BS 3 completed
Sat Mar  1 20:42:40 2025: BS 3 completed
Sat Mar  1 20:42:43 2025: BS 3 completed
Sat Mar  1 20:42:45 2025: BS 3 completed
Sat Mar  1 20:42:48 2025: BS 3 completed
Sat Mar  1 20:42:50 2025: BS 3 completed
Sat Mar  1 20:42:53 2025: BS 3 completed
Sat Mar  1 20:42:55 2025: BS 3 completed
Sat Mar  1 20:42:57 2025: BS 3 completed
Sat Mar  1 20:43:00 2025: BS 3 completed
Sat Mar  1 20:43:02 2025: BS 3 completed
Sat Mar  1 20:43:05 2025: BS 3 completed
Sat Mar  1 20:43:07 2025: BS 3 completed
Sat Mar  1 20:43:10 2025: BS 3 completed
Sat Mar  1 20:43:12 2025: BS 3 completed
Sat Mar  1 20:43:15 2025: BS 3 completed
Sat Mar  1 20:43:17 2025: BS 3 completed
Sat Mar  1 20:43:20 2025: BS 3 completed
Sat Mar  1 20:43:22 2025: BS 3 completed
Sat Mar  1 20:43:25 2025: BS 3 completed
Sat Mar  1 20:43:27 2025: BS 3 completed
Sat Mar  1 20:43:30 2025: BS 3 completed
Sat Mar  1 20:43:32 2025: BS 3 completed
Sat Mar  1 20:43:34 2025: BS 3 completed
Sat Mar  1 20:43:37 2025: BS 3 completed
Sat Mar  1 20:43:39 2025: BS 3 completed
Sat Mar  1 20:43:42 2025: BS 3 completed
Sat Mar  1 20:43:44 2025: BS 3 completed
Sat Mar  1 20:43:47 2025: BS 3 completed
Sat Mar  1 20:43:49 2025: BS 3 completed
Sat Mar  1 20:43:52 2025: BS 3 completed
Sat Mar  1 20:43:54 2025: BS 3 completed
Sat Mar  1 20:43:57 2025: BS 3 completed
Sat Mar  1 20:43:59 2025: BS 3 completed
Sat Mar  1 20:44:02 2025: BS 3 completed
Sat Mar  1 20:44:04 2025: BS 3 completed
Sat Mar  1 20:44:07 2025: BS 3 completed
Sat Mar  1 20:44:09 2025: BS 3 completed
Sat Mar  1 20:44:11 2025: BS 3 completed
Sat Mar  1 20:44:14 2025: BS 3 completed
Sat Mar  1 20:44:16 2025: BS 3 completed
Sat Mar  1 20:44:19 2025: BS 3 completed
Sat Mar  1 20:44:21 2025: BS 3 completed
Sat Mar  1 20:44:24 2025: BS 3 completed
Sat Mar  1 20:44:26 2025: BS 3 completed
Sat Mar  1 20:44:29 2025: BS 3 completed
Sat Mar  1 20:44:31 2025: BS 3 completed
Sat Mar  1 20:44:34 2025: BS 3 completed
Sat Mar  1 20:44:36 2025: BS 3 completed
Sat Mar  1 20:44:39 2025: BS 3 completed
Sat Mar  1 20:44:41 2025: BS 3 completed
Sat Mar  1 20:44:44 2025: BS 3 completed
Sat Mar  1 20:44:46 2025: BS 3 completed
Sat Mar  1 20:44:48 2025: BS 3 completed
Sat Mar  1 20:44:51 2025: BS 3 completed
Sat Mar  1 20:44:53 2025: BS 3 completed
Sat Mar  1 20:44:56 2025: BS 3 completed
Sat Mar  1 20:44:58 2025: BS 3 completed
Sat Mar  1 20:45:01 2025: BS 3 completed
Sat Mar  1 20:45:03 2025: BS 3 completed
Sat Mar  1 20:45:06 2025: BS 3 completed
Sat Mar  1 20:45:08 2025: BS 3 completed
Sat Mar  1 20:45:11 2025: BS 3 completed
Sat Mar  1 20:45:13 2025: BS 3 completed
Sat Mar  1 20:45:16 2025: BS 3 completed
Sat Mar  1 20:45:18 2025: BS 3 completed
Sat Mar  1 20:45:21 2025: BS 3 completed
Sat Mar  1 20:45:23 2025: BS 3 completed
Sat Mar  1 20:45:25 2025: BS 3 completed
Sat Mar  1 20:45:28 2025: BS 3 completed
Sat Mar  1 20:45:30 2025: BS 3 completed
Sat Mar  1 20:45:33 2025: BS 3 completed
Sat Mar  1 20:45:35 2025: BS 3 completed
Sat Mar  1 20:45:38 2025: BS 3 completed
Sat Mar  1 20:45:40 2025: BS 3 completed
Sat Mar  1 20:45:43 2025: BS 3 completed
Sat Mar  1 20:45:45 2025: BS 3 completed
Sat Mar  1 20:45:48 2025: BS 3 completed
Sat Mar  1 20:45:50 2025: BS 3 completed
Sat Mar  1 20:45:53 2025: BS 3 completed
Sat Mar  1 20:45:55 2025: BS 3 completed
Sat Mar  1 20:45:58 2025: BS 3 completed
Sat Mar  1 20:46:00 2025: BS 3 completed
Sat Mar  1 20:46:02 2025: BS 3 completed
Sat Mar  1 20:46:05 2025: BS 3 completed
Sat Mar  1 20:46:07 2025: BS 3 completed
Sat Mar  1 20:46:10 2025: BS 3 completed
Sat Mar  1 20:46:12 2025: BS 3 completed
Sat Mar  1 20:46:15 2025: BS 3 completed
Sat Mar  1 20:46:17 2025: BS 3 completed
Sat Mar  1 20:46:20 2025: BS 3 completed
Sat Mar  1 20:46:22 2025: BS 3 completed
Sat Mar  1 20:46:25 2025: BS 3 completed
Sat Mar  1 20:46:27 2025: BS 3 completed
Sat Mar  1 20:46:30 2025: BS 3 completed
Sat Mar  1 20:46:32 2025: BS 3 completed
Sat Mar  1 20:46:35 2025: BS 3 completed
Sat Mar  1 20:46:37 2025: BS 3 completed
Sat Mar  1 20:46:39 2025: BS 3 completed
Sat Mar  1 20:46:42 2025: BS 3 completed
Sat Mar  1 20:46:44 2025: BS 3 completed
Sat Mar  1 20:46:47 2025: BS 3 completed
Sat Mar  1 20:46:49 2025: BS 3 completed
Sat Mar  1 20:46:52 2025: BS 3 completed
Sat Mar  1 20:46:54 2025: BS 3 completed
Sat Mar  1 20:46:57 2025: BS 3 completed
Sat Mar  1 20:46:59 2025: BS 3 completed
Sat Mar  1 20:47:02 2025: BS 3 completed
Sat Mar  1 20:47:04 2025: BS 3 completed
Sat Mar  1 20:47:07 2025: BS 3 completed
Sat Mar  1 20:47:09 2025: BS 3 completed
Sat Mar  1 20:47:12 2025: BS 3 completed
Sat Mar  1 20:47:14 2025: BS 3 completed
Sat Mar  1 20:47:17 2025: BS 3 completed
Sat Mar  1 20:47:19 2025: BS 3 completed
Sat Mar  1 20:47:21 2025: BS 3 completed
Sat Mar  1 20:47:24 2025: BS 3 completed
Sat Mar  1 20:47:26 2025: BS 3 completed
Sat Mar  1 20:47:29 2025: BS 3 completed
Sat Mar  1 20:47:31 2025: BS 3 completed
Sat Mar  1 20:47:34 2025: BS 3 completed
Sat Mar  1 20:47:36 2025: BS 3 completed
Sat Mar  1 20:47:39 2025: BS 3 completed
Sat Mar  1 20:47:41 2025: BS 3 completed
Sat Mar  1 20:47:44 2025: BS 3 completed
Sat Mar  1 20:47:46 2025: BS 3 completed
Sat Mar  1 20:47:49 2025: BS 3 completed
Sat Mar  1 20:47:51 2025: BS 3 completed
Sat Mar  1 20:47:54 2025: BS 3 completed
Sat Mar  1 20:47:56 2025: BS 3 completed
Sat Mar  1 20:47:58 2025: BS 3 completed
Sat Mar  1 20:48:01 2025: BS 3 completed
Sat Mar  1 20:48:03 2025: BS 3 completed
Sat Mar  1 20:48:06 2025: BS 3 completed
Sat Mar  1 20:48:08 2025: BS 3 completed
Sat Mar  1 20:48:11 2025: BS 3 completed
Sat Mar  1 20:48:13 2025: BS 3 completed
Sat Mar  1 20:48:16 2025: BS 3 completed
Sat Mar  1 20:48:18 2025: BS 3 completed
Sat Mar  1 20:48:21 2025: BS 3 completed
Sat Mar  1 20:48:23 2025: BS 3 completed
Sat Mar  1 20:48:26 2025: BS 3 completed
Sat Mar  1 20:48:28 2025: BS 3 completed
Sat Mar  1 20:48:31 2025: BS 3 completed
Sat Mar  1 20:48:33 2025: BS 3 completed
Sat Mar  1 20:48:36 2025: BS 3 completed
Sat Mar  1 20:48:38 2025: BS 3 completed
Sat Mar  1 20:48:40 2025: BS 3 completed
Sat Mar  1 20:48:43 2025: BS 3 completed
Sat Mar  1 20:48:45 2025: BS 3 completed
Sat Mar  1 20:48:48 2025: BS 3 completed
Sat Mar  1 20:48:50 2025: BS 3 completed
Sat Mar  1 20:48:53 2025: BS 3 completed
Sat Mar  1 20:48:55 2025: BS 3 completed
Sat Mar  1 20:48:58 2025: BS 3 completed
Sat Mar  1 20:49:00 2025: BS 3 completed
Sat Mar  1 20:49:03 2025: BS 3 completed
Sat Mar  1 20:49:05 2025: BS 3 completed
Sat Mar  1 20:49:08 2025: BS 3 completed
Sat Mar  1 20:49:10 2025: BS 3 completed
Sat Mar  1 20:49:13 2025: BS 3 completed
Sat Mar  1 20:49:15 2025: BS 3 completed
Sat Mar  1 20:49:18 2025: BS 3 completed
Sat Mar  1 20:49:20 2025: BS 3 completed
Sat Mar  1 20:49:22 2025: BS 3 completed
Sat Mar  1 20:49:25 2025: BS 3 completed
Sat Mar  1 20:49:27 2025: BS 3 completed
Sat Mar  1 20:49:30 2025: BS 3 completed
Sat Mar  1 20:49:32 2025: BS 3 completed
Sat Mar  1 20:49:35 2025: BS 3 completed
Sat Mar  1 20:49:37 2025: BS 3 completed
Sat Mar  1 20:49:40 2025: BS 3 completed
Sat Mar  1 20:49:42 2025: BS 3 completed
Sat Mar  1 20:49:45 2025: BS 3 completed
Sat Mar  1 20:49:47 2025: BS 3 completed
Sat Mar  1 20:49:50 2025: BS 3 completed
Sat Mar  1 20:49:52 2025: BS 3 completed
Sat Mar  1 20:49:55 2025: BS 3 completed
Sat Mar  1 20:49:57 2025: BS 3 completed
Sat Mar  1 20:50:00 2025: BS 3 completed
Sat Mar  1 20:50:02 2025: BS 3 completed
Sat Mar  1 20:50:04 2025: BS 3 completed
Sat Mar  1 20:50:07 2025: BS 3 completed
Sat Mar  1 20:50:09 2025: BS 3 completed
Sat Mar  1 20:50:12 2025: BS 3 completed
Sat Mar  1 20:50:14 2025: BS 3 completed
Sat Mar  1 20:50:17 2025: BS 3 completed
Sat Mar  1 20:50:19 2025: BS 3 completed
Sat Mar  1 20:50:22 2025: BS 3 completed
Sat Mar  1 20:50:24 2025: BS 3 completed
Sat Mar  1 20:50:27 2025: BS 3 completed
Sat Mar  1 20:50:29 2025: BS 3 completed
Sat Mar  1 20:50:32 2025: BS 3 completed
Sat Mar  1 20:50:34 2025: BS 3 completed
Sat Mar  1 20:50:37 2025: BS 3 completed
Sat Mar  1 20:50:39 2025: BS 3 completed
Sat Mar  1 20:50:42 2025: BS 3 completed
Sat Mar  1 20:50:44 2025: BS 3 completed
Sat Mar  1 20:50:46 2025: BS 3 completed
Sat Mar  1 20:50:49 2025: BS 3 completed
Sat Mar  1 20:50:51 2025: BS 3 completed
Sat Mar  1 20:50:54 2025: BS 3 completed
Sat Mar  1 20:50:56 2025: BS 3 completed
Sat Mar  1 20:50:59 2025: BS 3 completed
Sat Mar  1 20:51:01 2025: BS 3 completed
Sat Mar  1 20:51:04 2025: BS 3 completed
Sat Mar  1 20:51:06 2025: BS 3 completed
Sat Mar  1 20:51:09 2025: BS 3 completed
Sat Mar  1 20:51:11 2025: BS 3 completed
Sat Mar  1 20:51:14 2025: BS 3 completed
Sat Mar  1 20:51:16 2025: BS 3 completed
Sat Mar  1 20:51:19 2025: BS 3 completed
Sat Mar  1 20:51:21 2025: BS 3 completed
Sat Mar  1 20:51:24 2025: BS 3 completed
Sat Mar  1 20:51:26 2025: BS 3 completed
Sat Mar  1 20:51:28 2025: BS 3 completed
Sat Mar  1 20:51:31 2025: BS 3 completed
Sat Mar  1 20:51:33 2025: BS 3 completed
Sat Mar  1 20:51:36 2025: BS 3 completed
Sat Mar  1 20:51:38 2025: BS 3 completed
Sat Mar  1 20:51:41 2025: BS 3 completed
Sat Mar  1 20:51:43 2025: BS 3 completed
Sat Mar  1 20:51:46 2025: BS 3 completed
Sat Mar  1 20:51:48 2025: BS 3 completed
Sat Mar  1 20:51:51 2025: BS 3 completed
Sat Mar  1 20:51:53 2025: BS 3 completed
Sat Mar  1 20:51:56 2025: BS 3 completed
Sat Mar  1 20:51:58 2025: BS 3 completed
Sat Mar  1 20:52:01 2025: BS 3 completed
Sat Mar  1 20:52:03 2025: BS 3 completed
Sat Mar  1 20:52:06 2025: BS 3 completed
Sat Mar  1 20:52:08 2025: BS 3 completed
Sat Mar  1 20:52:11 2025: BS 3 completed
Sat Mar  1 20:52:13 2025: BS 3 completed
Sat Mar  1 20:52:15 2025: BS 3 completed
Sat Mar  1 20:52:18 2025: BS 3 completed
Sat Mar  1 20:52:20 2025: BS 3 completed
Sat Mar  1 20:52:23 2025: BS 3 completed
Sat Mar  1 20:52:25 2025: BS 3 completed
Sat Mar  1 20:52:28 2025: BS 3 completed
Sat Mar  1 20:52:30 2025: BS 3 completed
Sat Mar  1 20:52:33 2025: BS 3 completed
Sat Mar  1 20:52:35 2025: BS 3 completed
Sat Mar  1 20:52:38 2025: BS 3 completed
Sat Mar  1 20:52:40 2025: BS 3 completed
Sat Mar  1 20:52:43 2025: BS 3 completed
Sat Mar  1 20:52:45 2025: BS 3 completed
Sat Mar  1 20:52:48 2025: BS 3 completed
Sat Mar  1 20:52:50 2025: BS 3 completed
Sat Mar  1 20:52:53 2025: BS 3 completed
Sat Mar  1 20:52:55 2025: BS 3 completed
Sat Mar  1 20:52:57 2025: BS 3 completed
Sat Mar  1 20:53:00 2025: BS 3 completed
Sat Mar  1 20:53:02 2025: BS 3 completed
Sat Mar  1 20:53:05 2025: BS 3 completed
Sat Mar  1 20:53:07 2025: BS 3 completed
Sat Mar  1 20:53:10 2025: BS 3 completed
Sat Mar  1 20:53:12 2025: BS 3 completed
Sat Mar  1 20:53:15 2025: BS 3 completed
Sat Mar  1 20:53:17 2025: BS 3 completed
Sat Mar  1 20:53:20 2025: BS 3 completed
Sat Mar  1 20:53:22 2025: BS 3 completed
Sat Mar  1 20:53:25 2025: BS 3 completed
Sat Mar  1 20:53:27 2025: BS 3 completed
Sat Mar  1 20:53:30 2025: BS 3 completed
Sat Mar  1 20:53:32 2025: BS 3 completed
Sat Mar  1 20:53:35 2025: BS 3 completed
Sat Mar  1 20:53:37 2025: BS 3 completed
Sat Mar  1 20:53:40 2025: BS 3 completed
Sat Mar  1 20:53:42 2025: BS 3 completed
Sat Mar  1 20:53:44 2025: BS 3 completed
Sat Mar  1 20:53:47 2025: BS 3 completed
Sat Mar  1 20:53:49 2025: BS 3 completed
Sat Mar  1 20:53:52 2025: BS 3 completed
Sat Mar  1 20:53:54 2025: BS 3 completed
Sat Mar  1 20:53:57 2025: BS 3 completed
Sat Mar  1 20:53:59 2025: BS 3 completed
Sat Mar  1 20:54:02 2025: BS 3 completed
Sat Mar  1 20:54:04 2025: BS 3 completed
Sat Mar  1 20:54:07 2025: BS 3 completed
Sat Mar  1 20:54:09 2025: BS 3 completed
Sat Mar  1 20:54:12 2025: BS 3 completed
Sat Mar  1 20:54:14 2025: BS 3 completed
Sat Mar  1 20:54:17 2025: BS 3 completed
Sat Mar  1 20:54:19 2025: BS 3 completed
Sat Mar  1 20:54:22 2025: BS 3 completed
Sat Mar  1 20:54:24 2025: BS 3 completed
Sat Mar  1 20:54:27 2025: BS 3 completed
Sat Mar  1 20:54:29 2025: BS 3 completed
Sat Mar  1 20:54:32 2025: BS 3 completed
Sat Mar  1 20:54:34 2025: BS 3 completed
Sat Mar  1 20:54:36 2025: BS 3 completed
Sat Mar  1 20:54:39 2025: BS 3 completed
Sat Mar  1 20:54:41 2025: BS 3 completed
Sat Mar  1 20:54:44 2025: BS 3 completed
Sat Mar  1 20:54:46 2025: BS 3 completed
Sat Mar  1 20:54:49 2025: BS 3 completed
Sat Mar  1 20:54:51 2025: BS 3 completed
Sat Mar  1 20:54:54 2025: BS 3 completed
Sat Mar  1 20:54:56 2025: BS 3 completed
Sat Mar  1 20:54:59 2025: BS 3 completed
Sat Mar  1 20:55:01 2025: BS 3 completed
Sat Mar  1 20:55:04 2025: BS 3 completed
Sat Mar  1 20:55:06 2025: BS 3 completed
Sat Mar  1 20:55:09 2025: BS 3 completed
Sat Mar  1 20:55:11 2025: BS 3 completed
Sat Mar  1 20:55:14 2025: BS 3 completed
Sat Mar  1 20:55:16 2025: BS 3 completed
Sat Mar  1 20:55:19 2025: BS 3 completed
Sat Mar  1 20:55:21 2025: BS 3 completed
Sat Mar  1 20:55:23 2025: BS 3 completed
Sat Mar  1 20:55:26 2025: BS 3 completed
Sat Mar  1 20:55:28 2025: BS 3 completed
Sat Mar  1 20:55:31 2025: BS 3 completed
Sat Mar  1 20:55:33 2025: BS 3 completed
Sat Mar  1 20:55:36 2025: BS 3 completed
Sat Mar  1 20:55:38 2025: BS 3 completed
Sat Mar  1 20:55:41 2025: BS 3 completed
Sat Mar  1 20:55:43 2025: BS 3 completed
Sat Mar  1 20:55:46 2025: BS 3 completed
Sat Mar  1 20:55:48 2025: BS 3 completed
Sat Mar  1 20:55:51 2025: BS 3 completed
Sat Mar  1 20:55:53 2025: BS 3 completed
Sat Mar  1 20:55:56 2025: BS 3 completed
Sat Mar  1 20:55:58 2025: BS 3 completed
Sat Mar  1 20:56:01 2025: BS 3 completed
Sat Mar  1 20:56:03 2025: BS 3 completed
Sat Mar  1 20:56:06 2025: BS 3 completed
Sat Mar  1 20:56:08 2025: BS 3 completed
Sat Mar  1 20:56:11 2025: BS 3 completed
Sat Mar  1 20:56:13 2025: BS 3 completed
Sat Mar  1 20:56:15 2025: BS 3 completed
Sat Mar  1 20:56:18 2025: BS 3 completed
Sat Mar  1 20:56:20 2025: BS 3 completed
Sat Mar  1 20:56:23 2025: BS 3 completed
Sat Mar  1 20:56:25 2025: BS 3 completed
Sat Mar  1 20:56:28 2025: BS 3 completed
Sat Mar  1 20:56:30 2025: BS 3 completed
Sat Mar  1 20:56:33 2025: BS 3 completed
Sat Mar  1 20:56:35 2025: BS 3 completed
Sat Mar  1 20:56:38 2025: BS 3 completed
Sat Mar  1 20:56:40 2025: BS 3 completed
Sat Mar  1 20:56:43 2025: BS 3 completed
Sat Mar  1 20:56:45 2025: BS 3 completed
Sat Mar  1 20:56:48 2025: BS 3 completed
Sat Mar  1 20:56:50 2025: BS 3 completed
Sat Mar  1 20:56:53 2025: BS 3 completed
Sat Mar  1 20:56:55 2025: BS 3 completed
Sat Mar  1 20:56:58 2025: BS 3 completed
Sat Mar  1 20:57:00 2025: BS 3 completed
Sat Mar  1 20:57:03 2025: BS 3 completed
Sat Mar  1 20:57:05 2025: BS 3 completed
Sat Mar  1 20:57:07 2025: BS 3 completed
Sat Mar  1 20:57:10 2025: BS 3 completed
Sat Mar  1 20:57:12 2025: BS 3 completed
Sat Mar  1 20:57:15 2025: BS 3 completed
Sat Mar  1 20:57:17 2025: BS 3 completed
Sat Mar  1 20:57:20 2025: BS 3 completed
Sat Mar  1 20:57:22 2025: BS 3 completed
Sat Mar  1 20:57:25 2025: BS 3 completed
Sat Mar  1 20:57:27 2025: BS 3 completed
Sat Mar  1 20:57:30 2025: BS 3 completed
Sat Mar  1 20:57:32 2025: BS 3 completed
Sat Mar  1 20:57:35 2025: BS 3 completed
Sat Mar  1 20:57:37 2025: BS 3 completed
Sat Mar  1 20:57:40 2025: BS 3 completed
Sat Mar  1 20:57:42 2025: BS 3 completed
Sat Mar  1 20:57:45 2025: BS 3 completed
Sat Mar  1 20:57:47 2025: BS 3 completed
Sat Mar  1 20:57:50 2025: BS 3 completed
Sat Mar  1 20:57:52 2025: BS 3 completed
Sat Mar  1 20:57:55 2025: BS 3 completed
Sat Mar  1 20:57:57 2025: BS 3 completed
Sat Mar  1 20:57:59 2025: BS 3 completed
Sat Mar  1 20:58:02 2025: BS 3 completed
Sat Mar  1 20:58:04 2025: BS 3 completed
Sat Mar  1 20:58:07 2025: BS 3 completed
Sat Mar  1 20:58:09 2025: BS 3 completed
Sat Mar  1 20:58:12 2025: BS 3 completed
Sat Mar  1 20:58:14 2025: BS 3 completed
Sat Mar  1 20:58:17 2025: BS 3 completed
Sat Mar  1 20:58:19 2025: BS 3 completed
Sat Mar  1 20:58:22 2025: BS 3 completed
Sat Mar  1 20:58:24 2025: BS 3 completed
Sat Mar  1 20:58:27 2025: BS 3 completed
Sat Mar  1 20:58:29 2025: BS 3 completed
Sat Mar  1 20:58:32 2025: BS 3 completed
Sat Mar  1 20:58:34 2025: BS 3 completed
Sat Mar  1 20:58:37 2025: BS 3 completed
Sat Mar  1 20:58:39 2025: BS 3 completed
Sat Mar  1 20:58:42 2025: BS 3 completed
Sat Mar  1 20:58:44 2025: BS 3 completed
Sat Mar  1 20:58:47 2025: BS 3 completed
Sat Mar  1 20:58:49 2025: BS 3 completed
Sat Mar  1 20:58:52 2025: BS 3 completed
Sat Mar  1 20:58:54 2025: BS 3 completed
Sat Mar  1 20:58:56 2025: BS 3 completed
Sat Mar  1 20:58:59 2025: BS 3 completed
Sat Mar  1 20:59:01 2025: BS 3 completed
Sat Mar  1 20:59:04 2025: BS 3 completed
Sat Mar  1 20:59:06 2025: BS 3 completed
Sat Mar  1 20:59:09 2025: BS 3 completed
Sat Mar  1 20:59:11 2025: BS 3 completed
Sat Mar  1 20:59:14 2025: BS 3 completed
Sat Mar  1 20:59:16 2025: BS 3 completed
Sat Mar  1 20:59:19 2025: BS 3 completed
Sat Mar  1 20:59:21 2025: BS 3 completed
Sat Mar  1 20:59:24 2025: BS 3 completed
Sat Mar  1 20:59:26 2025: BS 3 completed
Sat Mar  1 20:59:29 2025: BS 3 completed
Sat Mar  1 20:59:31 2025: BS 3 completed
Sat Mar  1 20:59:34 2025: BS 3 completed
Sat Mar  1 20:59:36 2025: BS 3 completed
Sat Mar  1 20:59:39 2025: BS 3 completed
Sat Mar  1 20:59:41 2025: BS 3 completed
Sat Mar  1 20:59:44 2025: BS 3 completed
Sat Mar  1 20:59:46 2025: BS 3 completed
Sat Mar  1 20:59:49 2025: BS 3 completed
Sat Mar  1 20:59:51 2025: BS 3 completed
Sat Mar  1 20:59:53 2025: BS 3 completed
Sat Mar  1 20:59:56 2025: BS 3 completed
Sat Mar  1 20:59:58 2025: BS 3 completed
Sat Mar  1 21:00:01 2025: BS 3 completed
Sat Mar  1 21:00:03 2025: BS 3 completed
Sat Mar  1 21:00:06 2025: BS 3 completed
Sat Mar  1 21:00:08 2025: BS 3 completed
Sat Mar  1 21:00:11 2025: BS 3 completed
Sat Mar  1 21:00:13 2025: BS 3 completed
Sat Mar  1 21:00:16 2025: BS 3 completed
Sat Mar  1 21:00:18 2025: BS 3 completed
Sat Mar  1 21:00:21 2025: BS 3 completed
Sat Mar  1 21:00:23 2025: BS 3 completed
Sat Mar  1 21:00:26 2025: BS 3 completed
Sat Mar  1 21:00:28 2025: BS 3 completed
Sat Mar  1 21:00:31 2025: BS 3 completed
Sat Mar  1 21:00:33 2025: BS 3 completed
Sat Mar  1 21:00:36 2025: BS 3 completed
Sat Mar  1 21:00:38 2025: BS 3 completed
Sat Mar  1 21:00:41 2025: BS 3 completed
Sat Mar  1 21:00:43 2025: BS 3 completed
Sat Mar  1 21:00:46 2025: BS 3 completed
Sat Mar  1 21:00:48 2025: BS 3 completed
Sat Mar  1 21:00:50 2025: BS 3 completed
Sat Mar  1 21:00:53 2025: BS 3 completed
Sat Mar  1 21:00:55 2025: BS 3 completed
Sat Mar  1 21:00:58 2025: BS 3 completed
Sat Mar  1 21:01:00 2025: BS 3 completed
Sat Mar  1 21:01:03 2025: BS 3 completed
Sat Mar  1 21:01:05 2025: BS 3 completed
Sat Mar  1 21:01:08 2025: BS 3 completed
Sat Mar  1 21:01:10 2025: BS 3 completed
Sat Mar  1 21:01:13 2025: BS 3 completed
Sat Mar  1 21:01:15 2025: BS 3 completed
Sat Mar  1 21:01:18 2025: BS 3 completed
Sat Mar  1 21:01:20 2025: BS 3 completed
Sat Mar  1 21:01:23 2025: BS 3 completed
Sat Mar  1 21:01:25 2025: BS 3 completed
Sat Mar  1 21:01:28 2025: BS 3 completed
Sat Mar  1 21:01:30 2025: BS 3 completed
Sat Mar  1 21:01:33 2025: BS 3 completed
Sat Mar  1 21:01:35 2025: BS 3 completed
Sat Mar  1 21:01:38 2025: BS 3 completed
Sat Mar  1 21:01:40 2025: BS 3 completed
Sat Mar  1 21:01:43 2025: BS 3 completed
Sat Mar  1 21:01:45 2025: BS 3 completed
Sat Mar  1 21:01:48 2025: BS 3 completed
Sat Mar  1 21:01:50 2025: BS 3 completed
Sat Mar  1 21:01:52 2025: BS 3 completed
Sat Mar  1 21:01:55 2025: BS 3 completed
Sat Mar  1 21:01:57 2025: BS 3 completed
Sat Mar  1 21:02:00 2025: BS 3 completed
Sat Mar  1 21:02:02 2025: BS 3 completed
Sat Mar  1 21:02:05 2025: BS 3 completed
Sat Mar  1 21:02:07 2025: BS 3 completed
Sat Mar  1 21:02:10 2025: BS 3 completed
Sat Mar  1 21:02:12 2025: BS 3 completed
Sat Mar  1 21:02:15 2025: BS 3 completed
