# Supplementary material for: Photochemical Flow Synthesis of Trisubstituted Oxazoles Enabled by High-Power UV–B LED Modules
Source: Org Lett. 2025 Sep 4;27(36):10152–6. doi: 10.1021/acs.orglett.5c03241 (PMC12442076; doi:10.1021/acs.orglett.5c03241)
Supplement: Supplementary file 1 [file ol5c03241_si_001.zip › FID Publication/1e/RC-3-D-38B-P_CARBON_20250305_01.fid/log]

Wed Mar  5 18:08:56 2025: Experiment started
Wed Mar  5 18:13:36 2025: BS 1 completed
Wed Mar  5 18:13:53 2025: BS 2 completed
Wed Mar  5 18:14:09 2025: BS 3 completed
Wed Mar  5 18:14:25 2025: BS 4 completed
Wed Mar  5 18:14:42 2025: BS 5 completed
Wed Mar  5 18:14:58 2025: BS 6 completed
Wed Mar  5 18:15:15 2025: BS 7 completed
Wed Mar  5 18:15:31 2025: BS 8 completed
Wed Mar  5 18:15:47 2025: BS 9 completed
Wed Mar  5 18:16:04 2025: BS 10 completed
Wed Mar  5 18:16:20 2025: BS 11 completed
Wed Mar  5 18:16:37 2025: BS 12 completed
Wed Mar  5 18:16:53 2025: BS 13 completed
Wed Mar  5 18:17:09 2025: BS 14 completed
Wed Mar  5 18:17:26 2025: BS 15 completed
Wed Mar  5 18:17:42 2025: BS 16 completed
Wed Mar  5 18:17:59 2025: BS 17 completed
Wed Mar  5 18:18:15 2025: BS 18 completed
Wed Mar  5 18:18:31 2025: BS 19 completed
Wed Mar  5 18:18:48 2025: BS 20 completed
Wed Mar  5 18:19:04 2025: BS 21 completed
Wed Mar  5 18:19:20 2025: BS 22 completed
Wed Mar  5 18:19:37 2025: BS 23 completed
Wed Mar  5 18:19:53 2025: BS 24 completed
Wed Mar  5 18:20:10 2025: BS 25 completed
Wed Mar  5 18:20:26 2025: BS 26 completed
Wed Mar  5 18:20:42 2025: BS 27 completed
Wed Mar  5 18:20:59 2025: BS 28 completed
Wed Mar  5 18:21:15 2025: BS 29 completed
Wed Mar  5 18:21:32 2025: BS 30 completed
Wed Mar  5 18:21:48 2025: BS 31 completed
Wed Mar  5 18:22:04 2025: BS 32 completed
Wed Mar  5 18:22:21 2025: BS 33 completed
Wed Mar  5 18:22:37 2025: BS 34 completed
Wed Mar  5 18:22:54 2025: BS 35 completed
Wed Mar  5 18:23:10 2025: BS 36 completed
Wed Mar  5 18:23:26 2025: BS 37 completed
Wed Mar  5 18:23:43 2025: BS 38 completed
Wed Mar  5 18:23:59 2025: BS 39 completed
Wed Mar  5 18:24:15 2025: BS 40 completed
Wed Mar  5 18:24:32 2025: BS 41 completed
Wed Mar  5 18:24:48 2025: BS 42 completed
Wed Mar  5 18:25:05 2025: BS 43 completed
Wed Mar  5 18:25:21 2025: BS 44 completed
Wed Mar  5 18:25:37 2025: BS 45 completed
Wed Mar  5 18:25:54 2025: BS 46 completed
Wed Mar  5 18:26:10 2025: BS 47 completed
Wed Mar  5 18:26:27 2025: BS 48 completed
Wed Mar  5 18:26:43 2025: BS 49 completed
Wed Mar  5 18:26:59 2025: BS 50 completed
Wed Mar  5 18:27:16 2025: BS 51 completed
Wed Mar  5 18:27:32 2025: BS 52 completed
Wed Mar  5 18:27:49 2025: BS 53 completed
Wed Mar  5 18:28:05 2025: BS 54 completed
Wed Mar  5 18:28:21 2025: BS 55 completed
Wed Mar  5 18:28:38 2025: BS 56 completed
Wed Mar  5 18:28:54 2025: BS 57 completed
Wed Mar  5 18:29:10 2025: BS 58 completed
Wed Mar  5 18:29:27 2025: BS 59 completed
Wed Mar  5 18:29:43 2025: BS 60 completed
Wed Mar  5 18:30:00 2025: BS 61 completed
Wed Mar  5 18:30:16 2025: BS 62 completed
Wed Mar  5 18:30:32 2025: BS 63 completed
Wed Mar  5 18:30:49 2025: BS 64 completed
Wed Mar  5 18:31:05 2025: BS 65 completed
Wed Mar  5 18:31:22 2025: BS 66 completed
Wed Mar  5 18:31:38 2025: BS 67 completed
Wed Mar  5 18:31:54 2025: BS 68 completed
Wed Mar  5 18:32:11 2025: BS 69 completed
Wed Mar  5 18:32:27 2025: BS 70 completed
Wed Mar  5 18:32:44 2025: BS 71 completed
Wed Mar  5 18:33:00 2025: BS 72 completed
Wed Mar  5 18:33:16 2025: BS 73 completed
Wed Mar  5 18:33:33 2025: BS 74 completed
Wed Mar  5 18:33:49 2025: BS 75 completed
Wed Mar  5 18:34:05 2025: BS 76 completed
Wed Mar  5 18:34:22 2025: BS 77 completed
Wed Mar  5 18:34:38 2025: BS 78 completed
Wed Mar  5 18:34:55 2025: BS 79 completed
Wed Mar  5 18:35:11 2025: BS 80 completed
Wed Mar  5 18:35:27 2025: BS 81 completed
Wed Mar  5 18:35:44 2025: BS 82 completed
Wed Mar  5 18:36:00 2025: BS 83 completed
Wed Mar  5 18:36:17 2025: BS 84 completed
Wed Mar  5 18:36:33 2025: BS 85 completed
Wed Mar  5 18:36:49 2025: BS 86 completed
Wed Mar  5 18:37:06 2025: BS 87 completed
Wed Mar  5 18:37:22 2025: BS 88 completed
Wed Mar  5 18:37:39 2025: BS 89 completed
Wed Mar  5 18:37:55 2025: BS 90 completed
Wed Mar  5 18:38:11 2025: BS 91 completed
Wed Mar  5 18:38:28 2025: BS 92 completed
Wed Mar  5 18:38:44 2025: BS 93 completed
Wed Mar  5 18:39:00 2025: BS 94 completed
Wed Mar  5 18:39:17 2025: BS 95 completed
Wed Mar  5 18:39:33 2025: BS 96 completed
Wed Mar  5 18:39:50 2025: BS 97 completed
Wed Mar  5 18:40:06 2025: BS 98 completed
Wed Mar  5 18:40:22 2025: BS 99 completed
Wed Mar  5 18:40:39 2025: BS 100 completed
Wed Mar  5 18:40:55 2025: BS 101 completed
Wed Mar  5 18:41:12 2025: BS 102 completed
Wed Mar  5 18:41:28 2025: BS 103 completed
Wed Mar  5 18:41:44 2025: BS 104 completed
Wed Mar  5 18:42:01 2025: BS 105 completed
Wed Mar  5 18:42:17 2025: BS 106 completed
Wed Mar  5 18:42:34 2025: BS 107 completed
Wed Mar  5 18:42:50 2025: BS 108 completed
Wed Mar  5 18:43:06 2025: BS 109 completed
Wed Mar  5 18:43:23 2025: BS 110 completed
Wed Mar  5 18:43:39 2025: BS 111 completed
Wed Mar  5 18:43:55 2025: BS 112 completed
Wed Mar  5 18:44:12 2025: BS 113 completed
Wed Mar  5 18:44:28 2025: BS 114 completed
Wed Mar  5 18:44:45 2025: BS 115 completed
Wed Mar  5 18:45:01 2025: BS 116 completed
Wed Mar  5 18:45:17 2025: BS 117 completed
Wed Mar  5 18:45:34 2025: BS 118 completed
Wed Mar  5 18:45:50 2025: BS 119 completed
Wed Mar  5 18:46:07 2025: BS 120 completed
Wed Mar  5 18:46:23 2025: BS 121 completed
Wed Mar  5 18:46:39 2025: BS 122 completed
Wed Mar  5 18:46:56 2025: BS 123 completed
Wed Mar  5 18:47:12 2025: BS 124 completed
Wed Mar  5 18:47:29 2025: BS 125 completed
Wed Mar  5 18:47:45 2025: BS 126 completed
Wed Mar  5 18:48:01 2025: BS 127 completed
Wed Mar  5 18:48:18 2025: BS 128 completed
Wed Mar  5 18:48:34 2025: BS 129 completed
Wed Mar  5 18:48:50 2025: BS 130 completed
Wed Mar  5 18:49:07 2025: BS 131 completed
Wed Mar  5 18:49:23 2025: BS 132 completed
Wed Mar  5 18:49:40 2025: BS 133 completed
Wed Mar  5 18:49:56 2025: BS 134 completed
Wed Mar  5 18:50:12 2025: BS 135 completed
Wed Mar  5 18:50:29 2025: BS 136 completed
Wed Mar  5 18:50:45 2025: BS 137 completed
Wed Mar  5 18:51:02 2025: BS 138 completed
Wed Mar  5 18:51:18 2025: BS 139 completed
Wed Mar  5 18:51:34 2025: BS 140 completed
Wed Mar  5 18:51:51 2025: BS 141 completed
Wed Mar  5 18:52:07 2025: BS 142 completed
Wed Mar  5 18:52:24 2025: BS 143 completed
Wed Mar  5 18:52:40 2025: BS 144 completed
Wed Mar  5 18:52:56 2025: BS 145 completed
Wed Mar  5 18:53:13 2025: BS 146 completed
Wed Mar  5 18:53:29 2025: BS 147 completed
Wed Mar  5 18:53:45 2025: BS 148 completed
Wed Mar  5 18:54:02 2025: BS 149 completed
Wed Mar  5 18:54:18 2025: BS 150 completed
Wed Mar  5 18:54:35 2025: BS 151 completed
Wed Mar  5 18:54:51 2025: BS 152 completed
Wed Mar  5 18:55:07 2025: BS 153 completed
Wed Mar  5 18:55:24 2025: BS 154 completed
Wed Mar  5 18:55:40 2025: BS 155 completed
Wed Mar  5 18:55:57 2025: BS 156 completed
Wed Mar  5 18:56:13 2025: BS 157 completed
Wed Mar  5 18:56:29 2025: BS 158 completed
Wed Mar  5 18:56:46 2025: BS 159 completed
Wed Mar  5 18:57:02 2025: BS 160 completed
Wed Mar  5 18:57:19 2025: BS 161 completed
Wed Mar  5 18:57:35 2025: BS 162 completed
Wed Mar  5 18:57:51 2025: BS 163 completed
Wed Mar  5 18:58:08 2025: BS 164 completed
Wed Mar  5 18:58:24 2025: BS 165 completed
Wed Mar  5 18:58:40 2025: BS 166 completed
Wed Mar  5 18:58:57 2025: BS 167 completed
Wed Mar  5 18:59:13 2025: BS 168 completed
Wed Mar  5 18:59:30 2025: BS 169 completed
Wed Mar  5 18:59:46 2025: BS 170 completed
Wed Mar  5 19:00:02 2025: BS 171 completed
Wed Mar  5 19:00:19 2025: BS 172 completed
Wed Mar  5 19:00:35 2025: BS 173 completed
Wed Mar  5 19:00:52 2025: BS 174 completed
Wed Mar  5 19:01:08 2025: BS 175 completed
Wed Mar  5 19:01:24 2025: BS 176 completed
Wed Mar  5 19:01:41 2025: BS 177 completed
Wed Mar  5 19:01:57 2025: BS 178 completed
Wed Mar  5 19:02:14 2025: BS 179 completed
Wed Mar  5 19:02:30 2025: BS 180 completed
Wed Mar  5 19:02:46 2025: BS 181 completed
Wed Mar  5 19:03:03 2025: BS 182 completed
Wed Mar  5 19:03:19 2025: BS 183 completed
Wed Mar  5 19:03:35 2025: BS 184 completed
Wed Mar  5 19:03:52 2025: BS 185 completed
Wed Mar  5 19:04:08 2025: BS 186 completed
Wed Mar  5 19:04:25 2025: BS 187 completed
Wed Mar  5 19:04:41 2025: BS 188 completed
Wed Mar  5 19:04:57 2025: BS 189 completed
Wed Mar  5 19:05:14 2025: BS 190 completed
Wed Mar  5 19:05:30 2025: BS 191 completed
Wed Mar  5 19:05:47 2025: BS 192 completed
Wed Mar  5 19:06:03 2025: BS 193 completed
Wed Mar  5 19:06:19 2025: BS 194 completed
Wed Mar  5 19:06:36 2025: BS 195 completed
Wed Mar  5 19:06:52 2025: BS 196 completed
Wed Mar  5 19:07:09 2025: BS 197 completed
Wed Mar  5 19:07:25 2025: BS 198 completed
Wed Mar  5 19:07:41 2025: BS 199 completed
Wed Mar  5 19:07:58 2025: BS 200 completed
Wed Mar  5 19:08:14 2025: BS 201 completed
Wed Mar  5 19:08:30 2025: BS 202 completed
Wed Mar  5 19:08:47 2025: BS 203 completed
Wed Mar  5 19:09:03 2025: BS 204 completed
Wed Mar  5 19:09:20 2025: BS 205 completed
Wed Mar  5 19:09:36 2025: BS 206 completed
Wed Mar  5 19:09:52 2025: BS 207 completed
Wed Mar  5 19:10:09 2025: BS 208 completed
Wed Mar  5 19:10:25 2025: BS 209 completed
Wed Mar  5 19:10:42 2025: BS 210 completed
Wed Mar  5 19:10:58 2025: BS 211 completed
Wed Mar  5 19:11:14 2025: BS 212 completed
Wed Mar  5 19:11:31 2025: BS 213 completed
Wed Mar  5 19:11:47 2025: BS 214 completed
Wed Mar  5 19:12:04 2025: BS 215 completed
Wed Mar  5 19:12:20 2025: BS 216 completed
Wed Mar  5 19:12:36 2025: BS 217 completed
Wed Mar  5 19:12:53 2025: BS 218 completed
Wed Mar  5 19:13:09 2025: BS 219 completed
Wed Mar  5 19:13:25 2025: BS 220 completed
Wed Mar  5 19:13:42 2025: BS 221 completed
Wed Mar  5 19:13:58 2025: BS 222 completed
Wed Mar  5 19:14:15 2025: BS 223 completed
Wed Mar  5 19:14:31 2025: BS 224 completed
Wed Mar  5 19:14:47 2025: BS 225 completed
Wed Mar  5 19:15:04 2025: BS 226 completed
Wed Mar  5 19:15:20 2025: BS 227 completed
Wed Mar  5 19:15:37 2025: BS 228 completed
Wed Mar  5 19:15:53 2025: BS 229 completed
Wed Mar  5 19:16:09 2025: BS 230 completed
Wed Mar  5 19:16:26 2025: BS 231 completed
Wed Mar  5 19:16:42 2025: BS 232 completed
Wed Mar  5 19:16:59 2025: BS 233 completed
Wed Mar  5 19:17:15 2025: BS 234 completed
Wed Mar  5 19:17:31 2025: BS 235 completed
Wed Mar  5 19:17:48 2025: BS 236 completed
Wed Mar  5 19:18:04 2025: BS 237 completed
Wed Mar  5 19:18:20 2025: BS 238 completed
Wed Mar  5 19:18:37 2025: BS 239 completed
Wed Mar  5 19:18:53 2025: BS 240 completed
Wed Mar  5 19:19:10 2025: BS 241 completed
Wed Mar  5 19:19:26 2025: BS 242 completed
Wed Mar  5 19:19:42 2025: BS 243 completed
Wed Mar  5 19:19:59 2025: BS 244 completed
Wed Mar  5 19:20:15 2025: BS 245 completed
Wed Mar  5 19:20:32 2025: BS 246 completed
Wed Mar  5 19:20:48 2025: BS 247 completed
Wed Mar  5 19:21:04 2025: BS 248 completed
Wed Mar  5 19:21:21 2025: BS 249 completed
