# Supplementary material for: Photochemical Flow Synthesis of Trisubstituted Oxazoles Enabled by High-Power UV–B LED Modules
Source: Org Lett. 2025 Sep 4;27(36):10152–6. doi: 10.1021/acs.orglett.5c03241 (PMC12442076; doi:10.1021/acs.orglett.5c03241)
Supplement: Supplementary file 1 [file ol5c03241_si_001.zip › FID Publication/1f/RC-3-D-39A-P_CARBON_20250305_01.fid/log]

Wed Mar  5 16:34:10 2025: Experiment started
Wed Mar  5 16:38:50 2025: BS 1 completed
Wed Mar  5 16:39:07 2025: BS 2 completed
Wed Mar  5 16:39:23 2025: BS 3 completed
Wed Mar  5 16:39:40 2025: BS 4 completed
Wed Mar  5 16:39:56 2025: BS 5 completed
Wed Mar  5 16:40:12 2025: BS 6 completed
Wed Mar  5 16:40:29 2025: BS 7 completed
Wed Mar  5 16:40:45 2025: BS 8 completed
Wed Mar  5 16:41:01 2025: BS 9 completed
Wed Mar  5 16:41:18 2025: BS 10 completed
Wed Mar  5 16:41:34 2025: BS 11 completed
Wed Mar  5 16:41:51 2025: BS 12 completed
Wed Mar  5 16:42:07 2025: BS 13 completed
Wed Mar  5 16:42:23 2025: BS 14 completed
Wed Mar  5 16:42:40 2025: BS 15 completed
Wed Mar  5 16:42:56 2025: BS 16 completed
Wed Mar  5 16:43:13 2025: BS 17 completed
Wed Mar  5 16:43:29 2025: BS 18 completed
Wed Mar  5 16:43:45 2025: BS 19 completed
Wed Mar  5 16:44:02 2025: BS 20 completed
Wed Mar  5 16:44:18 2025: BS 21 completed
Wed Mar  5 16:44:35 2025: BS 22 completed
Wed Mar  5 16:44:51 2025: BS 23 completed
Wed Mar  5 16:45:07 2025: BS 24 completed
Wed Mar  5 16:45:24 2025: BS 25 completed
Wed Mar  5 16:45:40 2025: BS 26 completed
Wed Mar  5 16:45:56 2025: BS 27 completed
Wed Mar  5 16:46:13 2025: BS 28 completed
Wed Mar  5 16:46:29 2025: BS 29 completed
Wed Mar  5 16:46:46 2025: BS 30 completed
Wed Mar  5 16:47:02 2025: BS 31 completed
Wed Mar  5 16:47:18 2025: BS 32 completed
Wed Mar  5 16:47:35 2025: BS 33 completed
Wed Mar  5 16:47:51 2025: BS 34 completed
Wed Mar  5 16:48:08 2025: BS 35 completed
Wed Mar  5 16:48:24 2025: BS 36 completed
Wed Mar  5 16:48:40 2025: BS 37 completed
Wed Mar  5 16:48:57 2025: BS 38 completed
Wed Mar  5 16:49:13 2025: BS 39 completed
Wed Mar  5 16:49:30 2025: BS 40 completed
Wed Mar  5 16:49:46 2025: BS 41 completed
Wed Mar  5 16:50:02 2025: BS 42 completed
Wed Mar  5 16:50:19 2025: BS 43 completed
Wed Mar  5 16:50:35 2025: BS 44 completed
Wed Mar  5 16:50:51 2025: BS 45 completed
Wed Mar  5 16:51:08 2025: BS 46 completed
Wed Mar  5 16:51:24 2025: BS 47 completed
Wed Mar  5 16:51:41 2025: BS 48 completed
Wed Mar  5 16:51:57 2025: BS 49 completed
Wed Mar  5 16:52:13 2025: BS 50 completed
Wed Mar  5 16:52:30 2025: BS 51 completed
Wed Mar  5 16:52:46 2025: BS 52 completed
Wed Mar  5 16:53:03 2025: BS 53 completed
Wed Mar  5 16:53:19 2025: BS 54 completed
Wed Mar  5 16:53:35 2025: BS 55 completed
Wed Mar  5 16:53:52 2025: BS 56 completed
Wed Mar  5 16:54:08 2025: BS 57 completed
Wed Mar  5 16:54:25 2025: BS 58 completed
Wed Mar  5 16:54:41 2025: BS 59 completed
Wed Mar  5 16:54:57 2025: BS 60 completed
Wed Mar  5 16:55:14 2025: BS 61 completed
Wed Mar  5 16:55:30 2025: BS 62 completed
Wed Mar  5 16:55:46 2025: BS 63 completed
Wed Mar  5 16:56:03 2025: BS 64 completed
Wed Mar  5 16:56:19 2025: BS 65 completed
Wed Mar  5 16:56:36 2025: BS 66 completed
Wed Mar  5 16:56:52 2025: BS 67 completed
Wed Mar  5 16:57:08 2025: BS 68 completed
Wed Mar  5 16:57:25 2025: BS 69 completed
Wed Mar  5 16:57:41 2025: BS 70 completed
Wed Mar  5 16:57:58 2025: BS 71 completed
Wed Mar  5 16:58:14 2025: BS 72 completed
Wed Mar  5 16:58:30 2025: BS 73 completed
Wed Mar  5 16:58:47 2025: BS 74 completed
Wed Mar  5 16:59:03 2025: BS 75 completed
Wed Mar  5 16:59:20 2025: BS 76 completed
Wed Mar  5 16:59:36 2025: BS 77 completed
Wed Mar  5 16:59:52 2025: BS 78 completed
Wed Mar  5 17:00:09 2025: BS 79 completed
Wed Mar  5 17:00:25 2025: BS 80 completed
Wed Mar  5 17:00:41 2025: BS 81 completed
Wed Mar  5 17:00:58 2025: BS 82 completed
Wed Mar  5 17:01:14 2025: BS 83 completed
Wed Mar  5 17:01:31 2025: BS 84 completed
Wed Mar  5 17:01:47 2025: BS 85 completed
Wed Mar  5 17:02:03 2025: BS 86 completed
Wed Mar  5 17:02:20 2025: BS 87 completed
Wed Mar  5 17:02:36 2025: BS 88 completed
Wed Mar  5 17:02:53 2025: BS 89 completed
Wed Mar  5 17:03:09 2025: BS 90 completed
Wed Mar  5 17:03:25 2025: BS 91 completed
Wed Mar  5 17:03:42 2025: BS 92 completed
Wed Mar  5 17:03:58 2025: BS 93 completed
Wed Mar  5 17:04:15 2025: BS 94 completed
Wed Mar  5 17:04:31 2025: BS 95 completed
Wed Mar  5 17:04:47 2025: BS 96 completed
Wed Mar  5 17:05:04 2025: BS 97 completed
Wed Mar  5 17:05:20 2025: BS 98 completed
Wed Mar  5 17:05:36 2025: BS 99 completed
Wed Mar  5 17:05:53 2025: BS 100 completed
Wed Mar  5 17:06:09 2025: BS 101 completed
Wed Mar  5 17:06:26 2025: BS 102 completed
Wed Mar  5 17:06:42 2025: BS 103 completed
Wed Mar  5 17:06:58 2025: BS 104 completed
Wed Mar  5 17:07:15 2025: BS 105 completed
Wed Mar  5 17:07:31 2025: BS 106 completed
Wed Mar  5 17:07:48 2025: BS 107 completed
Wed Mar  5 17:08:04 2025: BS 108 completed
Wed Mar  5 17:08:20 2025: BS 109 completed
Wed Mar  5 17:08:37 2025: BS 110 completed
Wed Mar  5 17:08:53 2025: BS 111 completed
Wed Mar  5 17:09:10 2025: BS 112 completed
Wed Mar  5 17:09:26 2025: BS 113 completed
Wed Mar  5 17:09:42 2025: BS 114 completed
Wed Mar  5 17:09:59 2025: BS 115 completed
Wed Mar  5 17:10:15 2025: BS 116 completed
Wed Mar  5 17:10:31 2025: BS 117 completed
Wed Mar  5 17:10:48 2025: BS 118 completed
Wed Mar  5 17:11:04 2025: BS 119 completed
Wed Mar  5 17:11:21 2025: BS 120 completed
Wed Mar  5 17:11:37 2025: BS 121 completed
Wed Mar  5 17:11:53 2025: BS 122 completed
Wed Mar  5 17:12:10 2025: BS 123 completed
Wed Mar  5 17:12:26 2025: BS 124 completed
Wed Mar  5 17:12:43 2025: BS 125 completed
Wed Mar  5 17:12:59 2025: BS 126 completed
Wed Mar  5 17:13:15 2025: BS 127 completed
Wed Mar  5 17:13:32 2025: BS 128 completed
Wed Mar  5 17:13:48 2025: BS 129 completed
Wed Mar  5 17:14:05 2025: BS 130 completed
Wed Mar  5 17:14:21 2025: BS 131 completed
Wed Mar  5 17:14:37 2025: BS 132 completed
Wed Mar  5 17:14:54 2025: BS 133 completed
Wed Mar  5 17:15:10 2025: BS 134 completed
Wed Mar  5 17:15:26 2025: BS 135 completed
Wed Mar  5 17:15:43 2025: BS 136 completed
Wed Mar  5 17:15:59 2025: BS 137 completed
Wed Mar  5 17:16:16 2025: BS 138 completed
Wed Mar  5 17:16:32 2025: BS 139 completed
Wed Mar  5 17:16:48 2025: BS 140 completed
Wed Mar  5 17:17:05 2025: BS 141 completed
Wed Mar  5 17:17:21 2025: BS 142 completed
Wed Mar  5 17:17:38 2025: BS 143 completed
Wed Mar  5 17:17:54 2025: BS 144 completed
Wed Mar  5 17:18:10 2025: BS 145 completed
Wed Mar  5 17:18:27 2025: BS 146 completed
Wed Mar  5 17:18:43 2025: BS 147 completed
Wed Mar  5 17:19:00 2025: BS 148 completed
Wed Mar  5 17:19:16 2025: BS 149 completed
Wed Mar  5 17:19:32 2025: BS 150 completed
Wed Mar  5 17:19:49 2025: BS 151 completed
Wed Mar  5 17:20:05 2025: BS 152 completed
Wed Mar  5 17:20:21 2025: BS 153 completed
Wed Mar  5 17:20:38 2025: BS 154 completed
Wed Mar  5 17:20:54 2025: BS 155 completed
Wed Mar  5 17:21:11 2025: BS 156 completed
Wed Mar  5 17:21:27 2025: BS 157 completed
Wed Mar  5 17:21:43 2025: BS 158 completed
Wed Mar  5 17:22:00 2025: BS 159 completed
Wed Mar  5 17:22:16 2025: BS 160 completed
Wed Mar  5 17:22:33 2025: BS 161 completed
Wed Mar  5 17:22:49 2025: BS 162 completed
Wed Mar  5 17:23:05 2025: BS 163 completed
Wed Mar  5 17:23:22 2025: BS 164 completed
Wed Mar  5 17:23:38 2025: BS 165 completed
Wed Mar  5 17:23:55 2025: BS 166 completed
Wed Mar  5 17:24:11 2025: BS 167 completed
Wed Mar  5 17:24:27 2025: BS 168 completed
Wed Mar  5 17:24:44 2025: BS 169 completed
Wed Mar  5 17:25:00 2025: BS 170 completed
Wed Mar  5 17:25:16 2025: BS 171 completed
Wed Mar  5 17:25:33 2025: BS 172 completed
Wed Mar  5 17:25:49 2025: BS 173 completed
Wed Mar  5 17:26:06 2025: BS 174 completed
Wed Mar  5 17:26:22 2025: BS 175 completed
Wed Mar  5 17:26:38 2025: BS 176 completed
Wed Mar  5 17:26:55 2025: BS 177 completed
Wed Mar  5 17:27:11 2025: BS 178 completed
Wed Mar  5 17:27:28 2025: BS 179 completed
Wed Mar  5 17:27:44 2025: BS 180 completed
Wed Mar  5 17:28:00 2025: BS 181 completed
Wed Mar  5 17:28:17 2025: BS 182 completed
Wed Mar  5 17:28:33 2025: BS 183 completed
Wed Mar  5 17:28:50 2025: BS 184 completed
Wed Mar  5 17:29:06 2025: BS 185 completed
Wed Mar  5 17:29:22 2025: BS 186 completed
Wed Mar  5 17:29:39 2025: BS 187 completed
Wed Mar  5 17:29:55 2025: BS 188 completed
Wed Mar  5 17:30:11 2025: BS 189 completed
Wed Mar  5 17:30:28 2025: BS 190 completed
Wed Mar  5 17:30:44 2025: BS 191 completed
Wed Mar  5 17:31:01 2025: BS 192 completed
Wed Mar  5 17:31:17 2025: BS 193 completed
Wed Mar  5 17:31:33 2025: BS 194 completed
Wed Mar  5 17:31:50 2025: BS 195 completed
Wed Mar  5 17:32:06 2025: BS 196 completed
Wed Mar  5 17:32:23 2025: BS 197 completed
Wed Mar  5 17:32:39 2025: BS 198 completed
Wed Mar  5 17:32:55 2025: BS 199 completed
Wed Mar  5 17:33:12 2025: BS 200 completed
Wed Mar  5 17:33:28 2025: BS 201 completed
Wed Mar  5 17:33:45 2025: BS 202 completed
Wed Mar  5 17:34:01 2025: BS 203 completed
Wed Mar  5 17:34:17 2025: BS 204 completed
Wed Mar  5 17:34:34 2025: BS 205 completed
Wed Mar  5 17:34:50 2025: BS 206 completed
Wed Mar  5 17:35:06 2025: BS 207 completed
Wed Mar  5 17:35:23 2025: BS 208 completed
Wed Mar  5 17:35:39 2025: BS 209 completed
Wed Mar  5 17:35:56 2025: BS 210 completed
Wed Mar  5 17:36:12 2025: BS 211 completed
Wed Mar  5 17:36:28 2025: BS 212 completed
Wed Mar  5 17:36:45 2025: BS 213 completed
Wed Mar  5 17:37:01 2025: BS 214 completed
Wed Mar  5 17:37:18 2025: BS 215 completed
Wed Mar  5 17:37:34 2025: BS 216 completed
Wed Mar  5 17:37:50 2025: BS 217 completed
Wed Mar  5 17:38:07 2025: BS 218 completed
Wed Mar  5 17:38:23 2025: BS 219 completed
Wed Mar  5 17:38:40 2025: BS 220 completed
Wed Mar  5 17:38:56 2025: BS 221 completed
Wed Mar  5 17:39:12 2025: BS 222 completed
Wed Mar  5 17:39:29 2025: BS 223 completed
Wed Mar  5 17:39:45 2025: BS 224 completed
Wed Mar  5 17:40:01 2025: BS 225 completed
Wed Mar  5 17:40:18 2025: BS 226 completed
Wed Mar  5 17:40:34 2025: BS 227 completed
Wed Mar  5 17:40:51 2025: BS 228 completed
Wed Mar  5 17:41:07 2025: BS 229 completed
Wed Mar  5 17:41:23 2025: BS 230 completed
Wed Mar  5 17:41:40 2025: BS 231 completed
Wed Mar  5 17:41:56 2025: BS 232 completed
Wed Mar  5 17:42:13 2025: BS 233 completed
Wed Mar  5 17:42:29 2025: BS 234 completed
Wed Mar  5 17:42:45 2025: BS 235 completed
Wed Mar  5 17:43:02 2025: BS 236 completed
Wed Mar  5 17:43:18 2025: BS 237 completed
Wed Mar  5 17:43:35 2025: BS 238 completed
Wed Mar  5 17:43:51 2025: BS 239 completed
Wed Mar  5 17:44:07 2025: BS 240 completed
Wed Mar  5 17:44:24 2025: BS 241 completed
Wed Mar  5 17:44:40 2025: BS 242 completed
Wed Mar  5 17:44:56 2025: BS 243 completed
Wed Mar  5 17:45:13 2025: BS 244 completed
Wed Mar  5 17:45:29 2025: BS 245 completed
Wed Mar  5 17:45:46 2025: BS 246 completed
Wed Mar  5 17:46:02 2025: BS 247 completed
Wed Mar  5 17:46:18 2025: BS 248 completed
Wed Mar  5 17:46:35 2025: BS 249 completed
