# Supplementary material for: Photochemical Flow Synthesis of Trisubstituted Oxazoles Enabled by High-Power UV–B LED Modules
Source: Org Lett. 2025 Sep 4;27(36):10152–6. doi: 10.1021/acs.orglett.5c03241 (PMC12442076; doi:10.1021/acs.orglett.5c03241)
Supplement: Supplementary file 1 [file ol5c03241_si_001.zip › FID Publication/1h/RC-3-D-48B-P_CARBON_20250321_01.fid/log]

Fri Mar 21 18:16:16 2025: Experiment started
Fri Mar 21 18:20:49 2025: BS 1 completed
Fri Mar 21 18:21:05 2025: BS 2 completed
Fri Mar 21 18:21:21 2025: BS 3 completed
Fri Mar 21 18:21:37 2025: BS 4 completed
Fri Mar 21 18:21:53 2025: BS 5 completed
Fri Mar 21 18:22:09 2025: BS 6 completed
Fri Mar 21 18:22:25 2025: BS 7 completed
Fri Mar 21 18:22:41 2025: BS 8 completed
Fri Mar 21 18:22:57 2025: BS 9 completed
Fri Mar 21 18:23:13 2025: BS 10 completed
Fri Mar 21 18:23:29 2025: BS 11 completed
Fri Mar 21 18:23:45 2025: BS 12 completed
Fri Mar 21 18:24:01 2025: BS 13 completed
Fri Mar 21 18:24:17 2025: BS 14 completed
Fri Mar 21 18:24:33 2025: BS 15 completed
Fri Mar 21 18:24:49 2025: BS 16 completed
Fri Mar 21 18:25:05 2025: BS 17 completed
Fri Mar 21 18:25:21 2025: BS 18 completed
Fri Mar 21 18:25:37 2025: BS 19 completed
Fri Mar 21 18:25:53 2025: BS 20 completed
Fri Mar 21 18:26:09 2025: BS 21 completed
Fri Mar 21 18:26:25 2025: BS 22 completed
Fri Mar 21 18:26:41 2025: BS 23 completed
Fri Mar 21 18:26:57 2025: BS 24 completed
Fri Mar 21 18:27:13 2025: BS 25 completed
Fri Mar 21 18:27:29 2025: BS 26 completed
Fri Mar 21 18:27:45 2025: BS 27 completed
Fri Mar 21 18:28:01 2025: BS 28 completed
Fri Mar 21 18:28:17 2025: BS 29 completed
Fri Mar 21 18:28:33 2025: BS 30 completed
Fri Mar 21 18:28:49 2025: BS 31 completed
Fri Mar 21 18:29:05 2025: BS 32 completed
Fri Mar 21 18:29:21 2025: BS 33 completed
Fri Mar 21 18:29:37 2025: BS 34 completed
Fri Mar 21 18:29:53 2025: BS 35 completed
Fri Mar 21 18:30:09 2025: BS 36 completed
Fri Mar 21 18:30:25 2025: BS 37 completed
Fri Mar 21 18:30:41 2025: BS 38 completed
Fri Mar 21 18:30:57 2025: BS 39 completed
Fri Mar 21 18:31:13 2025: BS 40 completed
Fri Mar 21 18:31:29 2025: BS 41 completed
Fri Mar 21 18:31:45 2025: BS 42 completed
Fri Mar 21 18:32:01 2025: BS 43 completed
Fri Mar 21 18:32:17 2025: BS 44 completed
Fri Mar 21 18:32:33 2025: BS 45 completed
Fri Mar 21 18:32:49 2025: BS 46 completed
Fri Mar 21 18:33:05 2025: BS 47 completed
Fri Mar 21 18:33:21 2025: BS 48 completed
Fri Mar 21 18:33:37 2025: BS 49 completed
Fri Mar 21 18:33:53 2025: BS 50 completed
Fri Mar 21 18:34:09 2025: BS 51 completed
Fri Mar 21 18:34:25 2025: BS 52 completed
Fri Mar 21 18:34:41 2025: BS 53 completed
Fri Mar 21 18:34:57 2025: BS 54 completed
Fri Mar 21 18:35:13 2025: BS 55 completed
Fri Mar 21 18:35:29 2025: BS 56 completed
Fri Mar 21 18:35:45 2025: BS 57 completed
Fri Mar 21 18:36:01 2025: BS 58 completed
Fri Mar 21 18:36:17 2025: BS 59 completed
Fri Mar 21 18:36:33 2025: BS 60 completed
Fri Mar 21 18:36:49 2025: BS 61 completed
Fri Mar 21 18:37:05 2025: BS 62 completed
Fri Mar 21 18:37:21 2025: BS 63 completed
Fri Mar 21 18:37:37 2025: BS 64 completed
Fri Mar 21 18:37:53 2025: BS 65 completed
Fri Mar 21 18:38:09 2025: BS 66 completed
Fri Mar 21 18:38:25 2025: BS 67 completed
Fri Mar 21 18:38:41 2025: BS 68 completed
Fri Mar 21 18:38:57 2025: BS 69 completed
Fri Mar 21 18:39:13 2025: BS 70 completed
Fri Mar 21 18:39:29 2025: BS 71 completed
Fri Mar 21 18:39:45 2025: BS 72 completed
Fri Mar 21 18:40:01 2025: BS 73 completed
Fri Mar 21 18:40:17 2025: BS 74 completed
Fri Mar 21 18:40:33 2025: BS 75 completed
Fri Mar 21 18:40:49 2025: BS 76 completed
Fri Mar 21 18:41:05 2025: BS 77 completed
Fri Mar 21 18:41:21 2025: BS 78 completed
Fri Mar 21 18:41:37 2025: BS 79 completed
Fri Mar 21 18:41:53 2025: BS 80 completed
Fri Mar 21 18:42:09 2025: BS 81 completed
Fri Mar 21 18:42:25 2025: BS 82 completed
Fri Mar 21 18:42:41 2025: BS 83 completed
Fri Mar 21 18:42:57 2025: BS 84 completed
Fri Mar 21 18:43:13 2025: BS 85 completed
Fri Mar 21 18:43:29 2025: BS 86 completed
Fri Mar 21 18:43:45 2025: BS 87 completed
Fri Mar 21 18:44:01 2025: BS 88 completed
Fri Mar 21 18:44:17 2025: BS 89 completed
Fri Mar 21 18:44:33 2025: BS 90 completed
Fri Mar 21 18:44:49 2025: BS 91 completed
Fri Mar 21 18:45:05 2025: BS 92 completed
Fri Mar 21 18:45:21 2025: BS 93 completed
Fri Mar 21 18:45:37 2025: BS 94 completed
Fri Mar 21 18:45:53 2025: BS 95 completed
Fri Mar 21 18:46:09 2025: BS 96 completed
Fri Mar 21 18:46:25 2025: BS 97 completed
Fri Mar 21 18:46:41 2025: BS 98 completed
Fri Mar 21 18:46:57 2025: BS 99 completed
Fri Mar 21 18:47:13 2025: BS 100 completed
Fri Mar 21 18:47:29 2025: BS 101 completed
Fri Mar 21 18:47:45 2025: BS 102 completed
Fri Mar 21 18:48:01 2025: BS 103 completed
Fri Mar 21 18:48:17 2025: BS 104 completed
Fri Mar 21 18:48:33 2025: BS 105 completed
Fri Mar 21 18:48:49 2025: BS 106 completed
Fri Mar 21 18:49:05 2025: BS 107 completed
Fri Mar 21 18:49:21 2025: BS 108 completed
Fri Mar 21 18:49:37 2025: BS 109 completed
Fri Mar 21 18:49:53 2025: BS 110 completed
Fri Mar 21 18:50:09 2025: BS 111 completed
Fri Mar 21 18:50:25 2025: BS 112 completed
Fri Mar 21 18:50:41 2025: BS 113 completed
Fri Mar 21 18:50:57 2025: BS 114 completed
Fri Mar 21 18:51:13 2025: BS 115 completed
Fri Mar 21 18:51:29 2025: BS 116 completed
Fri Mar 21 18:51:45 2025: BS 117 completed
Fri Mar 21 18:52:01 2025: BS 118 completed
Fri Mar 21 18:52:17 2025: BS 119 completed
Fri Mar 21 18:52:33 2025: BS 120 completed
Fri Mar 21 18:52:49 2025: BS 121 completed
Fri Mar 21 18:53:05 2025: BS 122 completed
Fri Mar 21 18:53:21 2025: BS 123 completed
Fri Mar 21 18:53:37 2025: BS 124 completed
