# Supplementary material for: Photochemical Flow Synthesis of Trisubstituted Oxazoles Enabled by High-Power UV–B LED Modules
Source: Org Lett. 2025 Sep 4;27(36):10152–6. doi: 10.1021/acs.orglett.5c03241 (PMC12442076; doi:10.1021/acs.orglett.5c03241)
Supplement: Supplementary file 1 [file ol5c03241_si_001.zip › FID Publication/1h/RC-3-D-48B-P_gHSQCAD_20250321_01.fid/log]

Fri Mar 21 19:11:56 2025: Experiment started
Fri Mar 21 19:12:39 2025: BS 1 completed
Fri Mar 21 19:12:41 2025: BS 1 completed
Fri Mar 21 19:12:44 2025: BS 1 completed
Fri Mar 21 19:12:46 2025: BS 1 completed
Fri Mar 21 19:12:49 2025: BS 1 completed
Fri Mar 21 19:12:51 2025: BS 1 completed
Fri Mar 21 19:12:53 2025: BS 1 completed
Fri Mar 21 19:12:56 2025: BS 1 completed
Fri Mar 21 19:12:58 2025: BS 1 completed
Fri Mar 21 19:13:00 2025: BS 1 completed
Fri Mar 21 19:13:03 2025: BS 1 completed
Fri Mar 21 19:13:05 2025: BS 1 completed
Fri Mar 21 19:13:08 2025: BS 1 completed
Fri Mar 21 19:13:10 2025: BS 1 completed
Fri Mar 21 19:13:12 2025: BS 1 completed
Fri Mar 21 19:13:15 2025: BS 1 completed
Fri Mar 21 19:13:17 2025: BS 1 completed
Fri Mar 21 19:13:20 2025: BS 1 completed
Fri Mar 21 19:13:22 2025: BS 1 completed
Fri Mar 21 19:13:24 2025: BS 1 completed
Fri Mar 21 19:13:27 2025: BS 1 completed
Fri Mar 21 19:13:29 2025: BS 1 completed
Fri Mar 21 19:13:32 2025: BS 1 completed
Fri Mar 21 19:13:34 2025: BS 1 completed
Fri Mar 21 19:13:36 2025: BS 1 completed
Fri Mar 21 19:13:39 2025: BS 1 completed
Fri Mar 21 19:13:41 2025: BS 1 completed
Fri Mar 21 19:13:43 2025: BS 1 completed
Fri Mar 21 19:13:46 2025: BS 1 completed
Fri Mar 21 19:13:48 2025: BS 1 completed
Fri Mar 21 19:13:51 2025: BS 1 completed
Fri Mar 21 19:13:53 2025: BS 1 completed
Fri Mar 21 19:13:55 2025: BS 1 completed
Fri Mar 21 19:13:58 2025: BS 1 completed
Fri Mar 21 19:14:00 2025: BS 1 completed
Fri Mar 21 19:14:03 2025: BS 1 completed
Fri Mar 21 19:14:05 2025: BS 1 completed
Fri Mar 21 19:14:07 2025: BS 1 completed
Fri Mar 21 19:14:10 2025: BS 1 completed
Fri Mar 21 19:14:12 2025: BS 1 completed
Fri Mar 21 19:14:15 2025: BS 1 completed
Fri Mar 21 19:14:17 2025: BS 1 completed
Fri Mar 21 19:14:19 2025: BS 1 completed
Fri Mar 21 19:14:22 2025: BS 1 completed
Fri Mar 21 19:14:24 2025: BS 1 completed
Fri Mar 21 19:14:27 2025: BS 1 completed
Fri Mar 21 19:14:29 2025: BS 1 completed
Fri Mar 21 19:14:31 2025: BS 1 completed
Fri Mar 21 19:14:34 2025: BS 1 completed
Fri Mar 21 19:14:36 2025: BS 1 completed
Fri Mar 21 19:14:38 2025: BS 1 completed
Fri Mar 21 19:14:41 2025: BS 1 completed
Fri Mar 21 19:14:43 2025: BS 1 completed
Fri Mar 21 19:14:46 2025: BS 1 completed
Fri Mar 21 19:14:48 2025: BS 1 completed
Fri Mar 21 19:14:50 2025: BS 1 completed
Fri Mar 21 19:14:53 2025: BS 1 completed
Fri Mar 21 19:14:55 2025: BS 1 completed
Fri Mar 21 19:14:58 2025: BS 1 completed
Fri Mar 21 19:15:00 2025: BS 1 completed
Fri Mar 21 19:15:02 2025: BS 1 completed
Fri Mar 21 19:15:05 2025: BS 1 completed
Fri Mar 21 19:15:07 2025: BS 1 completed
Fri Mar 21 19:15:10 2025: BS 1 completed
Fri Mar 21 19:15:12 2025: BS 1 completed
Fri Mar 21 19:15:14 2025: BS 1 completed
Fri Mar 21 19:15:17 2025: BS 1 completed
Fri Mar 21 19:15:19 2025: BS 1 completed
Fri Mar 21 19:15:22 2025: BS 1 completed
Fri Mar 21 19:15:24 2025: BS 1 completed
Fri Mar 21 19:15:26 2025: BS 1 completed
Fri Mar 21 19:15:29 2025: BS 1 completed
Fri Mar 21 19:15:31 2025: BS 1 completed
Fri Mar 21 19:15:33 2025: BS 1 completed
Fri Mar 21 19:15:36 2025: BS 1 completed
Fri Mar 21 19:15:38 2025: BS 1 completed
Fri Mar 21 19:15:41 2025: BS 1 completed
Fri Mar 21 19:15:43 2025: BS 1 completed
Fri Mar 21 19:15:45 2025: BS 1 completed
Fri Mar 21 19:15:48 2025: BS 1 completed
Fri Mar 21 19:15:50 2025: BS 1 completed
Fri Mar 21 19:15:53 2025: BS 1 completed
Fri Mar 21 19:15:55 2025: BS 1 completed
Fri Mar 21 19:15:57 2025: BS 1 completed
Fri Mar 21 19:16:00 2025: BS 1 completed
Fri Mar 21 19:16:02 2025: BS 1 completed
Fri Mar 21 19:16:05 2025: BS 1 completed
Fri Mar 21 19:16:07 2025: BS 1 completed
Fri Mar 21 19:16:09 2025: BS 1 completed
Fri Mar 21 19:16:12 2025: BS 1 completed
Fri Mar 21 19:16:14 2025: BS 1 completed
Fri Mar 21 19:16:17 2025: BS 1 completed
Fri Mar 21 19:16:19 2025: BS 1 completed
Fri Mar 21 19:16:21 2025: BS 1 completed
Fri Mar 21 19:16:24 2025: BS 1 completed
Fri Mar 21 19:16:26 2025: BS 1 completed
Fri Mar 21 19:16:29 2025: BS 1 completed
Fri Mar 21 19:16:31 2025: BS 1 completed
Fri Mar 21 19:16:33 2025: BS 1 completed
Fri Mar 21 19:16:36 2025: BS 1 completed
Fri Mar 21 19:16:38 2025: BS 1 completed
Fri Mar 21 19:16:41 2025: BS 1 completed
Fri Mar 21 19:16:43 2025: BS 1 completed
Fri Mar 21 19:16:45 2025: BS 1 completed
Fri Mar 21 19:16:48 2025: BS 1 completed
Fri Mar 21 19:16:50 2025: BS 1 completed
Fri Mar 21 19:16:52 2025: BS 1 completed
Fri Mar 21 19:16:55 2025: BS 1 completed
Fri Mar 21 19:16:57 2025: BS 1 completed
Fri Mar 21 19:17:00 2025: BS 1 completed
Fri Mar 21 19:17:02 2025: BS 1 completed
Fri Mar 21 19:17:04 2025: BS 1 completed
Fri Mar 21 19:17:07 2025: BS 1 completed
Fri Mar 21 19:17:09 2025: BS 1 completed
Fri Mar 21 19:17:12 2025: BS 1 completed
Fri Mar 21 19:17:14 2025: BS 1 completed
Fri Mar 21 19:17:16 2025: BS 1 completed
Fri Mar 21 19:17:19 2025: BS 1 completed
Fri Mar 21 19:17:21 2025: BS 1 completed
Fri Mar 21 19:17:24 2025: BS 1 completed
Fri Mar 21 19:17:26 2025: BS 1 completed
Fri Mar 21 19:17:28 2025: BS 1 completed
Fri Mar 21 19:17:31 2025: BS 1 completed
Fri Mar 21 19:17:33 2025: BS 1 completed
Fri Mar 21 19:17:36 2025: BS 1 completed
Fri Mar 21 19:17:38 2025: BS 1 completed
Fri Mar 21 19:17:40 2025: BS 1 completed
Fri Mar 21 19:17:43 2025: BS 1 completed
Fri Mar 21 19:17:45 2025: BS 1 completed
Fri Mar 21 19:17:48 2025: BS 1 completed
Fri Mar 21 19:17:50 2025: BS 1 completed
Fri Mar 21 19:17:52 2025: BS 1 completed
Fri Mar 21 19:17:55 2025: BS 1 completed
Fri Mar 21 19:17:57 2025: BS 1 completed
Fri Mar 21 19:18:00 2025: BS 1 completed
Fri Mar 21 19:18:02 2025: BS 1 completed
Fri Mar 21 19:18:04 2025: BS 1 completed
Fri Mar 21 19:18:07 2025: BS 1 completed
Fri Mar 21 19:18:09 2025: BS 1 completed
Fri Mar 21 19:18:12 2025: BS 1 completed
Fri Mar 21 19:18:14 2025: BS 1 completed
Fri Mar 21 19:18:16 2025: BS 1 completed
Fri Mar 21 19:18:19 2025: BS 1 completed
Fri Mar 21 19:18:21 2025: BS 1 completed
Fri Mar 21 19:18:24 2025: BS 1 completed
Fri Mar 21 19:18:26 2025: BS 1 completed
Fri Mar 21 19:18:28 2025: BS 1 completed
Fri Mar 21 19:18:31 2025: BS 1 completed
Fri Mar 21 19:18:33 2025: BS 1 completed
Fri Mar 21 19:18:36 2025: BS 1 completed
Fri Mar 21 19:18:38 2025: BS 1 completed
Fri Mar 21 19:18:40 2025: BS 1 completed
Fri Mar 21 19:18:43 2025: BS 1 completed
Fri Mar 21 19:18:45 2025: BS 1 completed
Fri Mar 21 19:18:48 2025: BS 1 completed
Fri Mar 21 19:18:50 2025: BS 1 completed
Fri Mar 21 19:18:52 2025: BS 1 completed
Fri Mar 21 19:18:55 2025: BS 1 completed
Fri Mar 21 19:18:57 2025: BS 1 completed
Fri Mar 21 19:19:00 2025: BS 1 completed
Fri Mar 21 19:19:02 2025: BS 1 completed
Fri Mar 21 19:19:04 2025: BS 1 completed
Fri Mar 21 19:19:07 2025: BS 1 completed
Fri Mar 21 19:19:09 2025: BS 1 completed
Fri Mar 21 19:19:11 2025: BS 1 completed
Fri Mar 21 19:19:14 2025: BS 1 completed
Fri Mar 21 19:19:16 2025: BS 1 completed
Fri Mar 21 19:19:19 2025: BS 1 completed
Fri Mar 21 19:19:21 2025: BS 1 completed
Fri Mar 21 19:19:23 2025: BS 1 completed
Fri Mar 21 19:19:26 2025: BS 1 completed
Fri Mar 21 19:19:28 2025: BS 1 completed
Fri Mar 21 19:19:31 2025: BS 1 completed
Fri Mar 21 19:19:33 2025: BS 1 completed
Fri Mar 21 19:19:35 2025: BS 1 completed
Fri Mar 21 19:19:38 2025: BS 1 completed
Fri Mar 21 19:19:40 2025: BS 1 completed
Fri Mar 21 19:19:43 2025: BS 1 completed
Fri Mar 21 19:19:45 2025: BS 1 completed
Fri Mar 21 19:19:47 2025: BS 1 completed
Fri Mar 21 19:19:50 2025: BS 1 completed
Fri Mar 21 19:19:52 2025: BS 1 completed
Fri Mar 21 19:19:55 2025: BS 1 completed
Fri Mar 21 19:19:57 2025: BS 1 completed
Fri Mar 21 19:19:59 2025: BS 1 completed
Fri Mar 21 19:20:02 2025: BS 1 completed
Fri Mar 21 19:20:04 2025: BS 1 completed
Fri Mar 21 19:20:07 2025: BS 1 completed
Fri Mar 21 19:20:09 2025: BS 1 completed
Fri Mar 21 19:20:11 2025: BS 1 completed
Fri Mar 21 19:20:14 2025: BS 1 completed
Fri Mar 21 19:20:16 2025: BS 1 completed
Fri Mar 21 19:20:19 2025: BS 1 completed
Fri Mar 21 19:20:21 2025: BS 1 completed
Fri Mar 21 19:20:23 2025: BS 1 completed
Fri Mar 21 19:20:26 2025: BS 1 completed
Fri Mar 21 19:20:28 2025: BS 1 completed
Fri Mar 21 19:20:31 2025: BS 1 completed
Fri Mar 21 19:20:33 2025: BS 1 completed
Fri Mar 21 19:20:35 2025: BS 1 completed
Fri Mar 21 19:20:38 2025: BS 1 completed
Fri Mar 21 19:20:40 2025: BS 1 completed
Fri Mar 21 19:20:43 2025: BS 1 completed
Fri Mar 21 19:20:45 2025: BS 1 completed
Fri Mar 21 19:20:47 2025: BS 1 completed
Fri Mar 21 19:20:50 2025: BS 1 completed
Fri Mar 21 19:20:52 2025: BS 1 completed
Fri Mar 21 19:20:55 2025: BS 1 completed
Fri Mar 21 19:20:57 2025: BS 1 completed
Fri Mar 21 19:20:59 2025: BS 1 completed
Fri Mar 21 19:21:02 2025: BS 1 completed
Fri Mar 21 19:21:04 2025: BS 1 completed
Fri Mar 21 19:21:07 2025: BS 1 completed
Fri Mar 21 19:21:09 2025: BS 1 completed
Fri Mar 21 19:21:11 2025: BS 1 completed
Fri Mar 21 19:21:14 2025: BS 1 completed
Fri Mar 21 19:21:16 2025: BS 1 completed
Fri Mar 21 19:21:19 2025: BS 1 completed
Fri Mar 21 19:21:21 2025: BS 1 completed
Fri Mar 21 19:21:23 2025: BS 1 completed
Fri Mar 21 19:21:26 2025: BS 1 completed
Fri Mar 21 19:21:28 2025: BS 1 completed
Fri Mar 21 19:21:31 2025: BS 1 completed
Fri Mar 21 19:21:33 2025: BS 1 completed
Fri Mar 21 19:21:35 2025: BS 1 completed
Fri Mar 21 19:21:38 2025: BS 1 completed
Fri Mar 21 19:21:40 2025: BS 1 completed
Fri Mar 21 19:21:43 2025: BS 1 completed
Fri Mar 21 19:21:45 2025: BS 1 completed
Fri Mar 21 19:21:47 2025: BS 1 completed
Fri Mar 21 19:21:50 2025: BS 1 completed
Fri Mar 21 19:21:52 2025: BS 1 completed
Fri Mar 21 19:21:55 2025: BS 1 completed
Fri Mar 21 19:21:57 2025: BS 1 completed
Fri Mar 21 19:21:59 2025: BS 1 completed
Fri Mar 21 19:22:02 2025: BS 1 completed
Fri Mar 21 19:22:04 2025: BS 1 completed
Fri Mar 21 19:22:07 2025: BS 1 completed
Fri Mar 21 19:22:09 2025: BS 1 completed
Fri Mar 21 19:22:12 2025: BS 1 completed
Fri Mar 21 19:22:14 2025: BS 1 completed
Fri Mar 21 19:22:16 2025: BS 1 completed
Fri Mar 21 19:22:19 2025: BS 1 completed
Fri Mar 21 19:22:21 2025: BS 1 completed
Fri Mar 21 19:22:24 2025: BS 1 completed
Fri Mar 21 19:22:26 2025: BS 1 completed
Fri Mar 21 19:22:28 2025: BS 1 completed
Fri Mar 21 19:22:31 2025: BS 1 completed
Fri Mar 21 19:22:33 2025: BS 1 completed
Fri Mar 21 19:22:36 2025: BS 1 completed
Fri Mar 21 19:22:38 2025: BS 1 completed
Fri Mar 21 19:22:40 2025: BS 1 completed
Fri Mar 21 19:22:43 2025: BS 1 completed
Fri Mar 21 19:22:45 2025: BS 1 completed
Fri Mar 21 19:22:48 2025: BS 1 completed
Fri Mar 21 19:22:50 2025: BS 1 completed
Fri Mar 21 19:22:52 2025: BS 1 completed
Fri Mar 21 19:22:55 2025: BS 1 completed
Fri Mar 21 19:22:57 2025: BS 1 completed
Fri Mar 21 19:23:00 2025: BS 1 completed
Fri Mar 21 19:23:02 2025: BS 1 completed
Fri Mar 21 19:23:04 2025: BS 1 completed
Fri Mar 21 19:23:07 2025: BS 1 completed
Fri Mar 21 19:23:09 2025: BS 1 completed
Fri Mar 21 19:23:12 2025: BS 1 completed
Fri Mar 21 19:23:14 2025: BS 1 completed
Fri Mar 21 19:23:16 2025: BS 1 completed
Fri Mar 21 19:23:19 2025: BS 1 completed
Fri Mar 21 19:23:21 2025: BS 1 completed
Fri Mar 21 19:23:24 2025: BS 1 completed
Fri Mar 21 19:23:26 2025: BS 1 completed
Fri Mar 21 19:23:28 2025: BS 1 completed
Fri Mar 21 19:23:31 2025: BS 1 completed
Fri Mar 21 19:23:33 2025: BS 1 completed
Fri Mar 21 19:23:36 2025: BS 1 completed
Fri Mar 21 19:23:38 2025: BS 1 completed
Fri Mar 21 19:23:40 2025: BS 1 completed
Fri Mar 21 19:23:43 2025: BS 1 completed
Fri Mar 21 19:23:45 2025: BS 1 completed
Fri Mar 21 19:23:48 2025: BS 1 completed
Fri Mar 21 19:23:50 2025: BS 1 completed
Fri Mar 21 19:23:52 2025: BS 1 completed
Fri Mar 21 19:23:55 2025: BS 1 completed
Fri Mar 21 19:23:57 2025: BS 1 completed
Fri Mar 21 19:24:00 2025: BS 1 completed
Fri Mar 21 19:24:02 2025: BS 1 completed
Fri Mar 21 19:24:05 2025: BS 1 completed
Fri Mar 21 19:24:07 2025: BS 1 completed
Fri Mar 21 19:24:09 2025: BS 1 completed
Fri Mar 21 19:24:12 2025: BS 1 completed
Fri Mar 21 19:24:14 2025: BS 1 completed
Fri Mar 21 19:24:17 2025: BS 1 completed
Fri Mar 21 19:24:19 2025: BS 1 completed
Fri Mar 21 19:24:21 2025: BS 1 completed
Fri Mar 21 19:24:24 2025: BS 1 completed
Fri Mar 21 19:24:26 2025: BS 1 completed
Fri Mar 21 19:24:29 2025: BS 1 completed
Fri Mar 21 19:24:31 2025: BS 1 completed
Fri Mar 21 19:24:33 2025: BS 1 completed
Fri Mar 21 19:24:36 2025: BS 1 completed
Fri Mar 21 19:24:38 2025: BS 1 completed
Fri Mar 21 19:24:41 2025: BS 1 completed
Fri Mar 21 19:24:43 2025: BS 1 completed
Fri Mar 21 19:24:45 2025: BS 1 completed
Fri Mar 21 19:24:48 2025: BS 1 completed
Fri Mar 21 19:24:50 2025: BS 1 completed
Fri Mar 21 19:24:53 2025: BS 1 completed
Fri Mar 21 19:24:55 2025: BS 1 completed
Fri Mar 21 19:24:57 2025: BS 1 completed
Fri Mar 21 19:25:00 2025: BS 1 completed
Fri Mar 21 19:25:02 2025: BS 1 completed
Fri Mar 21 19:25:05 2025: BS 1 completed
Fri Mar 21 19:25:07 2025: BS 1 completed
Fri Mar 21 19:25:09 2025: BS 1 completed
Fri Mar 21 19:25:12 2025: BS 1 completed
Fri Mar 21 19:25:14 2025: BS 1 completed
Fri Mar 21 19:25:17 2025: BS 1 completed
Fri Mar 21 19:25:19 2025: BS 1 completed
Fri Mar 21 19:25:21 2025: BS 1 completed
Fri Mar 21 19:25:24 2025: BS 1 completed
Fri Mar 21 19:25:26 2025: BS 1 completed
Fri Mar 21 19:25:29 2025: BS 1 completed
Fri Mar 21 19:25:31 2025: BS 1 completed
Fri Mar 21 19:25:34 2025: BS 1 completed
Fri Mar 21 19:25:36 2025: BS 1 completed
Fri Mar 21 19:25:38 2025: BS 1 completed
Fri Mar 21 19:25:41 2025: BS 1 completed
Fri Mar 21 19:25:43 2025: BS 1 completed
Fri Mar 21 19:25:46 2025: BS 1 completed
Fri Mar 21 19:25:48 2025: BS 1 completed
Fri Mar 21 19:25:50 2025: BS 1 completed
Fri Mar 21 19:25:53 2025: BS 1 completed
Fri Mar 21 19:25:55 2025: BS 1 completed
Fri Mar 21 19:25:58 2025: BS 1 completed
Fri Mar 21 19:26:00 2025: BS 1 completed
Fri Mar 21 19:26:02 2025: BS 1 completed
Fri Mar 21 19:26:05 2025: BS 1 completed
Fri Mar 21 19:26:07 2025: BS 1 completed
Fri Mar 21 19:26:10 2025: BS 1 completed
Fri Mar 21 19:26:12 2025: BS 1 completed
Fri Mar 21 19:26:14 2025: BS 1 completed
Fri Mar 21 19:26:17 2025: BS 1 completed
Fri Mar 21 19:26:19 2025: BS 1 completed
Fri Mar 21 19:26:22 2025: BS 1 completed
Fri Mar 21 19:26:24 2025: BS 1 completed
Fri Mar 21 19:26:27 2025: BS 1 completed
Fri Mar 21 19:26:29 2025: BS 1 completed
Fri Mar 21 19:26:31 2025: BS 1 completed
Fri Mar 21 19:26:34 2025: BS 1 completed
Fri Mar 21 19:26:36 2025: BS 1 completed
Fri Mar 21 19:26:39 2025: BS 1 completed
Fri Mar 21 19:26:41 2025: BS 1 completed
Fri Mar 21 19:26:43 2025: BS 1 completed
Fri Mar 21 19:26:46 2025: BS 1 completed
Fri Mar 21 19:26:48 2025: BS 1 completed
Fri Mar 21 19:26:51 2025: BS 1 completed
Fri Mar 21 19:26:53 2025: BS 1 completed
Fri Mar 21 19:26:55 2025: BS 1 completed
Fri Mar 21 19:26:58 2025: BS 1 completed
Fri Mar 21 19:27:00 2025: BS 1 completed
Fri Mar 21 19:27:03 2025: BS 1 completed
Fri Mar 21 19:27:05 2025: BS 1 completed
Fri Mar 21 19:27:07 2025: BS 1 completed
Fri Mar 21 19:27:10 2025: BS 1 completed
Fri Mar 21 19:27:12 2025: BS 1 completed
Fri Mar 21 19:27:15 2025: BS 1 completed
Fri Mar 21 19:27:17 2025: BS 1 completed
Fri Mar 21 19:27:20 2025: BS 1 completed
Fri Mar 21 19:27:22 2025: BS 1 completed
Fri Mar 21 19:27:24 2025: BS 1 completed
Fri Mar 21 19:27:27 2025: BS 1 completed
Fri Mar 21 19:27:29 2025: BS 1 completed
Fri Mar 21 19:27:32 2025: BS 1 completed
Fri Mar 21 19:27:34 2025: BS 1 completed
Fri Mar 21 19:27:36 2025: BS 1 completed
Fri Mar 21 19:27:39 2025: BS 1 completed
Fri Mar 21 19:27:41 2025: BS 1 completed
Fri Mar 21 19:27:44 2025: BS 1 completed
Fri Mar 21 19:27:46 2025: BS 1 completed
Fri Mar 21 19:27:48 2025: BS 1 completed
Fri Mar 21 19:27:51 2025: BS 1 completed
Fri Mar 21 19:27:53 2025: BS 1 completed
Fri Mar 21 19:27:56 2025: BS 1 completed
Fri Mar 21 19:27:58 2025: BS 1 completed
Fri Mar 21 19:28:00 2025: BS 1 completed
Fri Mar 21 19:28:03 2025: BS 1 completed
Fri Mar 21 19:28:05 2025: BS 1 completed
Fri Mar 21 19:28:08 2025: BS 1 completed
Fri Mar 21 19:28:10 2025: BS 1 completed
Fri Mar 21 19:28:13 2025: BS 1 completed
Fri Mar 21 19:28:15 2025: BS 1 completed
Fri Mar 21 19:28:17 2025: BS 1 completed
Fri Mar 21 19:28:20 2025: BS 1 completed
Fri Mar 21 19:28:22 2025: BS 1 completed
Fri Mar 21 19:28:25 2025: BS 1 completed
Fri Mar 21 19:28:27 2025: BS 1 completed
Fri Mar 21 19:28:29 2025: BS 1 completed
Fri Mar 21 19:28:32 2025: BS 1 completed
Fri Mar 21 19:28:34 2025: BS 1 completed
Fri Mar 21 19:28:37 2025: BS 1 completed
Fri Mar 21 19:28:39 2025: BS 1 completed
Fri Mar 21 19:28:41 2025: BS 1 completed
Fri Mar 21 19:28:44 2025: BS 1 completed
Fri Mar 21 19:28:46 2025: BS 1 completed
Fri Mar 21 19:28:49 2025: BS 1 completed
Fri Mar 21 19:28:51 2025: BS 1 completed
Fri Mar 21 19:28:54 2025: BS 1 completed
Fri Mar 21 19:28:56 2025: BS 1 completed
Fri Mar 21 19:28:58 2025: BS 1 completed
Fri Mar 21 19:29:01 2025: BS 1 completed
Fri Mar 21 19:29:03 2025: BS 1 completed
Fri Mar 21 19:29:06 2025: BS 1 completed
Fri Mar 21 19:29:08 2025: BS 1 completed
Fri Mar 21 19:29:10 2025: BS 1 completed
Fri Mar 21 19:29:13 2025: BS 1 completed
Fri Mar 21 19:29:15 2025: BS 1 completed
Fri Mar 21 19:29:18 2025: BS 1 completed
Fri Mar 21 19:29:20 2025: BS 1 completed
Fri Mar 21 19:29:23 2025: BS 1 completed
Fri Mar 21 19:29:25 2025: BS 1 completed
Fri Mar 21 19:29:27 2025: BS 1 completed
Fri Mar 21 19:29:30 2025: BS 1 completed
Fri Mar 21 19:29:32 2025: BS 1 completed
Fri Mar 21 19:29:35 2025: BS 1 completed
Fri Mar 21 19:29:37 2025: BS 1 completed
Fri Mar 21 19:29:39 2025: BS 1 completed
Fri Mar 21 19:29:42 2025: BS 1 completed
Fri Mar 21 19:29:44 2025: BS 1 completed
Fri Mar 21 19:29:47 2025: BS 1 completed
Fri Mar 21 19:29:49 2025: BS 1 completed
Fri Mar 21 19:29:51 2025: BS 1 completed
Fri Mar 21 19:29:54 2025: BS 1 completed
Fri Mar 21 19:29:56 2025: BS 1 completed
Fri Mar 21 19:29:59 2025: BS 1 completed
Fri Mar 21 19:30:01 2025: BS 1 completed
Fri Mar 21 19:30:04 2025: BS 1 completed
Fri Mar 21 19:30:06 2025: BS 1 completed
Fri Mar 21 19:30:08 2025: BS 1 completed
Fri Mar 21 19:30:11 2025: BS 1 completed
Fri Mar 21 19:30:13 2025: BS 1 completed
Fri Mar 21 19:30:16 2025: BS 1 completed
Fri Mar 21 19:30:18 2025: BS 1 completed
Fri Mar 21 19:30:20 2025: BS 1 completed
Fri Mar 21 19:30:23 2025: BS 1 completed
Fri Mar 21 19:30:25 2025: BS 1 completed
Fri Mar 21 19:30:28 2025: BS 1 completed
Fri Mar 21 19:30:30 2025: BS 1 completed
Fri Mar 21 19:30:33 2025: BS 1 completed
Fri Mar 21 19:30:35 2025: BS 1 completed
Fri Mar 21 19:30:37 2025: BS 1 completed
Fri Mar 21 19:30:40 2025: BS 1 completed
Fri Mar 21 19:30:42 2025: BS 1 completed
Fri Mar 21 19:30:45 2025: BS 1 completed
Fri Mar 21 19:30:47 2025: BS 1 completed
Fri Mar 21 19:30:49 2025: BS 1 completed
Fri Mar 21 19:30:52 2025: BS 1 completed
Fri Mar 21 19:30:54 2025: BS 1 completed
Fri Mar 21 19:30:57 2025: BS 1 completed
Fri Mar 21 19:30:59 2025: BS 1 completed
Fri Mar 21 19:31:01 2025: BS 1 completed
Fri Mar 21 19:31:04 2025: BS 1 completed
Fri Mar 21 19:31:06 2025: BS 1 completed
Fri Mar 21 19:31:09 2025: BS 1 completed
Fri Mar 21 19:31:11 2025: BS 1 completed
Fri Mar 21 19:31:14 2025: BS 1 completed
Fri Mar 21 19:31:16 2025: BS 1 completed
Fri Mar 21 19:31:18 2025: BS 1 completed
Fri Mar 21 19:31:21 2025: BS 1 completed
Fri Mar 21 19:31:23 2025: BS 1 completed
Fri Mar 21 19:31:26 2025: BS 1 completed
Fri Mar 21 19:31:28 2025: BS 1 completed
Fri Mar 21 19:31:30 2025: BS 1 completed
Fri Mar 21 19:31:33 2025: BS 1 completed
Fri Mar 21 19:31:35 2025: BS 1 completed
Fri Mar 21 19:31:38 2025: BS 1 completed
Fri Mar 21 19:31:40 2025: BS 1 completed
Fri Mar 21 19:31:43 2025: BS 1 completed
Fri Mar 21 19:31:45 2025: BS 1 completed
Fri Mar 21 19:31:47 2025: BS 1 completed
Fri Mar 21 19:31:50 2025: BS 1 completed
Fri Mar 21 19:31:52 2025: BS 1 completed
Fri Mar 21 19:31:55 2025: BS 1 completed
Fri Mar 21 19:31:57 2025: BS 1 completed
Fri Mar 21 19:31:59 2025: BS 1 completed
Fri Mar 21 19:32:02 2025: BS 1 completed
Fri Mar 21 19:32:04 2025: BS 1 completed
Fri Mar 21 19:32:07 2025: BS 1 completed
Fri Mar 21 19:32:09 2025: BS 1 completed
Fri Mar 21 19:32:12 2025: BS 1 completed
Fri Mar 21 19:32:14 2025: BS 1 completed
Fri Mar 21 19:32:16 2025: BS 1 completed
Fri Mar 21 19:32:19 2025: BS 1 completed
Fri Mar 21 19:32:21 2025: BS 1 completed
Fri Mar 21 19:32:24 2025: BS 1 completed
Fri Mar 21 19:32:26 2025: BS 1 completed
Fri Mar 21 19:32:28 2025: BS 1 completed
Fri Mar 21 19:32:31 2025: BS 1 completed
Fri Mar 21 19:32:33 2025: BS 1 completed
Fri Mar 21 19:32:36 2025: BS 1 completed
Fri Mar 21 19:32:38 2025: BS 1 completed
Fri Mar 21 19:32:41 2025: BS 1 completed
Fri Mar 21 19:32:43 2025: BS 1 completed
Fri Mar 21 19:32:45 2025: BS 1 completed
Fri Mar 21 19:32:48 2025: BS 1 completed
Fri Mar 21 19:32:50 2025: BS 1 completed
Fri Mar 21 19:32:53 2025: BS 1 completed
Fri Mar 21 19:32:55 2025: BS 1 completed
Fri Mar 21 19:32:57 2025: BS 1 completed
Fri Mar 21 19:33:00 2025: BS 1 completed
Fri Mar 21 19:33:02 2025: BS 1 completed
Fri Mar 21 19:33:05 2025: BS 1 completed
Fri Mar 21 19:33:07 2025: BS 1 completed
