# Supplementary material for: Photochemical Flow Synthesis of Trisubstituted Oxazoles Enabled by High-Power UV–B LED Modules
Source: Org Lett. 2025 Sep 4;27(36):10152–6. doi: 10.1021/acs.orglett.5c03241 (PMC12442076; doi:10.1021/acs.orglett.5c03241)
Supplement: Supplementary file 1 [file ol5c03241_si_001.zip › FID Publication/1h/RC-3-D-48B-P_PROTON_20250321_03.fid/log]

Fri Mar 21 18:54:01 2025: Experiment started
Fri Mar 21 18:54:06 2025: BS 1 completed
Fri Mar 21 18:54:09 2025: BS 2 completed
Fri Mar 21 18:54:13 2025: BS 3 completed
Fri Mar 21 18:54:16 2025: BS 4 completed
Fri Mar 21 18:54:19 2025: BS 5 completed
Fri Mar 21 18:54:23 2025: BS 6 completed
Fri Mar 21 18:54:26 2025: BS 7 completed
