# Supplementary material for: Photochemical Flow Synthesis of Trisubstituted Oxazoles Enabled by High-Power UV–B LED Modules
Source: Org Lett. 2025 Sep 4;27(36):10152–6. doi: 10.1021/acs.orglett.5c03241 (PMC12442076; doi:10.1021/acs.orglett.5c03241)
Supplement: Supplementary file 1 [file ol5c03241_si_001.zip › FID Publication/1j/RC-3-D-46A-P_CARBON_20250315_01.fid/log]

Sat Mar 15 08:43:41 2025: Experiment started
Sat Mar 15 08:48:14 2025: BS 1 completed
Sat Mar 15 08:48:30 2025: BS 2 completed
Sat Mar 15 08:48:46 2025: BS 3 completed
Sat Mar 15 08:49:02 2025: BS 4 completed
Sat Mar 15 08:49:18 2025: BS 5 completed
Sat Mar 15 08:49:34 2025: BS 6 completed
Sat Mar 15 08:49:50 2025: BS 7 completed
Sat Mar 15 08:50:06 2025: BS 8 completed
Sat Mar 15 08:50:22 2025: BS 9 completed
Sat Mar 15 08:50:38 2025: BS 10 completed
Sat Mar 15 08:50:54 2025: BS 11 completed
Sat Mar 15 08:51:10 2025: BS 12 completed
Sat Mar 15 08:51:26 2025: BS 13 completed
Sat Mar 15 08:51:42 2025: BS 14 completed
Sat Mar 15 08:51:58 2025: BS 15 completed
Sat Mar 15 08:52:14 2025: BS 16 completed
Sat Mar 15 08:52:30 2025: BS 17 completed
Sat Mar 15 08:52:46 2025: BS 18 completed
Sat Mar 15 08:53:02 2025: BS 19 completed
Sat Mar 15 08:53:18 2025: BS 20 completed
Sat Mar 15 08:53:34 2025: BS 21 completed
Sat Mar 15 08:53:50 2025: BS 22 completed
Sat Mar 15 08:54:06 2025: BS 23 completed
Sat Mar 15 08:54:22 2025: BS 24 completed
Sat Mar 15 08:54:38 2025: BS 25 completed
Sat Mar 15 08:54:54 2025: BS 26 completed
Sat Mar 15 08:55:10 2025: BS 27 completed
Sat Mar 15 08:55:26 2025: BS 28 completed
Sat Mar 15 08:55:42 2025: BS 29 completed
Sat Mar 15 08:55:58 2025: BS 30 completed
Sat Mar 15 08:56:14 2025: BS 31 completed
