# Supplementary material for: Photochemical Flow Synthesis of Trisubstituted Oxazoles Enabled by High-Power UV–B LED Modules
Source: Org Lett. 2025 Sep 4;27(36):10152–6. doi: 10.1021/acs.orglett.5c03241 (PMC12442076; doi:10.1021/acs.orglett.5c03241)
Supplement: Supplementary file 1 [file ol5c03241_si_001.zip › FID Publication/1j/RC-3-D-46A-P_gHMBCAD_20250315_01.fid/log]

Sat Mar 15 07:01:04 2025: Experiment started
Sat Mar 15 07:01:50 2025: BS 1 completed
Sat Mar 15 07:01:55 2025: BS 1 completed
Sat Mar 15 07:02:00 2025: BS 1 completed
Sat Mar 15 07:02:05 2025: BS 1 completed
Sat Mar 15 07:02:10 2025: BS 1 completed
Sat Mar 15 07:02:15 2025: BS 1 completed
Sat Mar 15 07:02:20 2025: BS 1 completed
Sat Mar 15 07:02:25 2025: BS 1 completed
Sat Mar 15 07:02:29 2025: BS 1 completed
Sat Mar 15 07:02:34 2025: BS 1 completed
Sat Mar 15 07:02:39 2025: BS 1 completed
Sat Mar 15 07:02:44 2025: BS 1 completed
Sat Mar 15 07:02:49 2025: BS 1 completed
Sat Mar 15 07:02:54 2025: BS 1 completed
Sat Mar 15 07:02:59 2025: BS 1 completed
Sat Mar 15 07:03:04 2025: BS 1 completed
Sat Mar 15 07:03:09 2025: BS 1 completed
Sat Mar 15 07:03:14 2025: BS 1 completed
Sat Mar 15 07:03:19 2025: BS 1 completed
Sat Mar 15 07:03:24 2025: BS 1 completed
Sat Mar 15 07:03:29 2025: BS 1 completed
Sat Mar 15 07:03:34 2025: BS 1 completed
Sat Mar 15 07:03:38 2025: BS 1 completed
Sat Mar 15 07:03:43 2025: BS 1 completed
Sat Mar 15 07:03:48 2025: BS 1 completed
Sat Mar 15 07:03:53 2025: BS 1 completed
Sat Mar 15 07:03:58 2025: BS 1 completed
Sat Mar 15 07:04:03 2025: BS 1 completed
Sat Mar 15 07:04:08 2025: BS 1 completed
Sat Mar 15 07:04:13 2025: BS 1 completed
Sat Mar 15 07:04:18 2025: BS 1 completed
Sat Mar 15 07:04:23 2025: BS 1 completed
Sat Mar 15 07:04:28 2025: BS 1 completed
Sat Mar 15 07:04:33 2025: BS 1 completed
Sat Mar 15 07:04:38 2025: BS 1 completed
Sat Mar 15 07:04:43 2025: BS 1 completed
Sat Mar 15 07:04:47 2025: BS 1 completed
Sat Mar 15 07:04:52 2025: BS 1 completed
Sat Mar 15 07:04:57 2025: BS 1 completed
Sat Mar 15 07:05:02 2025: BS 1 completed
Sat Mar 15 07:05:07 2025: BS 1 completed
Sat Mar 15 07:05:12 2025: BS 1 completed
Sat Mar 15 07:05:17 2025: BS 1 completed
Sat Mar 15 07:05:22 2025: BS 1 completed
Sat Mar 15 07:05:27 2025: BS 1 completed
Sat Mar 15 07:05:32 2025: BS 1 completed
Sat Mar 15 07:05:37 2025: BS 1 completed
Sat Mar 15 07:05:42 2025: BS 1 completed
Sat Mar 15 07:05:47 2025: BS 1 completed
Sat Mar 15 07:05:52 2025: BS 1 completed
Sat Mar 15 07:05:57 2025: BS 1 completed
Sat Mar 15 07:06:01 2025: BS 1 completed
Sat Mar 15 07:06:06 2025: BS 1 completed
Sat Mar 15 07:06:11 2025: BS 1 completed
Sat Mar 15 07:06:16 2025: BS 1 completed
Sat Mar 15 07:06:21 2025: BS 1 completed
Sat Mar 15 07:06:26 2025: BS 1 completed
Sat Mar 15 07:06:31 2025: BS 1 completed
Sat Mar 15 07:06:36 2025: BS 1 completed
Sat Mar 15 07:06:41 2025: BS 1 completed
Sat Mar 15 07:06:46 2025: BS 1 completed
Sat Mar 15 07:06:51 2025: BS 1 completed
Sat Mar 15 07:06:56 2025: BS 1 completed
Sat Mar 15 07:07:01 2025: BS 1 completed
Sat Mar 15 07:07:06 2025: BS 1 completed
Sat Mar 15 07:07:11 2025: BS 1 completed
Sat Mar 15 07:07:15 2025: BS 1 completed
Sat Mar 15 07:07:20 2025: BS 1 completed
Sat Mar 15 07:07:25 2025: BS 1 completed
Sat Mar 15 07:07:30 2025: BS 1 completed
Sat Mar 15 07:07:35 2025: BS 1 completed
Sat Mar 15 07:07:40 2025: BS 1 completed
Sat Mar 15 07:07:45 2025: BS 1 completed
Sat Mar 15 07:07:50 2025: BS 1 completed
Sat Mar 15 07:07:55 2025: BS 1 completed
Sat Mar 15 07:08:00 2025: BS 1 completed
Sat Mar 15 07:08:05 2025: BS 1 completed
Sat Mar 15 07:08:10 2025: BS 1 completed
Sat Mar 15 07:08:15 2025: BS 1 completed
Sat Mar 15 07:08:20 2025: BS 1 completed
Sat Mar 15 07:08:25 2025: BS 1 completed
Sat Mar 15 07:08:29 2025: BS 1 completed
Sat Mar 15 07:08:34 2025: BS 1 completed
Sat Mar 15 07:08:39 2025: BS 1 completed
Sat Mar 15 07:08:44 2025: BS 1 completed
Sat Mar 15 07:08:49 2025: BS 1 completed
Sat Mar 15 07:08:54 2025: BS 1 completed
Sat Mar 15 07:08:59 2025: BS 1 completed
Sat Mar 15 07:09:04 2025: BS 1 completed
Sat Mar 15 07:09:09 2025: BS 1 completed
Sat Mar 15 07:09:14 2025: BS 1 completed
Sat Mar 15 07:09:19 2025: BS 1 completed
Sat Mar 15 07:09:24 2025: BS 1 completed
Sat Mar 15 07:09:29 2025: BS 1 completed
Sat Mar 15 07:09:34 2025: BS 1 completed
Sat Mar 15 07:09:39 2025: BS 1 completed
Sat Mar 15 07:09:43 2025: BS 1 completed
Sat Mar 15 07:09:48 2025: BS 1 completed
Sat Mar 15 07:09:53 2025: BS 1 completed
Sat Mar 15 07:09:58 2025: BS 1 completed
Sat Mar 15 07:10:03 2025: BS 1 completed
Sat Mar 15 07:10:08 2025: BS 1 completed
Sat Mar 15 07:10:13 2025: BS 1 completed
Sat Mar 15 07:10:18 2025: BS 1 completed
Sat Mar 15 07:10:23 2025: BS 1 completed
Sat Mar 15 07:10:28 2025: BS 1 completed
Sat Mar 15 07:10:33 2025: BS 1 completed
Sat Mar 15 07:10:38 2025: BS 1 completed
Sat Mar 15 07:10:43 2025: BS 1 completed
Sat Mar 15 07:10:48 2025: BS 1 completed
Sat Mar 15 07:10:53 2025: BS 1 completed
Sat Mar 15 07:10:58 2025: BS 1 completed
Sat Mar 15 07:11:02 2025: BS 1 completed
Sat Mar 15 07:11:07 2025: BS 1 completed
Sat Mar 15 07:11:12 2025: BS 1 completed
Sat Mar 15 07:11:17 2025: BS 1 completed
Sat Mar 15 07:11:22 2025: BS 1 completed
Sat Mar 15 07:11:27 2025: BS 1 completed
Sat Mar 15 07:11:32 2025: BS 1 completed
Sat Mar 15 07:11:37 2025: BS 1 completed
Sat Mar 15 07:11:42 2025: BS 1 completed
Sat Mar 15 07:11:47 2025: BS 1 completed
Sat Mar 15 07:11:52 2025: BS 1 completed
Sat Mar 15 07:11:57 2025: BS 1 completed
Sat Mar 15 07:12:02 2025: BS 1 completed
Sat Mar 15 07:12:07 2025: BS 1 completed
Sat Mar 15 07:12:12 2025: BS 1 completed
Sat Mar 15 07:12:17 2025: BS 1 completed
Sat Mar 15 07:12:21 2025: BS 1 completed
Sat Mar 15 07:12:26 2025: BS 1 completed
Sat Mar 15 07:12:31 2025: BS 1 completed
Sat Mar 15 07:12:36 2025: BS 1 completed
Sat Mar 15 07:12:41 2025: BS 1 completed
Sat Mar 15 07:12:46 2025: BS 1 completed
Sat Mar 15 07:12:51 2025: BS 1 completed
Sat Mar 15 07:12:56 2025: BS 1 completed
Sat Mar 15 07:13:01 2025: BS 1 completed
Sat Mar 15 07:13:06 2025: BS 1 completed
Sat Mar 15 07:13:11 2025: BS 1 completed
Sat Mar 15 07:13:16 2025: BS 1 completed
Sat Mar 15 07:13:21 2025: BS 1 completed
Sat Mar 15 07:13:26 2025: BS 1 completed
Sat Mar 15 07:13:31 2025: BS 1 completed
Sat Mar 15 07:13:36 2025: BS 1 completed
Sat Mar 15 07:13:41 2025: BS 1 completed
Sat Mar 15 07:13:45 2025: BS 1 completed
Sat Mar 15 07:13:50 2025: BS 1 completed
Sat Mar 15 07:13:55 2025: BS 1 completed
Sat Mar 15 07:14:00 2025: BS 1 completed
Sat Mar 15 07:14:05 2025: BS 1 completed
Sat Mar 15 07:14:10 2025: BS 1 completed
Sat Mar 15 07:14:15 2025: BS 1 completed
Sat Mar 15 07:14:20 2025: BS 1 completed
Sat Mar 15 07:14:25 2025: BS 1 completed
Sat Mar 15 07:14:30 2025: BS 1 completed
Sat Mar 15 07:14:35 2025: BS 1 completed
Sat Mar 15 07:14:40 2025: BS 1 completed
Sat Mar 15 07:14:45 2025: BS 1 completed
Sat Mar 15 07:14:50 2025: BS 1 completed
Sat Mar 15 07:14:55 2025: BS 1 completed
Sat Mar 15 07:15:00 2025: BS 1 completed
Sat Mar 15 07:15:05 2025: BS 1 completed
Sat Mar 15 07:15:09 2025: BS 1 completed
Sat Mar 15 07:15:14 2025: BS 1 completed
Sat Mar 15 07:15:19 2025: BS 1 completed
Sat Mar 15 07:15:24 2025: BS 1 completed
Sat Mar 15 07:15:29 2025: BS 1 completed
Sat Mar 15 07:15:34 2025: BS 1 completed
Sat Mar 15 07:15:39 2025: BS 1 completed
Sat Mar 15 07:15:44 2025: BS 1 completed
Sat Mar 15 07:15:49 2025: BS 1 completed
Sat Mar 15 07:15:54 2025: BS 1 completed
Sat Mar 15 07:15:59 2025: BS 1 completed
Sat Mar 15 07:16:04 2025: BS 1 completed
Sat Mar 15 07:16:09 2025: BS 1 completed
Sat Mar 15 07:16:14 2025: BS 1 completed
Sat Mar 15 07:16:19 2025: BS 1 completed
Sat Mar 15 07:16:24 2025: BS 1 completed
Sat Mar 15 07:16:29 2025: BS 1 completed
Sat Mar 15 07:16:33 2025: BS 1 completed
Sat Mar 15 07:16:38 2025: BS 1 completed
Sat Mar 15 07:16:43 2025: BS 1 completed
Sat Mar 15 07:16:48 2025: BS 1 completed
Sat Mar 15 07:16:53 2025: BS 1 completed
Sat Mar 15 07:16:58 2025: BS 1 completed
Sat Mar 15 07:17:03 2025: BS 1 completed
Sat Mar 15 07:17:08 2025: BS 1 completed
Sat Mar 15 07:17:13 2025: BS 1 completed
Sat Mar 15 07:17:18 2025: BS 1 completed
Sat Mar 15 07:17:23 2025: BS 1 completed
Sat Mar 15 07:17:28 2025: BS 1 completed
Sat Mar 15 07:17:33 2025: BS 1 completed
Sat Mar 15 07:17:38 2025: BS 1 completed
Sat Mar 15 07:17:43 2025: BS 1 completed
Sat Mar 15 07:17:48 2025: BS 1 completed
Sat Mar 15 07:17:53 2025: BS 1 completed
Sat Mar 15 07:17:58 2025: BS 1 completed
Sat Mar 15 07:18:02 2025: BS 1 completed
Sat Mar 15 07:18:07 2025: BS 1 completed
Sat Mar 15 07:18:12 2025: BS 1 completed
Sat Mar 15 07:18:17 2025: BS 1 completed
Sat Mar 15 07:18:22 2025: BS 1 completed
Sat Mar 15 07:18:27 2025: BS 1 completed
Sat Mar 15 07:18:32 2025: BS 1 completed
Sat Mar 15 07:18:37 2025: BS 1 completed
Sat Mar 15 07:18:42 2025: BS 1 completed
Sat Mar 15 07:18:47 2025: BS 1 completed
Sat Mar 15 07:18:52 2025: BS 1 completed
Sat Mar 15 07:18:57 2025: BS 1 completed
Sat Mar 15 07:19:02 2025: BS 1 completed
Sat Mar 15 07:19:07 2025: BS 1 completed
Sat Mar 15 07:19:12 2025: BS 1 completed
Sat Mar 15 07:19:17 2025: BS 1 completed
Sat Mar 15 07:19:22 2025: BS 1 completed
Sat Mar 15 07:19:27 2025: BS 1 completed
Sat Mar 15 07:19:31 2025: BS 1 completed
Sat Mar 15 07:19:36 2025: BS 1 completed
Sat Mar 15 07:19:41 2025: BS 1 completed
Sat Mar 15 07:19:46 2025: BS 1 completed
Sat Mar 15 07:19:51 2025: BS 1 completed
Sat Mar 15 07:19:56 2025: BS 1 completed
Sat Mar 15 07:20:01 2025: BS 1 completed
Sat Mar 15 07:20:06 2025: BS 1 completed
Sat Mar 15 07:20:11 2025: BS 1 completed
Sat Mar 15 07:20:16 2025: BS 1 completed
Sat Mar 15 07:20:21 2025: BS 1 completed
Sat Mar 15 07:20:26 2025: BS 1 completed
Sat Mar 15 07:20:31 2025: BS 1 completed
Sat Mar 15 07:20:36 2025: BS 1 completed
Sat Mar 15 07:20:41 2025: BS 1 completed
Sat Mar 15 07:20:46 2025: BS 1 completed
Sat Mar 15 07:20:51 2025: BS 1 completed
Sat Mar 15 07:20:56 2025: BS 1 completed
Sat Mar 15 07:21:01 2025: BS 1 completed
Sat Mar 15 07:21:05 2025: BS 1 completed
Sat Mar 15 07:21:10 2025: BS 1 completed
Sat Mar 15 07:21:15 2025: BS 1 completed
Sat Mar 15 07:21:20 2025: BS 1 completed
Sat Mar 15 07:21:25 2025: BS 1 completed
Sat Mar 15 07:21:30 2025: BS 1 completed
Sat Mar 15 07:21:35 2025: BS 1 completed
Sat Mar 15 07:21:40 2025: BS 1 completed
Sat Mar 15 07:21:45 2025: BS 1 completed
Sat Mar 15 07:21:50 2025: BS 1 completed
Sat Mar 15 07:21:55 2025: BS 1 completed
Sat Mar 15 07:22:00 2025: BS 1 completed
Sat Mar 15 07:22:05 2025: BS 1 completed
Sat Mar 15 07:22:10 2025: BS 1 completed
Sat Mar 15 07:22:15 2025: BS 1 completed
Sat Mar 15 07:22:20 2025: BS 1 completed
Sat Mar 15 07:22:25 2025: BS 1 completed
Sat Mar 15 07:22:30 2025: BS 1 completed
Sat Mar 15 07:22:35 2025: BS 1 completed
Sat Mar 15 07:22:39 2025: BS 1 completed
Sat Mar 15 07:22:44 2025: BS 1 completed
Sat Mar 15 07:22:49 2025: BS 1 completed
Sat Mar 15 07:22:54 2025: BS 1 completed
Sat Mar 15 07:22:59 2025: BS 1 completed
Sat Mar 15 07:23:04 2025: BS 1 completed
Sat Mar 15 07:23:09 2025: BS 1 completed
Sat Mar 15 07:23:14 2025: BS 1 completed
Sat Mar 15 07:23:19 2025: BS 1 completed
Sat Mar 15 07:23:24 2025: BS 1 completed
Sat Mar 15 07:23:29 2025: BS 1 completed
Sat Mar 15 07:23:34 2025: BS 1 completed
Sat Mar 15 07:23:39 2025: BS 1 completed
Sat Mar 15 07:23:44 2025: BS 1 completed
Sat Mar 15 07:23:49 2025: BS 1 completed
Sat Mar 15 07:23:54 2025: BS 1 completed
Sat Mar 15 07:23:59 2025: BS 1 completed
Sat Mar 15 07:24:04 2025: BS 1 completed
Sat Mar 15 07:24:09 2025: BS 1 completed
Sat Mar 15 07:24:14 2025: BS 1 completed
Sat Mar 15 07:24:18 2025: BS 1 completed
Sat Mar 15 07:24:23 2025: BS 1 completed
Sat Mar 15 07:24:28 2025: BS 1 completed
Sat Mar 15 07:24:33 2025: BS 1 completed
Sat Mar 15 07:24:38 2025: BS 1 completed
Sat Mar 15 07:24:43 2025: BS 1 completed
Sat Mar 15 07:24:48 2025: BS 1 completed
Sat Mar 15 07:24:53 2025: BS 1 completed
Sat Mar 15 07:24:58 2025: BS 1 completed
Sat Mar 15 07:25:03 2025: BS 1 completed
Sat Mar 15 07:25:08 2025: BS 1 completed
Sat Mar 15 07:25:13 2025: BS 1 completed
Sat Mar 15 07:25:18 2025: BS 1 completed
Sat Mar 15 07:25:23 2025: BS 1 completed
Sat Mar 15 07:25:28 2025: BS 1 completed
Sat Mar 15 07:25:33 2025: BS 1 completed
Sat Mar 15 07:25:38 2025: BS 1 completed
Sat Mar 15 07:25:43 2025: BS 1 completed
Sat Mar 15 07:25:48 2025: BS 1 completed
Sat Mar 15 07:25:53 2025: BS 1 completed
Sat Mar 15 07:25:58 2025: BS 1 completed
Sat Mar 15 07:26:02 2025: BS 1 completed
Sat Mar 15 07:26:07 2025: BS 1 completed
Sat Mar 15 07:26:12 2025: BS 1 completed
Sat Mar 15 07:26:17 2025: BS 1 completed
Sat Mar 15 07:26:22 2025: BS 1 completed
Sat Mar 15 07:26:27 2025: BS 1 completed
Sat Mar 15 07:26:32 2025: BS 1 completed
Sat Mar 15 07:26:37 2025: BS 1 completed
Sat Mar 15 07:26:42 2025: BS 1 completed
Sat Mar 15 07:26:47 2025: BS 1 completed
Sat Mar 15 07:26:52 2025: BS 1 completed
Sat Mar 15 07:26:57 2025: BS 1 completed
Sat Mar 15 07:27:02 2025: BS 1 completed
Sat Mar 15 07:27:07 2025: BS 1 completed
Sat Mar 15 07:27:12 2025: BS 1 completed
Sat Mar 15 07:27:17 2025: BS 1 completed
Sat Mar 15 07:27:22 2025: BS 1 completed
Sat Mar 15 07:27:27 2025: BS 1 completed
Sat Mar 15 07:27:32 2025: BS 1 completed
Sat Mar 15 07:27:37 2025: BS 1 completed
Sat Mar 15 07:27:42 2025: BS 1 completed
Sat Mar 15 07:27:47 2025: BS 1 completed
Sat Mar 15 07:27:51 2025: BS 1 completed
Sat Mar 15 07:27:56 2025: BS 1 completed
Sat Mar 15 07:28:01 2025: BS 1 completed
Sat Mar 15 07:28:06 2025: BS 1 completed
Sat Mar 15 07:28:11 2025: BS 1 completed
Sat Mar 15 07:28:16 2025: BS 1 completed
Sat Mar 15 07:28:21 2025: BS 1 completed
Sat Mar 15 07:28:26 2025: BS 1 completed
Sat Mar 15 07:28:31 2025: BS 1 completed
Sat Mar 15 07:28:36 2025: BS 1 completed
Sat Mar 15 07:28:41 2025: BS 1 completed
Sat Mar 15 07:28:46 2025: BS 1 completed
Sat Mar 15 07:28:51 2025: BS 1 completed
Sat Mar 15 07:28:56 2025: BS 1 completed
Sat Mar 15 07:29:01 2025: BS 1 completed
Sat Mar 15 07:29:06 2025: BS 1 completed
Sat Mar 15 07:29:11 2025: BS 1 completed
Sat Mar 15 07:29:16 2025: BS 1 completed
Sat Mar 15 07:29:21 2025: BS 1 completed
Sat Mar 15 07:29:26 2025: BS 1 completed
Sat Mar 15 07:29:31 2025: BS 1 completed
Sat Mar 15 07:29:36 2025: BS 1 completed
Sat Mar 15 07:29:40 2025: BS 1 completed
Sat Mar 15 07:29:45 2025: BS 1 completed
Sat Mar 15 07:29:50 2025: BS 1 completed
Sat Mar 15 07:29:55 2025: BS 1 completed
Sat Mar 15 07:30:00 2025: BS 1 completed
Sat Mar 15 07:30:05 2025: BS 1 completed
Sat Mar 15 07:30:10 2025: BS 1 completed
Sat Mar 15 07:30:15 2025: BS 1 completed
Sat Mar 15 07:30:20 2025: BS 1 completed
Sat Mar 15 07:30:25 2025: BS 1 completed
Sat Mar 15 07:30:30 2025: BS 1 completed
Sat Mar 15 07:30:35 2025: BS 1 completed
Sat Mar 15 07:30:40 2025: BS 1 completed
Sat Mar 15 07:30:45 2025: BS 1 completed
Sat Mar 15 07:30:50 2025: BS 1 completed
Sat Mar 15 07:30:55 2025: BS 1 completed
Sat Mar 15 07:31:00 2025: BS 1 completed
Sat Mar 15 07:31:05 2025: BS 1 completed
Sat Mar 15 07:31:10 2025: BS 1 completed
Sat Mar 15 07:31:15 2025: BS 1 completed
Sat Mar 15 07:31:20 2025: BS 1 completed
Sat Mar 15 07:31:25 2025: BS 1 completed
Sat Mar 15 07:31:30 2025: BS 1 completed
Sat Mar 15 07:31:34 2025: BS 1 completed
Sat Mar 15 07:31:39 2025: BS 1 completed
Sat Mar 15 07:31:44 2025: BS 1 completed
Sat Mar 15 07:31:49 2025: BS 1 completed
Sat Mar 15 07:31:54 2025: BS 1 completed
Sat Mar 15 07:31:59 2025: BS 1 completed
Sat Mar 15 07:32:04 2025: BS 1 completed
Sat Mar 15 07:32:09 2025: BS 1 completed
Sat Mar 15 07:32:14 2025: BS 1 completed
Sat Mar 15 07:32:19 2025: BS 1 completed
Sat Mar 15 07:32:24 2025: BS 1 completed
Sat Mar 15 07:32:29 2025: BS 1 completed
Sat Mar 15 07:32:34 2025: BS 1 completed
Sat Mar 15 07:32:39 2025: BS 1 completed
Sat Mar 15 07:32:44 2025: BS 1 completed
Sat Mar 15 07:32:49 2025: BS 1 completed
Sat Mar 15 07:32:54 2025: BS 1 completed
Sat Mar 15 07:32:59 2025: BS 1 completed
Sat Mar 15 07:33:04 2025: BS 1 completed
Sat Mar 15 07:33:09 2025: BS 1 completed
Sat Mar 15 07:33:14 2025: BS 1 completed
Sat Mar 15 07:33:19 2025: BS 1 completed
Sat Mar 15 07:33:24 2025: BS 1 completed
Sat Mar 15 07:33:29 2025: BS 1 completed
Sat Mar 15 07:33:34 2025: BS 1 completed
Sat Mar 15 07:33:38 2025: BS 1 completed
Sat Mar 15 07:33:43 2025: BS 1 completed
Sat Mar 15 07:33:48 2025: BS 1 completed
Sat Mar 15 07:33:53 2025: BS 1 completed
Sat Mar 15 07:33:58 2025: BS 1 completed
Sat Mar 15 07:34:03 2025: BS 1 completed
Sat Mar 15 07:34:08 2025: BS 1 completed
Sat Mar 15 07:34:13 2025: BS 1 completed
Sat Mar 15 07:34:18 2025: BS 1 completed
Sat Mar 15 07:34:23 2025: BS 1 completed
Sat Mar 15 07:34:28 2025: BS 1 completed
Sat Mar 15 07:34:33 2025: BS 1 completed
Sat Mar 15 07:34:38 2025: BS 1 completed
Sat Mar 15 07:34:43 2025: BS 1 completed
Sat Mar 15 07:34:48 2025: BS 1 completed
Sat Mar 15 07:34:53 2025: BS 1 completed
Sat Mar 15 07:34:58 2025: BS 1 completed
Sat Mar 15 07:35:03 2025: BS 1 completed
Sat Mar 15 07:35:08 2025: BS 1 completed
Sat Mar 15 07:35:13 2025: BS 1 completed
Sat Mar 15 07:35:18 2025: BS 1 completed
Sat Mar 15 07:35:23 2025: BS 1 completed
Sat Mar 15 07:35:28 2025: BS 1 completed
Sat Mar 15 07:35:33 2025: BS 1 completed
Sat Mar 15 07:35:38 2025: BS 1 completed
Sat Mar 15 07:35:43 2025: BS 1 completed
Sat Mar 15 07:35:47 2025: BS 1 completed
Sat Mar 15 07:35:52 2025: BS 1 completed
Sat Mar 15 07:35:57 2025: BS 1 completed
Sat Mar 15 07:36:02 2025: BS 1 completed
Sat Mar 15 07:36:07 2025: BS 1 completed
Sat Mar 15 07:36:12 2025: BS 1 completed
Sat Mar 15 07:36:17 2025: BS 1 completed
Sat Mar 15 07:36:22 2025: BS 1 completed
Sat Mar 15 07:36:27 2025: BS 1 completed
Sat Mar 15 07:36:32 2025: BS 1 completed
Sat Mar 15 07:36:37 2025: BS 1 completed
Sat Mar 15 07:36:42 2025: BS 1 completed
Sat Mar 15 07:36:47 2025: BS 1 completed
Sat Mar 15 07:36:52 2025: BS 1 completed
Sat Mar 15 07:36:57 2025: BS 1 completed
Sat Mar 15 07:37:02 2025: BS 1 completed
Sat Mar 15 07:37:07 2025: BS 1 completed
Sat Mar 15 07:37:12 2025: BS 1 completed
Sat Mar 15 07:37:17 2025: BS 1 completed
Sat Mar 15 07:37:22 2025: BS 1 completed
Sat Mar 15 07:37:27 2025: BS 1 completed
Sat Mar 15 07:37:32 2025: BS 1 completed
Sat Mar 15 07:37:37 2025: BS 1 completed
Sat Mar 15 07:37:42 2025: BS 1 completed
Sat Mar 15 07:37:47 2025: BS 1 completed
Sat Mar 15 07:37:52 2025: BS 1 completed
Sat Mar 15 07:37:57 2025: BS 1 completed
Sat Mar 15 07:38:01 2025: BS 1 completed
Sat Mar 15 07:38:06 2025: BS 1 completed
Sat Mar 15 07:38:11 2025: BS 1 completed
Sat Mar 15 07:38:16 2025: BS 1 completed
Sat Mar 15 07:38:21 2025: BS 1 completed
Sat Mar 15 07:38:26 2025: BS 1 completed
Sat Mar 15 07:38:31 2025: BS 1 completed
Sat Mar 15 07:38:36 2025: BS 1 completed
Sat Mar 15 07:38:41 2025: BS 1 completed
Sat Mar 15 07:38:46 2025: BS 1 completed
Sat Mar 15 07:38:51 2025: BS 1 completed
Sat Mar 15 07:38:56 2025: BS 1 completed
Sat Mar 15 07:39:01 2025: BS 1 completed
Sat Mar 15 07:39:06 2025: BS 1 completed
Sat Mar 15 07:39:11 2025: BS 1 completed
Sat Mar 15 07:39:16 2025: BS 1 completed
Sat Mar 15 07:39:21 2025: BS 1 completed
Sat Mar 15 07:39:26 2025: BS 1 completed
Sat Mar 15 07:39:31 2025: BS 1 completed
Sat Mar 15 07:39:36 2025: BS 1 completed
Sat Mar 15 07:39:41 2025: BS 1 completed
Sat Mar 15 07:39:46 2025: BS 1 completed
Sat Mar 15 07:39:51 2025: BS 1 completed
Sat Mar 15 07:39:56 2025: BS 1 completed
Sat Mar 15 07:40:01 2025: BS 1 completed
Sat Mar 15 07:40:06 2025: BS 1 completed
Sat Mar 15 07:40:11 2025: BS 1 completed
Sat Mar 15 07:40:16 2025: BS 1 completed
Sat Mar 15 07:40:21 2025: BS 1 completed
Sat Mar 15 07:40:25 2025: BS 1 completed
Sat Mar 15 07:40:30 2025: BS 1 completed
Sat Mar 15 07:40:35 2025: BS 1 completed
Sat Mar 15 07:40:40 2025: BS 1 completed
Sat Mar 15 07:40:45 2025: BS 1 completed
Sat Mar 15 07:40:50 2025: BS 1 completed
Sat Mar 15 07:40:55 2025: BS 1 completed
Sat Mar 15 07:41:00 2025: BS 1 completed
Sat Mar 15 07:41:05 2025: BS 1 completed
Sat Mar 15 07:41:10 2025: BS 1 completed
Sat Mar 15 07:41:15 2025: BS 1 completed
Sat Mar 15 07:41:20 2025: BS 1 completed
Sat Mar 15 07:41:25 2025: BS 1 completed
Sat Mar 15 07:41:30 2025: BS 1 completed
Sat Mar 15 07:41:35 2025: BS 1 completed
Sat Mar 15 07:41:40 2025: BS 1 completed
Sat Mar 15 07:41:45 2025: BS 1 completed
Sat Mar 15 07:41:50 2025: BS 1 completed
Sat Mar 15 07:41:55 2025: BS 1 completed
Sat Mar 15 07:42:00 2025: BS 1 completed
Sat Mar 15 07:42:05 2025: BS 1 completed
Sat Mar 15 07:42:10 2025: BS 1 completed
Sat Mar 15 07:42:15 2025: BS 1 completed
Sat Mar 15 07:42:20 2025: BS 1 completed
Sat Mar 15 07:42:25 2025: BS 1 completed
Sat Mar 15 07:42:30 2025: BS 1 completed
Sat Mar 15 07:42:35 2025: BS 1 completed
Sat Mar 15 07:42:40 2025: BS 1 completed
Sat Mar 15 07:42:45 2025: BS 1 completed
Sat Mar 15 07:42:50 2025: BS 1 completed
Sat Mar 15 07:42:55 2025: BS 1 completed
Sat Mar 15 07:43:00 2025: BS 1 completed
Sat Mar 15 07:43:04 2025: BS 1 completed
Sat Mar 15 07:43:09 2025: BS 1 completed
Sat Mar 15 07:43:14 2025: BS 1 completed
Sat Mar 15 07:43:19 2025: BS 1 completed
Sat Mar 15 07:43:24 2025: BS 1 completed
Sat Mar 15 07:43:29 2025: BS 1 completed
Sat Mar 15 07:43:34 2025: BS 1 completed
Sat Mar 15 07:43:39 2025: BS 1 completed
Sat Mar 15 07:43:44 2025: BS 1 completed
Sat Mar 15 07:43:49 2025: BS 1 completed
Sat Mar 15 07:43:54 2025: BS 1 completed
Sat Mar 15 07:43:59 2025: BS 1 completed
