# Supplementary material for: Photochemical Flow Synthesis of Trisubstituted Oxazoles Enabled by High-Power UV–B LED Modules
Source: Org Lett. 2025 Sep 4;27(36):10152–6. doi: 10.1021/acs.orglett.5c03241 (PMC12442076; doi:10.1021/acs.orglett.5c03241)
Supplement: Supplementary file 1 [file ol5c03241_si_001.zip › FID Publication/1j/RC-3-D-46A-P_gHSQCAD_20250315_01.fid/log]

Sat Mar 15 06:19:10 2025: Experiment started
Sat Mar 15 06:19:53 2025: BS 1 completed
Sat Mar 15 06:19:55 2025: BS 1 completed
Sat Mar 15 06:19:58 2025: BS 1 completed
Sat Mar 15 06:20:00 2025: BS 1 completed
Sat Mar 15 06:20:03 2025: BS 1 completed
Sat Mar 15 06:20:05 2025: BS 1 completed
Sat Mar 15 06:20:07 2025: BS 1 completed
Sat Mar 15 06:20:10 2025: BS 1 completed
Sat Mar 15 06:20:12 2025: BS 1 completed
Sat Mar 15 06:20:15 2025: BS 1 completed
Sat Mar 15 06:20:17 2025: BS 1 completed
Sat Mar 15 06:20:19 2025: BS 1 completed
Sat Mar 15 06:20:22 2025: BS 1 completed
Sat Mar 15 06:20:24 2025: BS 1 completed
Sat Mar 15 06:20:26 2025: BS 1 completed
Sat Mar 15 06:20:29 2025: BS 1 completed
Sat Mar 15 06:20:31 2025: BS 1 completed
Sat Mar 15 06:20:34 2025: BS 1 completed
Sat Mar 15 06:20:36 2025: BS 1 completed
Sat Mar 15 06:20:38 2025: BS 1 completed
Sat Mar 15 06:20:41 2025: BS 1 completed
Sat Mar 15 06:20:43 2025: BS 1 completed
Sat Mar 15 06:20:46 2025: BS 1 completed
Sat Mar 15 06:20:48 2025: BS 1 completed
Sat Mar 15 06:20:50 2025: BS 1 completed
Sat Mar 15 06:20:53 2025: BS 1 completed
Sat Mar 15 06:20:55 2025: BS 1 completed
Sat Mar 15 06:20:58 2025: BS 1 completed
Sat Mar 15 06:21:00 2025: BS 1 completed
Sat Mar 15 06:21:02 2025: BS 1 completed
Sat Mar 15 06:21:05 2025: BS 1 completed
Sat Mar 15 06:21:07 2025: BS 1 completed
Sat Mar 15 06:21:09 2025: BS 1 completed
Sat Mar 15 06:21:12 2025: BS 1 completed
Sat Mar 15 06:21:14 2025: BS 1 completed
Sat Mar 15 06:21:17 2025: BS 1 completed
Sat Mar 15 06:21:19 2025: BS 1 completed
Sat Mar 15 06:21:21 2025: BS 1 completed
Sat Mar 15 06:21:24 2025: BS 1 completed
Sat Mar 15 06:21:26 2025: BS 1 completed
Sat Mar 15 06:21:29 2025: BS 1 completed
Sat Mar 15 06:21:31 2025: BS 1 completed
Sat Mar 15 06:21:33 2025: BS 1 completed
Sat Mar 15 06:21:36 2025: BS 1 completed
Sat Mar 15 06:21:38 2025: BS 1 completed
Sat Mar 15 06:21:41 2025: BS 1 completed
Sat Mar 15 06:21:43 2025: BS 1 completed
Sat Mar 15 06:21:45 2025: BS 1 completed
Sat Mar 15 06:21:48 2025: BS 1 completed
Sat Mar 15 06:21:50 2025: BS 1 completed
Sat Mar 15 06:21:53 2025: BS 1 completed
Sat Mar 15 06:21:55 2025: BS 1 completed
Sat Mar 15 06:21:57 2025: BS 1 completed
Sat Mar 15 06:22:00 2025: BS 1 completed
Sat Mar 15 06:22:02 2025: BS 1 completed
Sat Mar 15 06:22:04 2025: BS 1 completed
Sat Mar 15 06:22:07 2025: BS 1 completed
Sat Mar 15 06:22:09 2025: BS 1 completed
Sat Mar 15 06:22:12 2025: BS 1 completed
Sat Mar 15 06:22:14 2025: BS 1 completed
Sat Mar 15 06:22:16 2025: BS 1 completed
Sat Mar 15 06:22:19 2025: BS 1 completed
Sat Mar 15 06:22:21 2025: BS 1 completed
Sat Mar 15 06:22:24 2025: BS 1 completed
Sat Mar 15 06:22:26 2025: BS 1 completed
Sat Mar 15 06:22:28 2025: BS 1 completed
Sat Mar 15 06:22:31 2025: BS 1 completed
Sat Mar 15 06:22:33 2025: BS 1 completed
Sat Mar 15 06:22:36 2025: BS 1 completed
Sat Mar 15 06:22:38 2025: BS 1 completed
Sat Mar 15 06:22:40 2025: BS 1 completed
Sat Mar 15 06:22:43 2025: BS 1 completed
Sat Mar 15 06:22:45 2025: BS 1 completed
Sat Mar 15 06:22:48 2025: BS 1 completed
Sat Mar 15 06:22:50 2025: BS 1 completed
Sat Mar 15 06:22:52 2025: BS 1 completed
Sat Mar 15 06:22:55 2025: BS 1 completed
Sat Mar 15 06:22:57 2025: BS 1 completed
Sat Mar 15 06:23:00 2025: BS 1 completed
Sat Mar 15 06:23:02 2025: BS 1 completed
Sat Mar 15 06:23:04 2025: BS 1 completed
Sat Mar 15 06:23:07 2025: BS 1 completed
Sat Mar 15 06:23:09 2025: BS 1 completed
Sat Mar 15 06:23:11 2025: BS 1 completed
Sat Mar 15 06:23:14 2025: BS 1 completed
Sat Mar 15 06:23:16 2025: BS 1 completed
Sat Mar 15 06:23:19 2025: BS 1 completed
Sat Mar 15 06:23:21 2025: BS 1 completed
Sat Mar 15 06:23:23 2025: BS 1 completed
Sat Mar 15 06:23:26 2025: BS 1 completed
Sat Mar 15 06:23:28 2025: BS 1 completed
Sat Mar 15 06:23:31 2025: BS 1 completed
Sat Mar 15 06:23:33 2025: BS 1 completed
Sat Mar 15 06:23:35 2025: BS 1 completed
Sat Mar 15 06:23:38 2025: BS 1 completed
Sat Mar 15 06:23:40 2025: BS 1 completed
Sat Mar 15 06:23:43 2025: BS 1 completed
Sat Mar 15 06:23:45 2025: BS 1 completed
Sat Mar 15 06:23:47 2025: BS 1 completed
Sat Mar 15 06:23:50 2025: BS 1 completed
Sat Mar 15 06:23:52 2025: BS 1 completed
Sat Mar 15 06:23:55 2025: BS 1 completed
Sat Mar 15 06:23:57 2025: BS 1 completed
Sat Mar 15 06:23:59 2025: BS 1 completed
Sat Mar 15 06:24:02 2025: BS 1 completed
Sat Mar 15 06:24:04 2025: BS 1 completed
Sat Mar 15 06:24:07 2025: BS 1 completed
Sat Mar 15 06:24:09 2025: BS 1 completed
Sat Mar 15 06:24:11 2025: BS 1 completed
Sat Mar 15 06:24:14 2025: BS 1 completed
Sat Mar 15 06:24:16 2025: BS 1 completed
Sat Mar 15 06:24:19 2025: BS 1 completed
Sat Mar 15 06:24:21 2025: BS 1 completed
Sat Mar 15 06:24:23 2025: BS 1 completed
Sat Mar 15 06:24:26 2025: BS 1 completed
Sat Mar 15 06:24:28 2025: BS 1 completed
Sat Mar 15 06:24:30 2025: BS 1 completed
Sat Mar 15 06:24:33 2025: BS 1 completed
Sat Mar 15 06:24:35 2025: BS 1 completed
Sat Mar 15 06:24:38 2025: BS 1 completed
Sat Mar 15 06:24:40 2025: BS 1 completed
Sat Mar 15 06:24:42 2025: BS 1 completed
Sat Mar 15 06:24:45 2025: BS 1 completed
Sat Mar 15 06:24:47 2025: BS 1 completed
Sat Mar 15 06:24:50 2025: BS 1 completed
Sat Mar 15 06:24:52 2025: BS 1 completed
Sat Mar 15 06:24:54 2025: BS 1 completed
Sat Mar 15 06:24:57 2025: BS 1 completed
Sat Mar 15 06:24:59 2025: BS 1 completed
Sat Mar 15 06:25:02 2025: BS 1 completed
Sat Mar 15 06:25:04 2025: BS 1 completed
Sat Mar 15 06:25:06 2025: BS 1 completed
Sat Mar 15 06:25:09 2025: BS 1 completed
Sat Mar 15 06:25:11 2025: BS 1 completed
Sat Mar 15 06:25:14 2025: BS 1 completed
Sat Mar 15 06:25:16 2025: BS 1 completed
Sat Mar 15 06:25:18 2025: BS 1 completed
Sat Mar 15 06:25:21 2025: BS 1 completed
Sat Mar 15 06:25:23 2025: BS 1 completed
Sat Mar 15 06:25:26 2025: BS 1 completed
Sat Mar 15 06:25:28 2025: BS 1 completed
Sat Mar 15 06:25:30 2025: BS 1 completed
Sat Mar 15 06:25:33 2025: BS 1 completed
Sat Mar 15 06:25:35 2025: BS 1 completed
Sat Mar 15 06:25:38 2025: BS 1 completed
Sat Mar 15 06:25:40 2025: BS 1 completed
Sat Mar 15 06:25:42 2025: BS 1 completed
Sat Mar 15 06:25:45 2025: BS 1 completed
Sat Mar 15 06:25:47 2025: BS 1 completed
Sat Mar 15 06:25:50 2025: BS 1 completed
Sat Mar 15 06:25:52 2025: BS 1 completed
Sat Mar 15 06:25:54 2025: BS 1 completed
Sat Mar 15 06:25:57 2025: BS 1 completed
Sat Mar 15 06:25:59 2025: BS 1 completed
Sat Mar 15 06:26:02 2025: BS 1 completed
Sat Mar 15 06:26:04 2025: BS 1 completed
Sat Mar 15 06:26:06 2025: BS 1 completed
Sat Mar 15 06:26:09 2025: BS 1 completed
Sat Mar 15 06:26:11 2025: BS 1 completed
Sat Mar 15 06:26:14 2025: BS 1 completed
Sat Mar 15 06:26:16 2025: BS 1 completed
Sat Mar 15 06:26:18 2025: BS 1 completed
Sat Mar 15 06:26:21 2025: BS 1 completed
Sat Mar 15 06:26:23 2025: BS 1 completed
Sat Mar 15 06:26:26 2025: BS 1 completed
Sat Mar 15 06:26:28 2025: BS 1 completed
Sat Mar 15 06:26:30 2025: BS 1 completed
Sat Mar 15 06:26:33 2025: BS 1 completed
Sat Mar 15 06:26:35 2025: BS 1 completed
Sat Mar 15 06:26:38 2025: BS 1 completed
Sat Mar 15 06:26:40 2025: BS 1 completed
Sat Mar 15 06:26:42 2025: BS 1 completed
Sat Mar 15 06:26:45 2025: BS 1 completed
Sat Mar 15 06:26:47 2025: BS 1 completed
Sat Mar 15 06:26:50 2025: BS 1 completed
Sat Mar 15 06:26:52 2025: BS 1 completed
Sat Mar 15 06:26:54 2025: BS 1 completed
Sat Mar 15 06:26:57 2025: BS 1 completed
Sat Mar 15 06:26:59 2025: BS 1 completed
Sat Mar 15 06:27:02 2025: BS 1 completed
Sat Mar 15 06:27:04 2025: BS 1 completed
Sat Mar 15 06:27:06 2025: BS 1 completed
Sat Mar 15 06:27:09 2025: BS 1 completed
Sat Mar 15 06:27:11 2025: BS 1 completed
Sat Mar 15 06:27:14 2025: BS 1 completed
Sat Mar 15 06:27:16 2025: BS 1 completed
Sat Mar 15 06:27:18 2025: BS 1 completed
Sat Mar 15 06:27:21 2025: BS 1 completed
Sat Mar 15 06:27:23 2025: BS 1 completed
Sat Mar 15 06:27:26 2025: BS 1 completed
Sat Mar 15 06:27:28 2025: BS 1 completed
Sat Mar 15 06:27:30 2025: BS 1 completed
Sat Mar 15 06:27:33 2025: BS 1 completed
Sat Mar 15 06:27:35 2025: BS 1 completed
Sat Mar 15 06:27:37 2025: BS 1 completed
Sat Mar 15 06:27:40 2025: BS 1 completed
Sat Mar 15 06:27:42 2025: BS 1 completed
Sat Mar 15 06:27:45 2025: BS 1 completed
Sat Mar 15 06:27:47 2025: BS 1 completed
Sat Mar 15 06:27:50 2025: BS 1 completed
Sat Mar 15 06:27:52 2025: BS 1 completed
Sat Mar 15 06:27:54 2025: BS 1 completed
Sat Mar 15 06:27:57 2025: BS 1 completed
Sat Mar 15 06:27:59 2025: BS 1 completed
Sat Mar 15 06:28:02 2025: BS 1 completed
Sat Mar 15 06:28:04 2025: BS 1 completed
Sat Mar 15 06:28:06 2025: BS 1 completed
Sat Mar 15 06:28:09 2025: BS 1 completed
Sat Mar 15 06:28:11 2025: BS 1 completed
Sat Mar 15 06:28:14 2025: BS 1 completed
Sat Mar 15 06:28:16 2025: BS 1 completed
Sat Mar 15 06:28:18 2025: BS 1 completed
Sat Mar 15 06:28:21 2025: BS 1 completed
Sat Mar 15 06:28:23 2025: BS 1 completed
Sat Mar 15 06:28:26 2025: BS 1 completed
Sat Mar 15 06:28:28 2025: BS 1 completed
Sat Mar 15 06:28:30 2025: BS 1 completed
Sat Mar 15 06:28:33 2025: BS 1 completed
Sat Mar 15 06:28:35 2025: BS 1 completed
Sat Mar 15 06:28:38 2025: BS 1 completed
Sat Mar 15 06:28:40 2025: BS 1 completed
Sat Mar 15 06:28:42 2025: BS 1 completed
Sat Mar 15 06:28:45 2025: BS 1 completed
Sat Mar 15 06:28:47 2025: BS 1 completed
Sat Mar 15 06:28:50 2025: BS 1 completed
Sat Mar 15 06:28:52 2025: BS 1 completed
Sat Mar 15 06:28:54 2025: BS 1 completed
Sat Mar 15 06:28:57 2025: BS 1 completed
Sat Mar 15 06:28:59 2025: BS 1 completed
Sat Mar 15 06:29:02 2025: BS 1 completed
Sat Mar 15 06:29:04 2025: BS 1 completed
Sat Mar 15 06:29:06 2025: BS 1 completed
Sat Mar 15 06:29:09 2025: BS 1 completed
Sat Mar 15 06:29:11 2025: BS 1 completed
Sat Mar 15 06:29:14 2025: BS 1 completed
Sat Mar 15 06:29:16 2025: BS 1 completed
Sat Mar 15 06:29:18 2025: BS 1 completed
Sat Mar 15 06:29:21 2025: BS 1 completed
Sat Mar 15 06:29:23 2025: BS 1 completed
Sat Mar 15 06:29:26 2025: BS 1 completed
Sat Mar 15 06:29:28 2025: BS 1 completed
Sat Mar 15 06:29:30 2025: BS 1 completed
Sat Mar 15 06:29:33 2025: BS 1 completed
Sat Mar 15 06:29:35 2025: BS 1 completed
Sat Mar 15 06:29:38 2025: BS 1 completed
Sat Mar 15 06:29:40 2025: BS 1 completed
Sat Mar 15 06:29:42 2025: BS 1 completed
Sat Mar 15 06:29:45 2025: BS 1 completed
Sat Mar 15 06:29:47 2025: BS 1 completed
Sat Mar 15 06:29:50 2025: BS 1 completed
Sat Mar 15 06:29:52 2025: BS 1 completed
Sat Mar 15 06:29:54 2025: BS 1 completed
Sat Mar 15 06:29:57 2025: BS 1 completed
Sat Mar 15 06:29:59 2025: BS 1 completed
Sat Mar 15 06:30:02 2025: BS 1 completed
Sat Mar 15 06:30:04 2025: BS 1 completed
Sat Mar 15 06:30:06 2025: BS 1 completed
Sat Mar 15 06:30:09 2025: BS 1 completed
Sat Mar 15 06:30:11 2025: BS 1 completed
Sat Mar 15 06:30:14 2025: BS 1 completed
Sat Mar 15 06:30:16 2025: BS 1 completed
Sat Mar 15 06:30:18 2025: BS 1 completed
Sat Mar 15 06:30:21 2025: BS 1 completed
Sat Mar 15 06:30:23 2025: BS 1 completed
Sat Mar 15 06:30:26 2025: BS 1 completed
Sat Mar 15 06:30:28 2025: BS 1 completed
Sat Mar 15 06:30:30 2025: BS 1 completed
Sat Mar 15 06:30:33 2025: BS 1 completed
Sat Mar 15 06:30:35 2025: BS 1 completed
Sat Mar 15 06:30:38 2025: BS 1 completed
Sat Mar 15 06:30:40 2025: BS 1 completed
Sat Mar 15 06:30:42 2025: BS 1 completed
Sat Mar 15 06:30:45 2025: BS 1 completed
Sat Mar 15 06:30:47 2025: BS 1 completed
Sat Mar 15 06:30:50 2025: BS 1 completed
Sat Mar 15 06:30:52 2025: BS 1 completed
Sat Mar 15 06:30:54 2025: BS 1 completed
Sat Mar 15 06:30:57 2025: BS 1 completed
Sat Mar 15 06:30:59 2025: BS 1 completed
Sat Mar 15 06:31:02 2025: BS 1 completed
Sat Mar 15 06:31:04 2025: BS 1 completed
Sat Mar 15 06:31:07 2025: BS 1 completed
Sat Mar 15 06:31:09 2025: BS 1 completed
Sat Mar 15 06:31:11 2025: BS 1 completed
Sat Mar 15 06:31:14 2025: BS 1 completed
Sat Mar 15 06:31:16 2025: BS 1 completed
Sat Mar 15 06:31:19 2025: BS 1 completed
Sat Mar 15 06:31:21 2025: BS 1 completed
Sat Mar 15 06:31:23 2025: BS 1 completed
Sat Mar 15 06:31:26 2025: BS 1 completed
Sat Mar 15 06:31:28 2025: BS 1 completed
Sat Mar 15 06:31:31 2025: BS 1 completed
Sat Mar 15 06:31:33 2025: BS 1 completed
Sat Mar 15 06:31:35 2025: BS 1 completed
Sat Mar 15 06:31:38 2025: BS 1 completed
Sat Mar 15 06:31:40 2025: BS 1 completed
Sat Mar 15 06:31:43 2025: BS 1 completed
Sat Mar 15 06:31:45 2025: BS 1 completed
Sat Mar 15 06:31:47 2025: BS 1 completed
Sat Mar 15 06:31:50 2025: BS 1 completed
Sat Mar 15 06:31:52 2025: BS 1 completed
Sat Mar 15 06:31:55 2025: BS 1 completed
Sat Mar 15 06:31:57 2025: BS 1 completed
Sat Mar 15 06:31:59 2025: BS 1 completed
Sat Mar 15 06:32:02 2025: BS 1 completed
Sat Mar 15 06:32:04 2025: BS 1 completed
Sat Mar 15 06:32:07 2025: BS 1 completed
Sat Mar 15 06:32:09 2025: BS 1 completed
Sat Mar 15 06:32:11 2025: BS 1 completed
Sat Mar 15 06:32:14 2025: BS 1 completed
Sat Mar 15 06:32:16 2025: BS 1 completed
Sat Mar 15 06:32:19 2025: BS 1 completed
Sat Mar 15 06:32:21 2025: BS 1 completed
Sat Mar 15 06:32:24 2025: BS 1 completed
Sat Mar 15 06:32:26 2025: BS 1 completed
Sat Mar 15 06:32:28 2025: BS 1 completed
Sat Mar 15 06:32:31 2025: BS 1 completed
Sat Mar 15 06:32:33 2025: BS 1 completed
Sat Mar 15 06:32:36 2025: BS 1 completed
Sat Mar 15 06:32:38 2025: BS 1 completed
Sat Mar 15 06:32:40 2025: BS 1 completed
Sat Mar 15 06:32:43 2025: BS 1 completed
Sat Mar 15 06:32:45 2025: BS 1 completed
Sat Mar 15 06:32:48 2025: BS 1 completed
Sat Mar 15 06:32:50 2025: BS 1 completed
Sat Mar 15 06:32:52 2025: BS 1 completed
Sat Mar 15 06:32:55 2025: BS 1 completed
Sat Mar 15 06:32:57 2025: BS 1 completed
Sat Mar 15 06:33:00 2025: BS 1 completed
Sat Mar 15 06:33:02 2025: BS 1 completed
Sat Mar 15 06:33:04 2025: BS 1 completed
Sat Mar 15 06:33:07 2025: BS 1 completed
Sat Mar 15 06:33:09 2025: BS 1 completed
Sat Mar 15 06:33:12 2025: BS 1 completed
Sat Mar 15 06:33:14 2025: BS 1 completed
Sat Mar 15 06:33:16 2025: BS 1 completed
Sat Mar 15 06:33:19 2025: BS 1 completed
Sat Mar 15 06:33:21 2025: BS 1 completed
Sat Mar 15 06:33:24 2025: BS 1 completed
Sat Mar 15 06:33:26 2025: BS 1 completed
Sat Mar 15 06:33:29 2025: BS 1 completed
Sat Mar 15 06:33:31 2025: BS 1 completed
Sat Mar 15 06:33:33 2025: BS 1 completed
Sat Mar 15 06:33:36 2025: BS 1 completed
Sat Mar 15 06:33:38 2025: BS 1 completed
Sat Mar 15 06:33:41 2025: BS 1 completed
Sat Mar 15 06:33:43 2025: BS 1 completed
Sat Mar 15 06:33:45 2025: BS 1 completed
Sat Mar 15 06:33:48 2025: BS 1 completed
Sat Mar 15 06:33:50 2025: BS 1 completed
Sat Mar 15 06:33:53 2025: BS 1 completed
Sat Mar 15 06:33:55 2025: BS 1 completed
Sat Mar 15 06:33:57 2025: BS 1 completed
Sat Mar 15 06:34:00 2025: BS 1 completed
Sat Mar 15 06:34:02 2025: BS 1 completed
Sat Mar 15 06:34:05 2025: BS 1 completed
Sat Mar 15 06:34:07 2025: BS 1 completed
Sat Mar 15 06:34:09 2025: BS 1 completed
Sat Mar 15 06:34:12 2025: BS 1 completed
Sat Mar 15 06:34:14 2025: BS 1 completed
Sat Mar 15 06:34:17 2025: BS 1 completed
Sat Mar 15 06:34:19 2025: BS 1 completed
Sat Mar 15 06:34:22 2025: BS 1 completed
Sat Mar 15 06:34:24 2025: BS 1 completed
Sat Mar 15 06:34:26 2025: BS 1 completed
Sat Mar 15 06:34:29 2025: BS 1 completed
Sat Mar 15 06:34:31 2025: BS 1 completed
Sat Mar 15 06:34:34 2025: BS 1 completed
Sat Mar 15 06:34:36 2025: BS 1 completed
Sat Mar 15 06:34:38 2025: BS 1 completed
Sat Mar 15 06:34:41 2025: BS 1 completed
Sat Mar 15 06:34:43 2025: BS 1 completed
Sat Mar 15 06:34:46 2025: BS 1 completed
Sat Mar 15 06:34:48 2025: BS 1 completed
Sat Mar 15 06:34:50 2025: BS 1 completed
Sat Mar 15 06:34:53 2025: BS 1 completed
Sat Mar 15 06:34:55 2025: BS 1 completed
Sat Mar 15 06:34:58 2025: BS 1 completed
Sat Mar 15 06:35:00 2025: BS 1 completed
Sat Mar 15 06:35:02 2025: BS 1 completed
Sat Mar 15 06:35:05 2025: BS 1 completed
Sat Mar 15 06:35:07 2025: BS 1 completed
Sat Mar 15 06:35:10 2025: BS 1 completed
Sat Mar 15 06:35:12 2025: BS 1 completed
Sat Mar 15 06:35:15 2025: BS 1 completed
Sat Mar 15 06:35:17 2025: BS 1 completed
Sat Mar 15 06:35:19 2025: BS 1 completed
Sat Mar 15 06:35:22 2025: BS 1 completed
Sat Mar 15 06:35:24 2025: BS 1 completed
Sat Mar 15 06:35:27 2025: BS 1 completed
Sat Mar 15 06:35:29 2025: BS 1 completed
Sat Mar 15 06:35:31 2025: BS 1 completed
Sat Mar 15 06:35:34 2025: BS 1 completed
Sat Mar 15 06:35:36 2025: BS 1 completed
Sat Mar 15 06:35:39 2025: BS 1 completed
Sat Mar 15 06:35:41 2025: BS 1 completed
Sat Mar 15 06:35:43 2025: BS 1 completed
Sat Mar 15 06:35:46 2025: BS 1 completed
Sat Mar 15 06:35:48 2025: BS 1 completed
Sat Mar 15 06:35:51 2025: BS 1 completed
Sat Mar 15 06:35:53 2025: BS 1 completed
Sat Mar 15 06:35:56 2025: BS 1 completed
Sat Mar 15 06:35:58 2025: BS 1 completed
Sat Mar 15 06:36:00 2025: BS 1 completed
Sat Mar 15 06:36:03 2025: BS 1 completed
Sat Mar 15 06:36:05 2025: BS 1 completed
Sat Mar 15 06:36:08 2025: BS 1 completed
Sat Mar 15 06:36:10 2025: BS 1 completed
Sat Mar 15 06:36:12 2025: BS 1 completed
Sat Mar 15 06:36:15 2025: BS 1 completed
Sat Mar 15 06:36:17 2025: BS 1 completed
Sat Mar 15 06:36:20 2025: BS 1 completed
Sat Mar 15 06:36:22 2025: BS 1 completed
Sat Mar 15 06:36:24 2025: BS 1 completed
Sat Mar 15 06:36:27 2025: BS 1 completed
Sat Mar 15 06:36:29 2025: BS 1 completed
Sat Mar 15 06:36:32 2025: BS 1 completed
Sat Mar 15 06:36:34 2025: BS 1 completed
Sat Mar 15 06:36:37 2025: BS 1 completed
Sat Mar 15 06:36:39 2025: BS 1 completed
Sat Mar 15 06:36:41 2025: BS 1 completed
Sat Mar 15 06:36:44 2025: BS 1 completed
Sat Mar 15 06:36:46 2025: BS 1 completed
Sat Mar 15 06:36:49 2025: BS 1 completed
Sat Mar 15 06:36:51 2025: BS 1 completed
Sat Mar 15 06:36:53 2025: BS 1 completed
Sat Mar 15 06:36:56 2025: BS 1 completed
Sat Mar 15 06:36:58 2025: BS 1 completed
Sat Mar 15 06:37:01 2025: BS 1 completed
Sat Mar 15 06:37:03 2025: BS 1 completed
Sat Mar 15 06:37:06 2025: BS 1 completed
Sat Mar 15 06:37:08 2025: BS 1 completed
Sat Mar 15 06:37:10 2025: BS 1 completed
Sat Mar 15 06:37:13 2025: BS 1 completed
Sat Mar 15 06:37:15 2025: BS 1 completed
Sat Mar 15 06:37:18 2025: BS 1 completed
Sat Mar 15 06:37:20 2025: BS 1 completed
Sat Mar 15 06:37:22 2025: BS 1 completed
Sat Mar 15 06:37:25 2025: BS 1 completed
Sat Mar 15 06:37:27 2025: BS 1 completed
Sat Mar 15 06:37:30 2025: BS 1 completed
Sat Mar 15 06:37:32 2025: BS 1 completed
Sat Mar 15 06:37:34 2025: BS 1 completed
Sat Mar 15 06:37:37 2025: BS 1 completed
Sat Mar 15 06:37:39 2025: BS 1 completed
Sat Mar 15 06:37:42 2025: BS 1 completed
Sat Mar 15 06:37:44 2025: BS 1 completed
Sat Mar 15 06:37:47 2025: BS 1 completed
Sat Mar 15 06:37:49 2025: BS 1 completed
Sat Mar 15 06:37:51 2025: BS 1 completed
Sat Mar 15 06:37:54 2025: BS 1 completed
Sat Mar 15 06:37:56 2025: BS 1 completed
Sat Mar 15 06:37:59 2025: BS 1 completed
Sat Mar 15 06:38:01 2025: BS 1 completed
Sat Mar 15 06:38:03 2025: BS 1 completed
Sat Mar 15 06:38:06 2025: BS 1 completed
Sat Mar 15 06:38:08 2025: BS 1 completed
Sat Mar 15 06:38:11 2025: BS 1 completed
Sat Mar 15 06:38:13 2025: BS 1 completed
Sat Mar 15 06:38:16 2025: BS 1 completed
Sat Mar 15 06:38:18 2025: BS 1 completed
Sat Mar 15 06:38:20 2025: BS 1 completed
Sat Mar 15 06:38:23 2025: BS 1 completed
Sat Mar 15 06:38:25 2025: BS 1 completed
Sat Mar 15 06:38:28 2025: BS 1 completed
Sat Mar 15 06:38:30 2025: BS 1 completed
Sat Mar 15 06:38:32 2025: BS 1 completed
Sat Mar 15 06:38:35 2025: BS 1 completed
Sat Mar 15 06:38:37 2025: BS 1 completed
Sat Mar 15 06:38:40 2025: BS 1 completed
Sat Mar 15 06:38:42 2025: BS 1 completed
Sat Mar 15 06:38:45 2025: BS 1 completed
Sat Mar 15 06:38:47 2025: BS 1 completed
Sat Mar 15 06:38:49 2025: BS 1 completed
Sat Mar 15 06:38:52 2025: BS 1 completed
Sat Mar 15 06:38:54 2025: BS 1 completed
Sat Mar 15 06:38:57 2025: BS 1 completed
Sat Mar 15 06:38:59 2025: BS 1 completed
Sat Mar 15 06:39:01 2025: BS 1 completed
Sat Mar 15 06:39:04 2025: BS 1 completed
Sat Mar 15 06:39:06 2025: BS 1 completed
Sat Mar 15 06:39:09 2025: BS 1 completed
Sat Mar 15 06:39:11 2025: BS 1 completed
Sat Mar 15 06:39:14 2025: BS 1 completed
Sat Mar 15 06:39:16 2025: BS 1 completed
Sat Mar 15 06:39:18 2025: BS 1 completed
Sat Mar 15 06:39:21 2025: BS 1 completed
Sat Mar 15 06:39:23 2025: BS 1 completed
Sat Mar 15 06:39:26 2025: BS 1 completed
Sat Mar 15 06:39:28 2025: BS 1 completed
Sat Mar 15 06:39:30 2025: BS 1 completed
Sat Mar 15 06:39:33 2025: BS 1 completed
Sat Mar 15 06:39:35 2025: BS 1 completed
Sat Mar 15 06:39:38 2025: BS 1 completed
Sat Mar 15 06:39:40 2025: BS 1 completed
Sat Mar 15 06:39:43 2025: BS 1 completed
Sat Mar 15 06:39:45 2025: BS 1 completed
Sat Mar 15 06:39:47 2025: BS 1 completed
Sat Mar 15 06:39:50 2025: BS 1 completed
Sat Mar 15 06:39:52 2025: BS 1 completed
Sat Mar 15 06:39:55 2025: BS 1 completed
Sat Mar 15 06:39:57 2025: BS 1 completed
Sat Mar 15 06:39:59 2025: BS 1 completed
Sat Mar 15 06:40:02 2025: BS 1 completed
Sat Mar 15 06:40:04 2025: BS 1 completed
Sat Mar 15 06:40:07 2025: BS 1 completed
Sat Mar 15 06:40:09 2025: BS 1 completed
Sat Mar 15 06:40:12 2025: BS 1 completed
Sat Mar 15 06:40:14 2025: BS 1 completed
Sat Mar 15 06:40:16 2025: BS 1 completed
Sat Mar 15 06:40:19 2025: BS 1 completed
Sat Mar 15 06:40:21 2025: BS 1 completed
