# Supplementary material for: Photochemical Flow Synthesis of Trisubstituted Oxazoles Enabled by High-Power UV–B LED Modules
Source: Org Lett. 2025 Sep 4;27(36):10152–6. doi: 10.1021/acs.orglett.5c03241 (PMC12442076; doi:10.1021/acs.orglett.5c03241)
Supplement: Supplementary file 1 [file ol5c03241_si_001.zip › FID Publication/1k/RC-3-D-40B-P_CARBON_20250315_01.fid/log]

Sat Mar 15 14:03:51 2025: Experiment started
Sat Mar 15 14:08:25 2025: BS 1 completed
Sat Mar 15 14:08:41 2025: BS 2 completed
Sat Mar 15 14:08:57 2025: BS 3 completed
Sat Mar 15 14:09:13 2025: BS 4 completed
Sat Mar 15 14:09:29 2025: BS 5 completed
Sat Mar 15 14:09:45 2025: BS 6 completed
Sat Mar 15 14:10:01 2025: BS 7 completed
Sat Mar 15 14:10:17 2025: BS 8 completed
Sat Mar 15 14:10:33 2025: BS 9 completed
Sat Mar 15 14:10:49 2025: BS 10 completed
Sat Mar 15 14:11:05 2025: BS 11 completed
Sat Mar 15 14:11:21 2025: BS 12 completed
Sat Mar 15 14:11:37 2025: BS 13 completed
Sat Mar 15 14:11:53 2025: BS 14 completed
Sat Mar 15 14:12:09 2025: BS 15 completed
Sat Mar 15 14:12:25 2025: BS 16 completed
Sat Mar 15 14:12:41 2025: BS 17 completed
Sat Mar 15 14:12:57 2025: BS 18 completed
Sat Mar 15 14:13:13 2025: BS 19 completed
Sat Mar 15 14:13:20 2025: FID 1: ADC overflow
Sat Mar 15 14:13:29 2025: BS 20 completed
Sat Mar 15 14:13:45 2025: BS 21 completed
Sat Mar 15 14:14:01 2025: BS 22 completed
Sat Mar 15 14:14:17 2025: BS 23 completed
Sat Mar 15 14:14:33 2025: BS 24 completed
Sat Mar 15 14:14:49 2025: BS 25 completed
Sat Mar 15 14:15:05 2025: BS 26 completed
Sat Mar 15 14:15:21 2025: BS 27 completed
Sat Mar 15 14:15:37 2025: BS 28 completed
Sat Mar 15 14:15:53 2025: BS 29 completed
Sat Mar 15 14:16:09 2025: BS 30 completed
Sat Mar 15 14:16:25 2025: BS 31 completed
Sat Mar 15 14:16:41 2025: BS 32 completed
Sat Mar 15 14:16:57 2025: BS 33 completed
Sat Mar 15 14:17:13 2025: BS 34 completed
Sat Mar 15 14:17:29 2025: BS 35 completed
Sat Mar 15 14:17:45 2025: BS 36 completed
Sat Mar 15 14:18:01 2025: BS 37 completed
Sat Mar 15 14:18:17 2025: BS 38 completed
Sat Mar 15 14:18:33 2025: BS 39 completed
Sat Mar 15 14:18:49 2025: BS 40 completed
Sat Mar 15 14:19:05 2025: BS 41 completed
Sat Mar 15 14:19:21 2025: BS 42 completed
Sat Mar 15 14:19:37 2025: BS 43 completed
Sat Mar 15 14:19:53 2025: BS 44 completed
Sat Mar 15 14:20:09 2025: BS 45 completed
Sat Mar 15 14:20:25 2025: BS 46 completed
Sat Mar 15 14:20:41 2025: BS 47 completed
Sat Mar 15 14:20:57 2025: BS 48 completed
Sat Mar 15 14:21:13 2025: BS 49 completed
Sat Mar 15 14:21:29 2025: BS 50 completed
Sat Mar 15 14:21:45 2025: BS 51 completed
Sat Mar 15 14:22:01 2025: BS 52 completed
Sat Mar 15 14:22:17 2025: BS 53 completed
Sat Mar 15 14:22:33 2025: BS 54 completed
Sat Mar 15 14:22:49 2025: BS 55 completed
Sat Mar 15 14:23:05 2025: BS 56 completed
Sat Mar 15 14:23:21 2025: BS 57 completed
Sat Mar 15 14:23:37 2025: BS 58 completed
Sat Mar 15 14:23:53 2025: BS 59 completed
Sat Mar 15 14:24:09 2025: BS 60 completed
Sat Mar 15 14:24:25 2025: BS 61 completed
Sat Mar 15 14:24:41 2025: BS 62 completed
Sat Mar 15 14:24:57 2025: BS 63 completed
Sat Mar 15 14:25:13 2025: BS 64 completed
Sat Mar 15 14:25:29 2025: BS 65 completed
Sat Mar 15 14:25:45 2025: BS 66 completed
Sat Mar 15 14:26:01 2025: BS 67 completed
Sat Mar 15 14:26:17 2025: BS 68 completed
Sat Mar 15 14:26:33 2025: BS 69 completed
Sat Mar 15 14:26:49 2025: BS 70 completed
Sat Mar 15 14:27:05 2025: BS 71 completed
Sat Mar 15 14:27:21 2025: BS 72 completed
Sat Mar 15 14:27:37 2025: BS 73 completed
Sat Mar 15 14:27:53 2025: BS 74 completed
Sat Mar 15 14:28:09 2025: BS 75 completed
Sat Mar 15 14:28:25 2025: BS 76 completed
Sat Mar 15 14:28:41 2025: BS 77 completed
Sat Mar 15 14:28:57 2025: BS 78 completed
Sat Mar 15 14:29:13 2025: BS 79 completed
Sat Mar 15 14:29:29 2025: BS 80 completed
Sat Mar 15 14:29:45 2025: BS 81 completed
Sat Mar 15 14:30:01 2025: BS 82 completed
Sat Mar 15 14:30:17 2025: BS 83 completed
Sat Mar 15 14:30:33 2025: BS 84 completed
Sat Mar 15 14:30:49 2025: BS 85 completed
Sat Mar 15 14:31:05 2025: BS 86 completed
Sat Mar 15 14:31:21 2025: BS 87 completed
Sat Mar 15 14:31:37 2025: BS 88 completed
Sat Mar 15 14:31:53 2025: BS 89 completed
Sat Mar 15 14:32:09 2025: BS 90 completed
Sat Mar 15 14:32:25 2025: BS 91 completed
Sat Mar 15 14:32:41 2025: BS 92 completed
Sat Mar 15 14:32:57 2025: BS 93 completed
Sat Mar 15 14:33:13 2025: BS 94 completed
Sat Mar 15 14:33:29 2025: BS 95 completed
Sat Mar 15 14:33:45 2025: BS 96 completed
Sat Mar 15 14:34:01 2025: BS 97 completed
Sat Mar 15 14:34:17 2025: BS 98 completed
Sat Mar 15 14:34:33 2025: BS 99 completed
Sat Mar 15 14:34:49 2025: BS 100 completed
Sat Mar 15 14:35:05 2025: BS 101 completed
Sat Mar 15 14:35:21 2025: BS 102 completed
Sat Mar 15 14:35:37 2025: BS 103 completed
Sat Mar 15 14:35:53 2025: BS 104 completed
Sat Mar 15 14:36:09 2025: BS 105 completed
Sat Mar 15 14:36:25 2025: BS 106 completed
Sat Mar 15 14:36:41 2025: BS 107 completed
Sat Mar 15 14:36:57 2025: BS 108 completed
Sat Mar 15 14:37:13 2025: BS 109 completed
Sat Mar 15 14:37:29 2025: BS 110 completed
Sat Mar 15 14:37:45 2025: BS 111 completed
Sat Mar 15 14:38:01 2025: BS 112 completed
Sat Mar 15 14:38:17 2025: BS 113 completed
Sat Mar 15 14:38:33 2025: BS 114 completed
Sat Mar 15 14:38:49 2025: BS 115 completed
Sat Mar 15 14:39:05 2025: BS 116 completed
Sat Mar 15 14:39:21 2025: BS 117 completed
Sat Mar 15 14:39:37 2025: BS 118 completed
Sat Mar 15 14:39:53 2025: BS 119 completed
Sat Mar 15 14:40:09 2025: BS 120 completed
Sat Mar 15 14:40:25 2025: BS 121 completed
Sat Mar 15 14:40:41 2025: BS 122 completed
Sat Mar 15 14:40:57 2025: BS 123 completed
Sat Mar 15 14:41:13 2025: BS 124 completed
