# Supplementary material for: Photochemical Flow Synthesis of Trisubstituted Oxazoles Enabled by High-Power UV–B LED Modules
Source: Org Lett. 2025 Sep 4;27(36):10152–6. doi: 10.1021/acs.orglett.5c03241 (PMC12442076; doi:10.1021/acs.orglett.5c03241)
Supplement: Supplementary file 1 [file ol5c03241_si_001.zip › FID Publication/1k/RC-3-D-40B-P_gHSQCAD_20250315_01.fid/log]

Sat Mar 15 13:21:59 2025: Experiment started
Sat Mar 15 13:22:42 2025: BS 1 completed
Sat Mar 15 13:22:44 2025: BS 1 completed
Sat Mar 15 13:22:47 2025: BS 1 completed
Sat Mar 15 13:22:49 2025: BS 1 completed
Sat Mar 15 13:22:52 2025: BS 1 completed
Sat Mar 15 13:22:54 2025: BS 1 completed
Sat Mar 15 13:22:56 2025: BS 1 completed
Sat Mar 15 13:22:59 2025: BS 1 completed
Sat Mar 15 13:23:01 2025: BS 1 completed
Sat Mar 15 13:23:04 2025: BS 1 completed
Sat Mar 15 13:23:06 2025: BS 1 completed
Sat Mar 15 13:23:08 2025: BS 1 completed
Sat Mar 15 13:23:11 2025: BS 1 completed
Sat Mar 15 13:23:13 2025: BS 1 completed
Sat Mar 15 13:23:16 2025: BS 1 completed
Sat Mar 15 13:23:18 2025: BS 1 completed
Sat Mar 15 13:23:20 2025: BS 1 completed
Sat Mar 15 13:23:23 2025: BS 1 completed
Sat Mar 15 13:23:25 2025: BS 1 completed
Sat Mar 15 13:23:28 2025: BS 1 completed
Sat Mar 15 13:23:30 2025: BS 1 completed
Sat Mar 15 13:23:32 2025: BS 1 completed
Sat Mar 15 13:23:35 2025: BS 1 completed
Sat Mar 15 13:23:37 2025: BS 1 completed
Sat Mar 15 13:23:39 2025: BS 1 completed
Sat Mar 15 13:23:42 2025: BS 1 completed
Sat Mar 15 13:23:44 2025: BS 1 completed
Sat Mar 15 13:23:47 2025: BS 1 completed
Sat Mar 15 13:23:49 2025: BS 1 completed
Sat Mar 15 13:23:51 2025: BS 1 completed
Sat Mar 15 13:23:54 2025: BS 1 completed
Sat Mar 15 13:23:56 2025: BS 1 completed
Sat Mar 15 13:23:59 2025: BS 1 completed
Sat Mar 15 13:24:01 2025: BS 1 completed
Sat Mar 15 13:24:03 2025: BS 1 completed
Sat Mar 15 13:24:06 2025: BS 1 completed
Sat Mar 15 13:24:08 2025: BS 1 completed
Sat Mar 15 13:24:11 2025: BS 1 completed
Sat Mar 15 13:24:13 2025: BS 1 completed
Sat Mar 15 13:24:15 2025: BS 1 completed
Sat Mar 15 13:24:18 2025: BS 1 completed
Sat Mar 15 13:24:20 2025: BS 1 completed
Sat Mar 15 13:24:22 2025: BS 1 completed
Sat Mar 15 13:24:25 2025: BS 1 completed
Sat Mar 15 13:24:27 2025: BS 1 completed
Sat Mar 15 13:24:30 2025: BS 1 completed
Sat Mar 15 13:24:32 2025: BS 1 completed
Sat Mar 15 13:24:34 2025: BS 1 completed
Sat Mar 15 13:24:37 2025: BS 1 completed
Sat Mar 15 13:24:39 2025: BS 1 completed
Sat Mar 15 13:24:42 2025: BS 1 completed
Sat Mar 15 13:24:44 2025: BS 1 completed
Sat Mar 15 13:24:46 2025: BS 1 completed
Sat Mar 15 13:24:49 2025: BS 1 completed
Sat Mar 15 13:24:51 2025: BS 1 completed
Sat Mar 15 13:24:54 2025: BS 1 completed
Sat Mar 15 13:24:56 2025: BS 1 completed
Sat Mar 15 13:24:58 2025: BS 1 completed
Sat Mar 15 13:25:01 2025: BS 1 completed
Sat Mar 15 13:25:03 2025: BS 1 completed
Sat Mar 15 13:25:06 2025: BS 1 completed
Sat Mar 15 13:25:08 2025: BS 1 completed
Sat Mar 15 13:25:10 2025: BS 1 completed
Sat Mar 15 13:25:13 2025: BS 1 completed
Sat Mar 15 13:25:15 2025: BS 1 completed
Sat Mar 15 13:25:17 2025: BS 1 completed
Sat Mar 15 13:25:20 2025: BS 1 completed
Sat Mar 15 13:25:22 2025: BS 1 completed
Sat Mar 15 13:25:25 2025: BS 1 completed
Sat Mar 15 13:25:27 2025: BS 1 completed
Sat Mar 15 13:25:29 2025: BS 1 completed
Sat Mar 15 13:25:32 2025: BS 1 completed
Sat Mar 15 13:25:34 2025: BS 1 completed
Sat Mar 15 13:25:37 2025: BS 1 completed
Sat Mar 15 13:25:39 2025: BS 1 completed
Sat Mar 15 13:25:41 2025: BS 1 completed
Sat Mar 15 13:25:44 2025: BS 1 completed
Sat Mar 15 13:25:46 2025: BS 1 completed
Sat Mar 15 13:25:49 2025: BS 1 completed
Sat Mar 15 13:25:51 2025: BS 1 completed
Sat Mar 15 13:25:53 2025: BS 1 completed
Sat Mar 15 13:25:56 2025: BS 1 completed
Sat Mar 15 13:25:58 2025: BS 1 completed
Sat Mar 15 13:26:01 2025: BS 1 completed
Sat Mar 15 13:26:03 2025: BS 1 completed
Sat Mar 15 13:26:05 2025: BS 1 completed
Sat Mar 15 13:26:08 2025: BS 1 completed
Sat Mar 15 13:26:10 2025: BS 1 completed
Sat Mar 15 13:26:13 2025: BS 1 completed
Sat Mar 15 13:26:15 2025: BS 1 completed
Sat Mar 15 13:26:17 2025: BS 1 completed
Sat Mar 15 13:26:20 2025: BS 1 completed
Sat Mar 15 13:26:22 2025: BS 1 completed
Sat Mar 15 13:26:24 2025: BS 1 completed
Sat Mar 15 13:26:27 2025: BS 1 completed
Sat Mar 15 13:26:29 2025: BS 1 completed
Sat Mar 15 13:26:32 2025: BS 1 completed
Sat Mar 15 13:26:34 2025: BS 1 completed
Sat Mar 15 13:26:36 2025: BS 1 completed
Sat Mar 15 13:26:39 2025: BS 1 completed
Sat Mar 15 13:26:41 2025: BS 1 completed
Sat Mar 15 13:26:44 2025: BS 1 completed
Sat Mar 15 13:26:46 2025: BS 1 completed
Sat Mar 15 13:26:48 2025: BS 1 completed
Sat Mar 15 13:26:51 2025: BS 1 completed
Sat Mar 15 13:26:53 2025: BS 1 completed
Sat Mar 15 13:26:56 2025: BS 1 completed
Sat Mar 15 13:26:58 2025: BS 1 completed
Sat Mar 15 13:27:00 2025: BS 1 completed
Sat Mar 15 13:27:03 2025: BS 1 completed
Sat Mar 15 13:27:05 2025: BS 1 completed
Sat Mar 15 13:27:08 2025: BS 1 completed
Sat Mar 15 13:27:10 2025: BS 1 completed
Sat Mar 15 13:27:12 2025: BS 1 completed
Sat Mar 15 13:27:15 2025: BS 1 completed
Sat Mar 15 13:27:17 2025: BS 1 completed
Sat Mar 15 13:27:20 2025: BS 1 completed
Sat Mar 15 13:27:22 2025: BS 1 completed
Sat Mar 15 13:27:24 2025: BS 1 completed
Sat Mar 15 13:27:27 2025: BS 1 completed
Sat Mar 15 13:27:29 2025: BS 1 completed
Sat Mar 15 13:27:32 2025: BS 1 completed
Sat Mar 15 13:27:34 2025: BS 1 completed
Sat Mar 15 13:27:36 2025: BS 1 completed
Sat Mar 15 13:27:39 2025: BS 1 completed
Sat Mar 15 13:27:41 2025: BS 1 completed
Sat Mar 15 13:27:44 2025: BS 1 completed
Sat Mar 15 13:27:46 2025: BS 1 completed
Sat Mar 15 13:27:48 2025: BS 1 completed
Sat Mar 15 13:27:51 2025: BS 1 completed
Sat Mar 15 13:27:53 2025: BS 1 completed
Sat Mar 15 13:27:56 2025: BS 1 completed
Sat Mar 15 13:27:58 2025: BS 1 completed
Sat Mar 15 13:28:00 2025: BS 1 completed
Sat Mar 15 13:28:03 2025: BS 1 completed
Sat Mar 15 13:28:05 2025: BS 1 completed
Sat Mar 15 13:28:07 2025: BS 1 completed
Sat Mar 15 13:28:10 2025: BS 1 completed
Sat Mar 15 13:28:12 2025: BS 1 completed
Sat Mar 15 13:28:15 2025: BS 1 completed
Sat Mar 15 13:28:17 2025: BS 1 completed
Sat Mar 15 13:28:19 2025: BS 1 completed
Sat Mar 15 13:28:22 2025: BS 1 completed
Sat Mar 15 13:28:24 2025: BS 1 completed
Sat Mar 15 13:28:27 2025: BS 1 completed
Sat Mar 15 13:28:29 2025: BS 1 completed
Sat Mar 15 13:28:31 2025: BS 1 completed
Sat Mar 15 13:28:34 2025: BS 1 completed
Sat Mar 15 13:28:36 2025: BS 1 completed
Sat Mar 15 13:28:39 2025: BS 1 completed
Sat Mar 15 13:28:41 2025: BS 1 completed
Sat Mar 15 13:28:43 2025: BS 1 completed
Sat Mar 15 13:28:46 2025: BS 1 completed
Sat Mar 15 13:28:48 2025: BS 1 completed
Sat Mar 15 13:28:51 2025: BS 1 completed
Sat Mar 15 13:28:53 2025: BS 1 completed
Sat Mar 15 13:28:55 2025: BS 1 completed
Sat Mar 15 13:28:58 2025: BS 1 completed
Sat Mar 15 13:29:00 2025: BS 1 completed
Sat Mar 15 13:29:03 2025: BS 1 completed
Sat Mar 15 13:29:05 2025: BS 1 completed
Sat Mar 15 13:29:07 2025: BS 1 completed
Sat Mar 15 13:29:10 2025: BS 1 completed
Sat Mar 15 13:29:12 2025: BS 1 completed
Sat Mar 15 13:29:15 2025: BS 1 completed
Sat Mar 15 13:29:17 2025: BS 1 completed
Sat Mar 15 13:29:19 2025: BS 1 completed
Sat Mar 15 13:29:22 2025: BS 1 completed
Sat Mar 15 13:29:24 2025: BS 1 completed
Sat Mar 15 13:29:27 2025: BS 1 completed
Sat Mar 15 13:29:29 2025: BS 1 completed
Sat Mar 15 13:29:31 2025: BS 1 completed
Sat Mar 15 13:29:34 2025: BS 1 completed
Sat Mar 15 13:29:36 2025: BS 1 completed
Sat Mar 15 13:29:39 2025: BS 1 completed
Sat Mar 15 13:29:41 2025: BS 1 completed
Sat Mar 15 13:29:43 2025: BS 1 completed
Sat Mar 15 13:29:46 2025: BS 1 completed
Sat Mar 15 13:29:48 2025: BS 1 completed
Sat Mar 15 13:29:51 2025: BS 1 completed
Sat Mar 15 13:29:53 2025: BS 1 completed
Sat Mar 15 13:29:55 2025: BS 1 completed
Sat Mar 15 13:29:58 2025: BS 1 completed
Sat Mar 15 13:30:00 2025: BS 1 completed
Sat Mar 15 13:30:03 2025: BS 1 completed
Sat Mar 15 13:30:05 2025: BS 1 completed
Sat Mar 15 13:30:07 2025: BS 1 completed
Sat Mar 15 13:30:10 2025: BS 1 completed
Sat Mar 15 13:30:12 2025: BS 1 completed
Sat Mar 15 13:30:15 2025: BS 1 completed
Sat Mar 15 13:30:17 2025: BS 1 completed
Sat Mar 15 13:30:19 2025: BS 1 completed
Sat Mar 15 13:30:22 2025: BS 1 completed
Sat Mar 15 13:30:24 2025: BS 1 completed
Sat Mar 15 13:30:27 2025: BS 1 completed
Sat Mar 15 13:30:29 2025: BS 1 completed
Sat Mar 15 13:30:31 2025: BS 1 completed
Sat Mar 15 13:30:34 2025: BS 1 completed
Sat Mar 15 13:30:36 2025: BS 1 completed
Sat Mar 15 13:30:39 2025: BS 1 completed
Sat Mar 15 13:30:41 2025: BS 1 completed
Sat Mar 15 13:30:43 2025: BS 1 completed
Sat Mar 15 13:30:46 2025: BS 1 completed
Sat Mar 15 13:30:48 2025: BS 1 completed
Sat Mar 15 13:30:51 2025: BS 1 completed
Sat Mar 15 13:30:53 2025: BS 1 completed
Sat Mar 15 13:30:55 2025: BS 1 completed
Sat Mar 15 13:30:58 2025: BS 1 completed
Sat Mar 15 13:31:00 2025: BS 1 completed
Sat Mar 15 13:31:03 2025: BS 1 completed
Sat Mar 15 13:31:05 2025: BS 1 completed
Sat Mar 15 13:31:07 2025: BS 1 completed
Sat Mar 15 13:31:10 2025: BS 1 completed
Sat Mar 15 13:31:12 2025: BS 1 completed
Sat Mar 15 13:31:15 2025: BS 1 completed
Sat Mar 15 13:31:17 2025: BS 1 completed
Sat Mar 15 13:31:19 2025: BS 1 completed
Sat Mar 15 13:31:22 2025: BS 1 completed
Sat Mar 15 13:31:24 2025: BS 1 completed
Sat Mar 15 13:31:27 2025: BS 1 completed
Sat Mar 15 13:31:29 2025: BS 1 completed
Sat Mar 15 13:31:31 2025: BS 1 completed
Sat Mar 15 13:31:34 2025: BS 1 completed
Sat Mar 15 13:31:36 2025: BS 1 completed
Sat Mar 15 13:31:39 2025: BS 1 completed
Sat Mar 15 13:31:41 2025: BS 1 completed
Sat Mar 15 13:31:43 2025: BS 1 completed
Sat Mar 15 13:31:46 2025: BS 1 completed
Sat Mar 15 13:31:48 2025: BS 1 completed
Sat Mar 15 13:31:51 2025: BS 1 completed
Sat Mar 15 13:31:53 2025: BS 1 completed
Sat Mar 15 13:31:55 2025: BS 1 completed
Sat Mar 15 13:31:58 2025: BS 1 completed
Sat Mar 15 13:32:00 2025: BS 1 completed
Sat Mar 15 13:32:03 2025: BS 1 completed
Sat Mar 15 13:32:05 2025: BS 1 completed
Sat Mar 15 13:32:07 2025: BS 1 completed
Sat Mar 15 13:32:10 2025: BS 1 completed
Sat Mar 15 13:32:12 2025: BS 1 completed
Sat Mar 15 13:32:15 2025: BS 1 completed
Sat Mar 15 13:32:17 2025: BS 1 completed
Sat Mar 15 13:32:19 2025: BS 1 completed
Sat Mar 15 13:32:22 2025: BS 1 completed
Sat Mar 15 13:32:24 2025: BS 1 completed
Sat Mar 15 13:32:27 2025: BS 1 completed
Sat Mar 15 13:32:29 2025: BS 1 completed
Sat Mar 15 13:32:31 2025: BS 1 completed
Sat Mar 15 13:32:34 2025: BS 1 completed
Sat Mar 15 13:32:36 2025: BS 1 completed
Sat Mar 15 13:32:39 2025: BS 1 completed
Sat Mar 15 13:32:41 2025: BS 1 completed
Sat Mar 15 13:32:43 2025: BS 1 completed
Sat Mar 15 13:32:46 2025: BS 1 completed
Sat Mar 15 13:32:48 2025: BS 1 completed
Sat Mar 15 13:32:51 2025: BS 1 completed
Sat Mar 15 13:32:53 2025: BS 1 completed
Sat Mar 15 13:32:55 2025: BS 1 completed
Sat Mar 15 13:32:58 2025: BS 1 completed
Sat Mar 15 13:33:00 2025: BS 1 completed
Sat Mar 15 13:33:03 2025: BS 1 completed
Sat Mar 15 13:33:05 2025: BS 1 completed
Sat Mar 15 13:33:08 2025: BS 1 completed
Sat Mar 15 13:33:10 2025: BS 1 completed
Sat Mar 15 13:33:12 2025: BS 1 completed
Sat Mar 15 13:33:15 2025: BS 1 completed
Sat Mar 15 13:33:17 2025: BS 1 completed
Sat Mar 15 13:33:20 2025: BS 1 completed
Sat Mar 15 13:33:22 2025: BS 1 completed
Sat Mar 15 13:33:24 2025: BS 1 completed
Sat Mar 15 13:33:27 2025: BS 1 completed
Sat Mar 15 13:33:29 2025: BS 1 completed
Sat Mar 15 13:33:32 2025: BS 1 completed
Sat Mar 15 13:33:34 2025: BS 1 completed
Sat Mar 15 13:33:36 2025: BS 1 completed
Sat Mar 15 13:33:39 2025: BS 1 completed
Sat Mar 15 13:33:41 2025: BS 1 completed
Sat Mar 15 13:33:44 2025: BS 1 completed
Sat Mar 15 13:33:46 2025: BS 1 completed
Sat Mar 15 13:33:48 2025: BS 1 completed
Sat Mar 15 13:33:51 2025: BS 1 completed
Sat Mar 15 13:33:53 2025: BS 1 completed
Sat Mar 15 13:33:56 2025: BS 1 completed
Sat Mar 15 13:33:58 2025: BS 1 completed
Sat Mar 15 13:34:00 2025: BS 1 completed
Sat Mar 15 13:34:03 2025: BS 1 completed
Sat Mar 15 13:34:05 2025: BS 1 completed
Sat Mar 15 13:34:08 2025: BS 1 completed
Sat Mar 15 13:34:10 2025: BS 1 completed
Sat Mar 15 13:34:12 2025: BS 1 completed
Sat Mar 15 13:34:15 2025: BS 1 completed
Sat Mar 15 13:34:17 2025: BS 1 completed
Sat Mar 15 13:34:20 2025: BS 1 completed
Sat Mar 15 13:34:22 2025: BS 1 completed
Sat Mar 15 13:34:24 2025: BS 1 completed
Sat Mar 15 13:34:27 2025: BS 1 completed
Sat Mar 15 13:34:29 2025: BS 1 completed
Sat Mar 15 13:34:32 2025: BS 1 completed
Sat Mar 15 13:34:34 2025: BS 1 completed
Sat Mar 15 13:34:37 2025: BS 1 completed
Sat Mar 15 13:34:39 2025: BS 1 completed
Sat Mar 15 13:34:41 2025: BS 1 completed
Sat Mar 15 13:34:44 2025: BS 1 completed
Sat Mar 15 13:34:46 2025: BS 1 completed
Sat Mar 15 13:34:49 2025: BS 1 completed
Sat Mar 15 13:34:51 2025: BS 1 completed
Sat Mar 15 13:34:53 2025: BS 1 completed
Sat Mar 15 13:34:56 2025: BS 1 completed
Sat Mar 15 13:34:58 2025: BS 1 completed
Sat Mar 15 13:35:01 2025: BS 1 completed
Sat Mar 15 13:35:03 2025: BS 1 completed
Sat Mar 15 13:35:05 2025: BS 1 completed
Sat Mar 15 13:35:08 2025: BS 1 completed
Sat Mar 15 13:35:10 2025: BS 1 completed
Sat Mar 15 13:35:13 2025: BS 1 completed
Sat Mar 15 13:35:15 2025: BS 1 completed
Sat Mar 15 13:35:17 2025: BS 1 completed
Sat Mar 15 13:35:20 2025: BS 1 completed
Sat Mar 15 13:35:22 2025: BS 1 completed
Sat Mar 15 13:35:25 2025: BS 1 completed
Sat Mar 15 13:35:27 2025: BS 1 completed
Sat Mar 15 13:35:29 2025: BS 1 completed
Sat Mar 15 13:35:32 2025: BS 1 completed
Sat Mar 15 13:35:34 2025: BS 1 completed
Sat Mar 15 13:35:37 2025: BS 1 completed
Sat Mar 15 13:35:39 2025: BS 1 completed
Sat Mar 15 13:35:41 2025: BS 1 completed
Sat Mar 15 13:35:44 2025: BS 1 completed
Sat Mar 15 13:35:46 2025: BS 1 completed
Sat Mar 15 13:35:49 2025: BS 1 completed
Sat Mar 15 13:35:51 2025: BS 1 completed
Sat Mar 15 13:35:54 2025: BS 1 completed
Sat Mar 15 13:35:56 2025: BS 1 completed
Sat Mar 15 13:35:58 2025: BS 1 completed
Sat Mar 15 13:36:01 2025: BS 1 completed
Sat Mar 15 13:36:03 2025: BS 1 completed
Sat Mar 15 13:36:06 2025: BS 1 completed
Sat Mar 15 13:36:08 2025: BS 1 completed
Sat Mar 15 13:36:10 2025: BS 1 completed
Sat Mar 15 13:36:13 2025: BS 1 completed
Sat Mar 15 13:36:15 2025: BS 1 completed
Sat Mar 15 13:36:18 2025: BS 1 completed
Sat Mar 15 13:36:20 2025: BS 1 completed
Sat Mar 15 13:36:22 2025: BS 1 completed
Sat Mar 15 13:36:25 2025: BS 1 completed
Sat Mar 15 13:36:27 2025: BS 1 completed
Sat Mar 15 13:36:30 2025: BS 1 completed
Sat Mar 15 13:36:32 2025: BS 1 completed
Sat Mar 15 13:36:34 2025: BS 1 completed
Sat Mar 15 13:36:37 2025: BS 1 completed
Sat Mar 15 13:36:39 2025: BS 1 completed
Sat Mar 15 13:36:42 2025: BS 1 completed
Sat Mar 15 13:36:44 2025: BS 1 completed
Sat Mar 15 13:36:47 2025: BS 1 completed
Sat Mar 15 13:36:49 2025: BS 1 completed
Sat Mar 15 13:36:51 2025: BS 1 completed
Sat Mar 15 13:36:54 2025: BS 1 completed
Sat Mar 15 13:36:56 2025: BS 1 completed
Sat Mar 15 13:36:59 2025: BS 1 completed
Sat Mar 15 13:37:01 2025: BS 1 completed
Sat Mar 15 13:37:03 2025: BS 1 completed
Sat Mar 15 13:37:06 2025: BS 1 completed
Sat Mar 15 13:37:08 2025: BS 1 completed
Sat Mar 15 13:37:11 2025: BS 1 completed
Sat Mar 15 13:37:13 2025: BS 1 completed
Sat Mar 15 13:37:15 2025: BS 1 completed
Sat Mar 15 13:37:18 2025: BS 1 completed
Sat Mar 15 13:37:20 2025: BS 1 completed
Sat Mar 15 13:37:23 2025: BS 1 completed
Sat Mar 15 13:37:25 2025: BS 1 completed
Sat Mar 15 13:37:27 2025: BS 1 completed
Sat Mar 15 13:37:30 2025: BS 1 completed
Sat Mar 15 13:37:32 2025: BS 1 completed
Sat Mar 15 13:37:35 2025: BS 1 completed
Sat Mar 15 13:37:37 2025: BS 1 completed
Sat Mar 15 13:37:40 2025: BS 1 completed
Sat Mar 15 13:37:42 2025: BS 1 completed
Sat Mar 15 13:37:44 2025: BS 1 completed
Sat Mar 15 13:37:47 2025: BS 1 completed
Sat Mar 15 13:37:49 2025: BS 1 completed
Sat Mar 15 13:37:52 2025: BS 1 completed
Sat Mar 15 13:37:54 2025: BS 1 completed
Sat Mar 15 13:37:56 2025: BS 1 completed
Sat Mar 15 13:37:59 2025: BS 1 completed
Sat Mar 15 13:38:01 2025: BS 1 completed
Sat Mar 15 13:38:04 2025: BS 1 completed
Sat Mar 15 13:38:06 2025: BS 1 completed
Sat Mar 15 13:38:08 2025: BS 1 completed
Sat Mar 15 13:38:11 2025: BS 1 completed
Sat Mar 15 13:38:13 2025: BS 1 completed
Sat Mar 15 13:38:16 2025: BS 1 completed
Sat Mar 15 13:38:18 2025: BS 1 completed
Sat Mar 15 13:38:21 2025: BS 1 completed
Sat Mar 15 13:38:23 2025: BS 1 completed
Sat Mar 15 13:38:25 2025: BS 1 completed
Sat Mar 15 13:38:28 2025: BS 1 completed
Sat Mar 15 13:38:30 2025: BS 1 completed
Sat Mar 15 13:38:33 2025: BS 1 completed
Sat Mar 15 13:38:35 2025: BS 1 completed
Sat Mar 15 13:38:37 2025: BS 1 completed
Sat Mar 15 13:38:40 2025: BS 1 completed
Sat Mar 15 13:38:42 2025: BS 1 completed
Sat Mar 15 13:38:45 2025: BS 1 completed
Sat Mar 15 13:38:47 2025: BS 1 completed
Sat Mar 15 13:38:49 2025: BS 1 completed
Sat Mar 15 13:38:52 2025: BS 1 completed
Sat Mar 15 13:38:54 2025: BS 1 completed
Sat Mar 15 13:38:57 2025: BS 1 completed
Sat Mar 15 13:38:59 2025: BS 1 completed
Sat Mar 15 13:39:02 2025: BS 1 completed
Sat Mar 15 13:39:04 2025: BS 1 completed
Sat Mar 15 13:39:06 2025: BS 1 completed
Sat Mar 15 13:39:09 2025: BS 1 completed
Sat Mar 15 13:39:11 2025: BS 1 completed
Sat Mar 15 13:39:14 2025: BS 1 completed
Sat Mar 15 13:39:16 2025: BS 1 completed
Sat Mar 15 13:39:18 2025: BS 1 completed
Sat Mar 15 13:39:21 2025: BS 1 completed
Sat Mar 15 13:39:23 2025: BS 1 completed
Sat Mar 15 13:39:26 2025: BS 1 completed
Sat Mar 15 13:39:28 2025: BS 1 completed
Sat Mar 15 13:39:30 2025: BS 1 completed
Sat Mar 15 13:39:33 2025: BS 1 completed
Sat Mar 15 13:39:35 2025: BS 1 completed
Sat Mar 15 13:39:38 2025: BS 1 completed
Sat Mar 15 13:39:40 2025: BS 1 completed
Sat Mar 15 13:39:43 2025: BS 1 completed
Sat Mar 15 13:39:45 2025: BS 1 completed
Sat Mar 15 13:39:47 2025: BS 1 completed
Sat Mar 15 13:39:50 2025: BS 1 completed
Sat Mar 15 13:39:52 2025: BS 1 completed
Sat Mar 15 13:39:55 2025: BS 1 completed
Sat Mar 15 13:39:57 2025: BS 1 completed
Sat Mar 15 13:39:59 2025: BS 1 completed
Sat Mar 15 13:40:02 2025: BS 1 completed
Sat Mar 15 13:40:04 2025: BS 1 completed
Sat Mar 15 13:40:07 2025: BS 1 completed
Sat Mar 15 13:40:09 2025: BS 1 completed
Sat Mar 15 13:40:11 2025: BS 1 completed
Sat Mar 15 13:40:14 2025: BS 1 completed
Sat Mar 15 13:40:16 2025: BS 1 completed
Sat Mar 15 13:40:19 2025: BS 1 completed
Sat Mar 15 13:40:21 2025: BS 1 completed
Sat Mar 15 13:40:24 2025: BS 1 completed
Sat Mar 15 13:40:26 2025: BS 1 completed
Sat Mar 15 13:40:28 2025: BS 1 completed
Sat Mar 15 13:40:31 2025: BS 1 completed
Sat Mar 15 13:40:33 2025: BS 1 completed
Sat Mar 15 13:40:36 2025: BS 1 completed
Sat Mar 15 13:40:38 2025: BS 1 completed
Sat Mar 15 13:40:40 2025: BS 1 completed
Sat Mar 15 13:40:43 2025: BS 1 completed
Sat Mar 15 13:40:45 2025: BS 1 completed
Sat Mar 15 13:40:48 2025: BS 1 completed
Sat Mar 15 13:40:50 2025: BS 1 completed
Sat Mar 15 13:40:53 2025: BS 1 completed
Sat Mar 15 13:40:55 2025: BS 1 completed
Sat Mar 15 13:40:57 2025: BS 1 completed
Sat Mar 15 13:41:00 2025: BS 1 completed
Sat Mar 15 13:41:02 2025: BS 1 completed
Sat Mar 15 13:41:05 2025: BS 1 completed
Sat Mar 15 13:41:07 2025: BS 1 completed
Sat Mar 15 13:41:09 2025: BS 1 completed
Sat Mar 15 13:41:12 2025: BS 1 completed
Sat Mar 15 13:41:14 2025: BS 1 completed
Sat Mar 15 13:41:17 2025: BS 1 completed
Sat Mar 15 13:41:19 2025: BS 1 completed
Sat Mar 15 13:41:22 2025: BS 1 completed
Sat Mar 15 13:41:24 2025: BS 1 completed
Sat Mar 15 13:41:26 2025: BS 1 completed
Sat Mar 15 13:41:29 2025: BS 1 completed
Sat Mar 15 13:41:31 2025: BS 1 completed
Sat Mar 15 13:41:34 2025: BS 1 completed
Sat Mar 15 13:41:36 2025: BS 1 completed
Sat Mar 15 13:41:38 2025: BS 1 completed
Sat Mar 15 13:41:41 2025: BS 1 completed
Sat Mar 15 13:41:43 2025: BS 1 completed
Sat Mar 15 13:41:46 2025: BS 1 completed
Sat Mar 15 13:41:48 2025: BS 1 completed
Sat Mar 15 13:41:51 2025: BS 1 completed
Sat Mar 15 13:41:53 2025: BS 1 completed
Sat Mar 15 13:41:55 2025: BS 1 completed
Sat Mar 15 13:41:58 2025: BS 1 completed
Sat Mar 15 13:42:00 2025: BS 1 completed
Sat Mar 15 13:42:03 2025: BS 1 completed
Sat Mar 15 13:42:05 2025: BS 1 completed
Sat Mar 15 13:42:07 2025: BS 1 completed
Sat Mar 15 13:42:10 2025: BS 1 completed
Sat Mar 15 13:42:12 2025: BS 1 completed
Sat Mar 15 13:42:15 2025: BS 1 completed
Sat Mar 15 13:42:17 2025: BS 1 completed
Sat Mar 15 13:42:20 2025: BS 1 completed
Sat Mar 15 13:42:22 2025: BS 1 completed
Sat Mar 15 13:42:24 2025: BS 1 completed
Sat Mar 15 13:42:27 2025: BS 1 completed
Sat Mar 15 13:42:29 2025: BS 1 completed
Sat Mar 15 13:42:32 2025: BS 1 completed
Sat Mar 15 13:42:34 2025: BS 1 completed
Sat Mar 15 13:42:36 2025: BS 1 completed
Sat Mar 15 13:42:39 2025: BS 1 completed
Sat Mar 15 13:42:41 2025: BS 1 completed
Sat Mar 15 13:42:44 2025: BS 1 completed
Sat Mar 15 13:42:46 2025: BS 1 completed
Sat Mar 15 13:42:49 2025: BS 1 completed
Sat Mar 15 13:42:51 2025: BS 1 completed
Sat Mar 15 13:42:53 2025: BS 1 completed
Sat Mar 15 13:42:56 2025: BS 1 completed
Sat Mar 15 13:42:58 2025: BS 1 completed
Sat Mar 15 13:43:01 2025: BS 1 completed
Sat Mar 15 13:43:03 2025: BS 1 completed
Sat Mar 15 13:43:05 2025: BS 1 completed
Sat Mar 15 13:43:08 2025: BS 1 completed
Sat Mar 15 13:43:10 2025: BS 1 completed
