# Supplementary material for: Photochemical Flow Synthesis of Trisubstituted Oxazoles Enabled by High-Power UV–B LED Modules
Source: Org Lett. 2025 Sep 4;27(36):10152–6. doi: 10.1021/acs.orglett.5c03241 (PMC12442076; doi:10.1021/acs.orglett.5c03241)
Supplement: Supplementary file 1 [file ol5c03241_si_001.zip › FID Publication/1k/RC-3-D-40B-P_PROTON_20250315_02.fid/log]

Sat Mar 15 13:00:47 2025: Experiment started
Sat Mar 15 13:00:51 2025: BS 1 completed
Sat Mar 15 13:00:55 2025: BS 2 completed
Sat Mar 15 13:00:58 2025: BS 3 completed
Sat Mar 15 13:01:01 2025: BS 4 completed
Sat Mar 15 13:01:05 2025: BS 5 completed
Sat Mar 15 13:01:08 2025: BS 6 completed
Sat Mar 15 13:01:11 2025: BS 7 completed
