# Supplementary material for: Photochemical Flow Synthesis of Trisubstituted Oxazoles Enabled by High-Power UV–B LED Modules
Source: Org Lett. 2025 Sep 4;27(36):10152–6. doi: 10.1021/acs.orglett.5c03241 (PMC12442076; doi:10.1021/acs.orglett.5c03241)
Supplement: Supplementary file 1 [file ol5c03241_si_001.zip › FID Publication/1l/RC-3-D-41A-P_CARBON_20250309_01.fid/log]

Sun Mar  9 10:16:01 2025: Experiment started
Sun Mar  9 10:20:41 2025: BS 1 completed
Sun Mar  9 10:20:58 2025: BS 2 completed
Sun Mar  9 10:21:14 2025: BS 3 completed
Sun Mar  9 10:21:31 2025: BS 4 completed
Sun Mar  9 10:21:47 2025: BS 5 completed
Sun Mar  9 10:22:03 2025: BS 6 completed
Sun Mar  9 10:22:20 2025: BS 7 completed
Sun Mar  9 10:22:36 2025: BS 8 completed
Sun Mar  9 10:22:53 2025: BS 9 completed
Sun Mar  9 10:23:09 2025: BS 10 completed
Sun Mar  9 10:23:25 2025: BS 11 completed
Sun Mar  9 10:23:42 2025: BS 12 completed
Sun Mar  9 10:23:58 2025: BS 13 completed
Sun Mar  9 10:24:15 2025: BS 14 completed
Sun Mar  9 10:24:31 2025: BS 15 completed
Sun Mar  9 10:24:47 2025: BS 16 completed
Sun Mar  9 10:25:04 2025: BS 17 completed
Sun Mar  9 10:25:20 2025: BS 18 completed
Sun Mar  9 10:25:36 2025: BS 19 completed
Sun Mar  9 10:25:53 2025: BS 20 completed
Sun Mar  9 10:26:09 2025: BS 21 completed
Sun Mar  9 10:26:26 2025: BS 22 completed
Sun Mar  9 10:26:42 2025: BS 23 completed
Sun Mar  9 10:26:58 2025: BS 24 completed
Sun Mar  9 10:27:15 2025: BS 25 completed
Sun Mar  9 10:27:31 2025: BS 26 completed
Sun Mar  9 10:27:48 2025: BS 27 completed
Sun Mar  9 10:28:04 2025: BS 28 completed
Sun Mar  9 10:28:20 2025: BS 29 completed
Sun Mar  9 10:28:37 2025: BS 30 completed
Sun Mar  9 10:28:53 2025: BS 31 completed
Sun Mar  9 10:29:10 2025: BS 32 completed
Sun Mar  9 10:29:26 2025: BS 33 completed
Sun Mar  9 10:29:42 2025: BS 34 completed
Sun Mar  9 10:29:59 2025: BS 35 completed
Sun Mar  9 10:30:15 2025: BS 36 completed
Sun Mar  9 10:30:31 2025: BS 37 completed
Sun Mar  9 10:30:48 2025: BS 38 completed
Sun Mar  9 10:31:04 2025: BS 39 completed
Sun Mar  9 10:31:21 2025: BS 40 completed
Sun Mar  9 10:31:37 2025: BS 41 completed
Sun Mar  9 10:31:53 2025: BS 42 completed
Sun Mar  9 10:32:10 2025: BS 43 completed
Sun Mar  9 10:32:26 2025: BS 44 completed
Sun Mar  9 10:32:43 2025: BS 45 completed
Sun Mar  9 10:32:59 2025: BS 46 completed
Sun Mar  9 10:33:15 2025: BS 47 completed
Sun Mar  9 10:33:32 2025: BS 48 completed
Sun Mar  9 10:33:48 2025: BS 49 completed
Sun Mar  9 10:34:05 2025: BS 50 completed
Sun Mar  9 10:34:21 2025: BS 51 completed
Sun Mar  9 10:34:37 2025: BS 52 completed
Sun Mar  9 10:34:54 2025: BS 53 completed
Sun Mar  9 10:35:10 2025: BS 54 completed
Sun Mar  9 10:35:26 2025: BS 55 completed
Sun Mar  9 10:35:43 2025: BS 56 completed
Sun Mar  9 10:35:59 2025: BS 57 completed
Sun Mar  9 10:36:16 2025: BS 58 completed
Sun Mar  9 10:36:32 2025: BS 59 completed
Sun Mar  9 10:36:48 2025: BS 60 completed
Sun Mar  9 10:37:05 2025: BS 61 completed
Sun Mar  9 10:37:21 2025: BS 62 completed
Sun Mar  9 10:37:38 2025: BS 63 completed
Sun Mar  9 10:37:54 2025: BS 64 completed
Sun Mar  9 10:38:10 2025: BS 65 completed
Sun Mar  9 10:38:27 2025: BS 66 completed
Sun Mar  9 10:38:43 2025: BS 67 completed
Sun Mar  9 10:39:00 2025: BS 68 completed
Sun Mar  9 10:39:16 2025: BS 69 completed
Sun Mar  9 10:39:32 2025: BS 70 completed
Sun Mar  9 10:39:49 2025: BS 71 completed
Sun Mar  9 10:40:05 2025: BS 72 completed
Sun Mar  9 10:40:21 2025: BS 73 completed
Sun Mar  9 10:40:38 2025: BS 74 completed
Sun Mar  9 10:40:54 2025: BS 75 completed
Sun Mar  9 10:41:11 2025: BS 76 completed
Sun Mar  9 10:41:27 2025: BS 77 completed
Sun Mar  9 10:41:43 2025: BS 78 completed
Sun Mar  9 10:42:00 2025: BS 79 completed
Sun Mar  9 10:42:16 2025: BS 80 completed
Sun Mar  9 10:42:33 2025: BS 81 completed
Sun Mar  9 10:42:49 2025: BS 82 completed
Sun Mar  9 10:43:05 2025: BS 83 completed
Sun Mar  9 10:43:22 2025: BS 84 completed
Sun Mar  9 10:43:38 2025: BS 85 completed
Sun Mar  9 10:43:55 2025: BS 86 completed
Sun Mar  9 10:44:11 2025: BS 87 completed
Sun Mar  9 10:44:27 2025: BS 88 completed
Sun Mar  9 10:44:44 2025: BS 89 completed
Sun Mar  9 10:45:00 2025: BS 90 completed
Sun Mar  9 10:45:16 2025: BS 91 completed
Sun Mar  9 10:45:33 2025: BS 92 completed
Sun Mar  9 10:45:49 2025: BS 93 completed
Sun Mar  9 10:46:06 2025: BS 94 completed
Sun Mar  9 10:46:22 2025: BS 95 completed
Sun Mar  9 10:46:38 2025: BS 96 completed
Sun Mar  9 10:46:55 2025: BS 97 completed
Sun Mar  9 10:47:11 2025: BS 98 completed
Sun Mar  9 10:47:28 2025: BS 99 completed
Sun Mar  9 10:47:44 2025: BS 100 completed
Sun Mar  9 10:48:00 2025: BS 101 completed
Sun Mar  9 10:48:17 2025: BS 102 completed
Sun Mar  9 10:48:33 2025: BS 103 completed
Sun Mar  9 10:48:50 2025: BS 104 completed
Sun Mar  9 10:49:06 2025: BS 105 completed
Sun Mar  9 10:49:22 2025: BS 106 completed
Sun Mar  9 10:49:39 2025: BS 107 completed
Sun Mar  9 10:49:55 2025: BS 108 completed
Sun Mar  9 10:50:11 2025: BS 109 completed
Sun Mar  9 10:50:28 2025: BS 110 completed
Sun Mar  9 10:50:44 2025: BS 111 completed
Sun Mar  9 10:51:01 2025: BS 112 completed
Sun Mar  9 10:51:17 2025: BS 113 completed
Sun Mar  9 10:51:33 2025: BS 114 completed
Sun Mar  9 10:51:50 2025: BS 115 completed
Sun Mar  9 10:52:06 2025: BS 116 completed
Sun Mar  9 10:52:23 2025: BS 117 completed
Sun Mar  9 10:52:39 2025: BS 118 completed
Sun Mar  9 10:52:55 2025: BS 119 completed
Sun Mar  9 10:53:12 2025: BS 120 completed
Sun Mar  9 10:53:28 2025: BS 121 completed
Sun Mar  9 10:53:45 2025: BS 122 completed
Sun Mar  9 10:54:01 2025: BS 123 completed
Sun Mar  9 10:54:17 2025: BS 124 completed
Sun Mar  9 10:54:34 2025: BS 125 completed
Sun Mar  9 10:54:50 2025: BS 126 completed
Sun Mar  9 10:55:06 2025: BS 127 completed
Sun Mar  9 10:55:23 2025: BS 128 completed
Sun Mar  9 10:55:39 2025: BS 129 completed
Sun Mar  9 10:55:56 2025: BS 130 completed
Sun Mar  9 10:56:12 2025: BS 131 completed
Sun Mar  9 10:56:28 2025: BS 132 completed
Sun Mar  9 10:56:45 2025: BS 133 completed
Sun Mar  9 10:57:01 2025: BS 134 completed
Sun Mar  9 10:57:18 2025: BS 135 completed
Sun Mar  9 10:57:34 2025: BS 136 completed
Sun Mar  9 10:57:50 2025: BS 137 completed
Sun Mar  9 10:58:07 2025: BS 138 completed
Sun Mar  9 10:58:23 2025: BS 139 completed
Sun Mar  9 10:58:40 2025: BS 140 completed
Sun Mar  9 10:58:56 2025: BS 141 completed
Sun Mar  9 10:59:12 2025: BS 142 completed
Sun Mar  9 10:59:29 2025: BS 143 completed
Sun Mar  9 10:59:45 2025: BS 144 completed
Sun Mar  9 11:00:01 2025: BS 145 completed
Sun Mar  9 11:00:18 2025: BS 146 completed
Sun Mar  9 11:00:34 2025: BS 147 completed
Sun Mar  9 11:00:51 2025: BS 148 completed
Sun Mar  9 11:01:07 2025: BS 149 completed
Sun Mar  9 11:01:23 2025: BS 150 completed
Sun Mar  9 11:01:40 2025: BS 151 completed
Sun Mar  9 11:01:56 2025: BS 152 completed
Sun Mar  9 11:02:13 2025: BS 153 completed
Sun Mar  9 11:02:29 2025: BS 154 completed
Sun Mar  9 11:02:45 2025: BS 155 completed
Sun Mar  9 11:03:02 2025: BS 156 completed
Sun Mar  9 11:03:18 2025: BS 157 completed
Sun Mar  9 11:03:35 2025: BS 158 completed
Sun Mar  9 11:03:51 2025: BS 159 completed
Sun Mar  9 11:04:07 2025: BS 160 completed
Sun Mar  9 11:04:24 2025: BS 161 completed
Sun Mar  9 11:04:40 2025: BS 162 completed
Sun Mar  9 11:04:56 2025: BS 163 completed
Sun Mar  9 11:05:13 2025: BS 164 completed
Sun Mar  9 11:05:29 2025: BS 165 completed
Sun Mar  9 11:05:46 2025: BS 166 completed
Sun Mar  9 11:06:02 2025: BS 167 completed
Sun Mar  9 11:06:18 2025: BS 168 completed
Sun Mar  9 11:06:35 2025: BS 169 completed
Sun Mar  9 11:06:51 2025: BS 170 completed
Sun Mar  9 11:07:08 2025: BS 171 completed
Sun Mar  9 11:07:24 2025: BS 172 completed
Sun Mar  9 11:07:40 2025: BS 173 completed
Sun Mar  9 11:07:57 2025: BS 174 completed
Sun Mar  9 11:08:13 2025: BS 175 completed
Sun Mar  9 11:08:30 2025: BS 176 completed
Sun Mar  9 11:08:46 2025: BS 177 completed
Sun Mar  9 11:09:02 2025: BS 178 completed
Sun Mar  9 11:09:19 2025: BS 179 completed
Sun Mar  9 11:09:35 2025: BS 180 completed
Sun Mar  9 11:09:51 2025: BS 181 completed
Sun Mar  9 11:10:08 2025: BS 182 completed
Sun Mar  9 11:10:24 2025: BS 183 completed
Sun Mar  9 11:10:41 2025: BS 184 completed
Sun Mar  9 11:10:57 2025: BS 185 completed
Sun Mar  9 11:11:13 2025: BS 186 completed
Sun Mar  9 11:11:30 2025: BS 187 completed
Sun Mar  9 11:11:46 2025: BS 188 completed
Sun Mar  9 11:12:03 2025: BS 189 completed
Sun Mar  9 11:12:19 2025: BS 190 completed
Sun Mar  9 11:12:35 2025: BS 191 completed
Sun Mar  9 11:12:52 2025: BS 192 completed
Sun Mar  9 11:13:08 2025: BS 193 completed
Sun Mar  9 11:13:25 2025: BS 194 completed
Sun Mar  9 11:13:41 2025: BS 195 completed
Sun Mar  9 11:13:57 2025: BS 196 completed
Sun Mar  9 11:14:14 2025: BS 197 completed
Sun Mar  9 11:14:30 2025: BS 198 completed
Sun Mar  9 11:14:46 2025: BS 199 completed
Sun Mar  9 11:15:03 2025: BS 200 completed
Sun Mar  9 11:15:19 2025: BS 201 completed
Sun Mar  9 11:15:36 2025: BS 202 completed
Sun Mar  9 11:15:52 2025: BS 203 completed
Sun Mar  9 11:16:08 2025: BS 204 completed
Sun Mar  9 11:16:25 2025: BS 205 completed
Sun Mar  9 11:16:41 2025: BS 206 completed
Sun Mar  9 11:16:58 2025: BS 207 completed
Sun Mar  9 11:17:14 2025: BS 208 completed
Sun Mar  9 11:17:30 2025: BS 209 completed
Sun Mar  9 11:17:47 2025: BS 210 completed
Sun Mar  9 11:18:03 2025: BS 211 completed
Sun Mar  9 11:18:20 2025: BS 212 completed
Sun Mar  9 11:18:36 2025: BS 213 completed
Sun Mar  9 11:18:52 2025: BS 214 completed
Sun Mar  9 11:19:09 2025: BS 215 completed
Sun Mar  9 11:19:25 2025: BS 216 completed
Sun Mar  9 11:19:41 2025: BS 217 completed
Sun Mar  9 11:19:58 2025: BS 218 completed
Sun Mar  9 11:20:14 2025: BS 219 completed
Sun Mar  9 11:20:31 2025: BS 220 completed
Sun Mar  9 11:20:47 2025: BS 221 completed
Sun Mar  9 11:21:03 2025: BS 222 completed
Sun Mar  9 11:21:20 2025: BS 223 completed
Sun Mar  9 11:21:36 2025: BS 224 completed
Sun Mar  9 11:21:53 2025: BS 225 completed
Sun Mar  9 11:22:09 2025: BS 226 completed
Sun Mar  9 11:22:25 2025: BS 227 completed
Sun Mar  9 11:22:42 2025: BS 228 completed
Sun Mar  9 11:22:58 2025: BS 229 completed
Sun Mar  9 11:23:15 2025: BS 230 completed
Sun Mar  9 11:23:31 2025: BS 231 completed
Sun Mar  9 11:23:47 2025: BS 232 completed
Sun Mar  9 11:24:04 2025: BS 233 completed
Sun Mar  9 11:24:20 2025: BS 234 completed
Sun Mar  9 11:24:36 2025: BS 235 completed
Sun Mar  9 11:24:53 2025: BS 236 completed
Sun Mar  9 11:25:09 2025: BS 237 completed
Sun Mar  9 11:25:26 2025: BS 238 completed
Sun Mar  9 11:25:42 2025: BS 239 completed
Sun Mar  9 11:25:58 2025: BS 240 completed
Sun Mar  9 11:26:15 2025: BS 241 completed
Sun Mar  9 11:26:31 2025: BS 242 completed
Sun Mar  9 11:26:48 2025: BS 243 completed
Sun Mar  9 11:27:04 2025: BS 244 completed
Sun Mar  9 11:27:20 2025: BS 245 completed
Sun Mar  9 11:27:37 2025: BS 246 completed
Sun Mar  9 11:27:53 2025: BS 247 completed
Sun Mar  9 11:28:10 2025: BS 248 completed
Sun Mar  9 11:28:26 2025: BS 249 completed
