# Supplementary material for: Photochemical Flow Synthesis of Trisubstituted Oxazoles Enabled by High-Power UV–B LED Modules
Source: Org Lett. 2025 Sep 4;27(36):10152–6. doi: 10.1021/acs.orglett.5c03241 (PMC12442076; doi:10.1021/acs.orglett.5c03241)
Supplement: Supplementary file 1 [file ol5c03241_si_001.zip › FID Publication/1l/RC-3-D-41A-P_gHMBCAD_20250309_01.fid/log]

Sun Mar  9 08:50:47 2025: Experiment started
Sun Mar  9 08:51:31 2025: BS 1 completed
Sun Mar  9 08:51:34 2025: BS 1 completed
Sun Mar  9 08:51:36 2025: BS 1 completed
Sun Mar  9 08:51:39 2025: BS 1 completed
Sun Mar  9 08:51:41 2025: BS 1 completed
Sun Mar  9 08:51:44 2025: BS 1 completed
Sun Mar  9 08:51:46 2025: BS 1 completed
Sun Mar  9 08:51:49 2025: BS 1 completed
Sun Mar  9 08:51:51 2025: BS 1 completed
Sun Mar  9 08:51:54 2025: BS 1 completed
Sun Mar  9 08:51:56 2025: BS 1 completed
Sun Mar  9 08:51:58 2025: BS 1 completed
Sun Mar  9 08:52:01 2025: BS 1 completed
Sun Mar  9 08:52:03 2025: BS 1 completed
Sun Mar  9 08:52:06 2025: BS 1 completed
Sun Mar  9 08:52:08 2025: BS 1 completed
Sun Mar  9 08:52:11 2025: BS 1 completed
Sun Mar  9 08:52:13 2025: BS 1 completed
Sun Mar  9 08:52:16 2025: BS 1 completed
Sun Mar  9 08:52:18 2025: BS 1 completed
Sun Mar  9 08:52:21 2025: BS 1 completed
Sun Mar  9 08:52:23 2025: BS 1 completed
Sun Mar  9 08:52:26 2025: BS 1 completed
Sun Mar  9 08:52:28 2025: BS 1 completed
Sun Mar  9 08:52:31 2025: BS 1 completed
Sun Mar  9 08:52:33 2025: BS 1 completed
Sun Mar  9 08:52:35 2025: BS 1 completed
Sun Mar  9 08:52:38 2025: BS 1 completed
Sun Mar  9 08:52:40 2025: BS 1 completed
Sun Mar  9 08:52:43 2025: BS 1 completed
Sun Mar  9 08:52:45 2025: BS 1 completed
Sun Mar  9 08:52:48 2025: BS 1 completed
Sun Mar  9 08:52:50 2025: BS 1 completed
Sun Mar  9 08:52:53 2025: BS 1 completed
Sun Mar  9 08:52:55 2025: BS 1 completed
Sun Mar  9 08:52:58 2025: BS 1 completed
Sun Mar  9 08:53:00 2025: BS 1 completed
Sun Mar  9 08:53:03 2025: BS 1 completed
Sun Mar  9 08:53:05 2025: BS 1 completed
Sun Mar  9 08:53:07 2025: BS 1 completed
Sun Mar  9 08:53:10 2025: BS 1 completed
Sun Mar  9 08:53:12 2025: BS 1 completed
Sun Mar  9 08:53:15 2025: BS 1 completed
Sun Mar  9 08:53:17 2025: BS 1 completed
Sun Mar  9 08:53:20 2025: BS 1 completed
Sun Mar  9 08:53:22 2025: BS 1 completed
Sun Mar  9 08:53:25 2025: BS 1 completed
Sun Mar  9 08:53:27 2025: BS 1 completed
Sun Mar  9 08:53:30 2025: BS 1 completed
Sun Mar  9 08:53:32 2025: BS 1 completed
Sun Mar  9 08:53:35 2025: BS 1 completed
Sun Mar  9 08:53:37 2025: BS 1 completed
Sun Mar  9 08:53:40 2025: BS 1 completed
Sun Mar  9 08:53:42 2025: BS 1 completed
Sun Mar  9 08:53:44 2025: BS 1 completed
Sun Mar  9 08:53:47 2025: BS 1 completed
Sun Mar  9 08:53:49 2025: BS 1 completed
Sun Mar  9 08:53:52 2025: BS 1 completed
Sun Mar  9 08:53:54 2025: BS 1 completed
Sun Mar  9 08:53:57 2025: BS 1 completed
Sun Mar  9 08:53:59 2025: BS 1 completed
Sun Mar  9 08:54:02 2025: BS 1 completed
Sun Mar  9 08:54:04 2025: BS 1 completed
Sun Mar  9 08:54:07 2025: BS 1 completed
Sun Mar  9 08:54:09 2025: BS 1 completed
Sun Mar  9 08:54:12 2025: BS 1 completed
Sun Mar  9 08:54:14 2025: BS 1 completed
Sun Mar  9 08:54:17 2025: BS 1 completed
Sun Mar  9 08:54:19 2025: BS 1 completed
Sun Mar  9 08:54:21 2025: BS 1 completed
Sun Mar  9 08:54:24 2025: BS 1 completed
Sun Mar  9 08:54:26 2025: BS 1 completed
Sun Mar  9 08:54:29 2025: BS 1 completed
Sun Mar  9 08:54:31 2025: BS 1 completed
Sun Mar  9 08:54:34 2025: BS 1 completed
Sun Mar  9 08:54:36 2025: BS 1 completed
Sun Mar  9 08:54:39 2025: BS 1 completed
Sun Mar  9 08:54:41 2025: BS 1 completed
Sun Mar  9 08:54:44 2025: BS 1 completed
Sun Mar  9 08:54:46 2025: BS 1 completed
Sun Mar  9 08:54:49 2025: BS 1 completed
Sun Mar  9 08:54:51 2025: BS 1 completed
Sun Mar  9 08:54:54 2025: BS 1 completed
Sun Mar  9 08:54:56 2025: BS 1 completed
Sun Mar  9 08:54:58 2025: BS 1 completed
Sun Mar  9 08:55:01 2025: BS 1 completed
Sun Mar  9 08:55:03 2025: BS 1 completed
Sun Mar  9 08:55:06 2025: BS 1 completed
Sun Mar  9 08:55:08 2025: BS 1 completed
Sun Mar  9 08:55:11 2025: BS 1 completed
Sun Mar  9 08:55:13 2025: BS 1 completed
Sun Mar  9 08:55:16 2025: BS 1 completed
Sun Mar  9 08:55:18 2025: BS 1 completed
Sun Mar  9 08:55:21 2025: BS 1 completed
Sun Mar  9 08:55:23 2025: BS 1 completed
Sun Mar  9 08:55:26 2025: BS 1 completed
Sun Mar  9 08:55:28 2025: BS 1 completed
Sun Mar  9 08:55:31 2025: BS 1 completed
Sun Mar  9 08:55:33 2025: BS 1 completed
Sun Mar  9 08:55:35 2025: BS 1 completed
Sun Mar  9 08:55:38 2025: BS 1 completed
Sun Mar  9 08:55:40 2025: BS 1 completed
Sun Mar  9 08:55:43 2025: BS 1 completed
Sun Mar  9 08:55:45 2025: BS 1 completed
Sun Mar  9 08:55:48 2025: BS 1 completed
Sun Mar  9 08:55:50 2025: BS 1 completed
Sun Mar  9 08:55:53 2025: BS 1 completed
Sun Mar  9 08:55:55 2025: BS 1 completed
Sun Mar  9 08:55:58 2025: BS 1 completed
Sun Mar  9 08:56:00 2025: BS 1 completed
Sun Mar  9 08:56:03 2025: BS 1 completed
Sun Mar  9 08:56:05 2025: BS 1 completed
Sun Mar  9 08:56:08 2025: BS 1 completed
Sun Mar  9 08:56:10 2025: BS 1 completed
Sun Mar  9 08:56:12 2025: BS 1 completed
Sun Mar  9 08:56:15 2025: BS 1 completed
Sun Mar  9 08:56:17 2025: BS 1 completed
Sun Mar  9 08:56:20 2025: BS 1 completed
Sun Mar  9 08:56:22 2025: BS 1 completed
Sun Mar  9 08:56:25 2025: BS 1 completed
Sun Mar  9 08:56:27 2025: BS 1 completed
Sun Mar  9 08:56:30 2025: BS 1 completed
Sun Mar  9 08:56:32 2025: BS 1 completed
Sun Mar  9 08:56:35 2025: BS 1 completed
Sun Mar  9 08:56:37 2025: BS 1 completed
Sun Mar  9 08:56:40 2025: BS 1 completed
Sun Mar  9 08:56:42 2025: BS 1 completed
Sun Mar  9 08:56:45 2025: BS 1 completed
Sun Mar  9 08:56:47 2025: BS 1 completed
Sun Mar  9 08:56:49 2025: BS 1 completed
Sun Mar  9 08:56:52 2025: BS 1 completed
Sun Mar  9 08:56:54 2025: BS 1 completed
Sun Mar  9 08:56:57 2025: BS 1 completed
Sun Mar  9 08:56:59 2025: BS 1 completed
Sun Mar  9 08:57:02 2025: BS 1 completed
Sun Mar  9 08:57:04 2025: BS 1 completed
Sun Mar  9 08:57:07 2025: BS 1 completed
Sun Mar  9 08:57:09 2025: BS 1 completed
Sun Mar  9 08:57:12 2025: BS 1 completed
Sun Mar  9 08:57:14 2025: BS 1 completed
Sun Mar  9 08:57:17 2025: BS 1 completed
Sun Mar  9 08:57:19 2025: BS 1 completed
Sun Mar  9 08:57:22 2025: BS 1 completed
Sun Mar  9 08:57:24 2025: BS 1 completed
Sun Mar  9 08:57:27 2025: BS 1 completed
Sun Mar  9 08:57:29 2025: BS 1 completed
Sun Mar  9 08:57:31 2025: BS 1 completed
Sun Mar  9 08:57:34 2025: BS 1 completed
Sun Mar  9 08:57:36 2025: BS 1 completed
Sun Mar  9 08:57:39 2025: BS 1 completed
Sun Mar  9 08:57:41 2025: BS 1 completed
Sun Mar  9 08:57:44 2025: BS 1 completed
Sun Mar  9 08:57:46 2025: BS 1 completed
Sun Mar  9 08:57:49 2025: BS 1 completed
Sun Mar  9 08:57:51 2025: BS 1 completed
Sun Mar  9 08:57:54 2025: BS 1 completed
Sun Mar  9 08:57:56 2025: BS 1 completed
Sun Mar  9 08:57:59 2025: BS 1 completed
Sun Mar  9 08:58:01 2025: BS 1 completed
Sun Mar  9 08:58:04 2025: BS 1 completed
Sun Mar  9 08:58:06 2025: BS 1 completed
Sun Mar  9 08:58:08 2025: BS 1 completed
Sun Mar  9 08:58:11 2025: BS 1 completed
Sun Mar  9 08:58:13 2025: BS 1 completed
Sun Mar  9 08:58:16 2025: BS 1 completed
Sun Mar  9 08:58:18 2025: BS 1 completed
Sun Mar  9 08:58:21 2025: BS 1 completed
Sun Mar  9 08:58:23 2025: BS 1 completed
Sun Mar  9 08:58:26 2025: BS 1 completed
Sun Mar  9 08:58:28 2025: BS 1 completed
Sun Mar  9 08:58:31 2025: BS 1 completed
Sun Mar  9 08:58:33 2025: BS 1 completed
Sun Mar  9 08:58:36 2025: BS 1 completed
Sun Mar  9 08:58:38 2025: BS 1 completed
Sun Mar  9 08:58:41 2025: BS 1 completed
Sun Mar  9 08:58:43 2025: BS 1 completed
Sun Mar  9 08:58:46 2025: BS 1 completed
Sun Mar  9 08:58:48 2025: BS 1 completed
Sun Mar  9 08:58:50 2025: BS 1 completed
Sun Mar  9 08:58:53 2025: BS 1 completed
Sun Mar  9 08:58:55 2025: BS 1 completed
Sun Mar  9 08:58:58 2025: BS 1 completed
Sun Mar  9 08:59:00 2025: BS 1 completed
Sun Mar  9 08:59:03 2025: BS 1 completed
Sun Mar  9 08:59:05 2025: BS 1 completed
Sun Mar  9 08:59:08 2025: BS 1 completed
Sun Mar  9 08:59:10 2025: BS 1 completed
Sun Mar  9 08:59:13 2025: BS 1 completed
Sun Mar  9 08:59:15 2025: BS 1 completed
Sun Mar  9 08:59:18 2025: BS 1 completed
Sun Mar  9 08:59:20 2025: BS 1 completed
Sun Mar  9 08:59:23 2025: BS 1 completed
Sun Mar  9 08:59:25 2025: BS 1 completed
Sun Mar  9 08:59:28 2025: BS 1 completed
Sun Mar  9 08:59:30 2025: BS 1 completed
Sun Mar  9 08:59:32 2025: BS 1 completed
Sun Mar  9 08:59:35 2025: BS 1 completed
Sun Mar  9 08:59:37 2025: BS 1 completed
Sun Mar  9 08:59:40 2025: BS 1 completed
Sun Mar  9 08:59:42 2025: BS 1 completed
Sun Mar  9 08:59:45 2025: BS 1 completed
Sun Mar  9 08:59:47 2025: BS 1 completed
Sun Mar  9 08:59:50 2025: BS 1 completed
Sun Mar  9 08:59:52 2025: BS 1 completed
Sun Mar  9 08:59:55 2025: BS 1 completed
Sun Mar  9 08:59:57 2025: BS 1 completed
Sun Mar  9 09:00:00 2025: BS 1 completed
Sun Mar  9 09:00:02 2025: BS 1 completed
Sun Mar  9 09:00:05 2025: BS 1 completed
Sun Mar  9 09:00:07 2025: BS 1 completed
Sun Mar  9 09:00:09 2025: BS 1 completed
Sun Mar  9 09:00:12 2025: BS 1 completed
Sun Mar  9 09:00:14 2025: BS 1 completed
Sun Mar  9 09:00:17 2025: BS 1 completed
Sun Mar  9 09:00:19 2025: BS 1 completed
Sun Mar  9 09:00:22 2025: BS 1 completed
Sun Mar  9 09:00:24 2025: BS 1 completed
Sun Mar  9 09:00:27 2025: BS 1 completed
Sun Mar  9 09:00:29 2025: BS 1 completed
Sun Mar  9 09:00:32 2025: BS 1 completed
Sun Mar  9 09:00:34 2025: BS 1 completed
Sun Mar  9 09:00:37 2025: BS 1 completed
Sun Mar  9 09:00:39 2025: BS 1 completed
Sun Mar  9 09:00:42 2025: BS 1 completed
Sun Mar  9 09:00:44 2025: BS 1 completed
Sun Mar  9 09:00:47 2025: BS 1 completed
Sun Mar  9 09:00:49 2025: BS 1 completed
Sun Mar  9 09:00:52 2025: BS 1 completed
Sun Mar  9 09:00:54 2025: BS 1 completed
Sun Mar  9 09:00:56 2025: BS 1 completed
Sun Mar  9 09:00:59 2025: BS 1 completed
Sun Mar  9 09:01:01 2025: BS 1 completed
Sun Mar  9 09:01:04 2025: BS 1 completed
Sun Mar  9 09:01:06 2025: BS 1 completed
Sun Mar  9 09:01:09 2025: BS 1 completed
Sun Mar  9 09:01:11 2025: BS 1 completed
Sun Mar  9 09:01:14 2025: BS 1 completed
Sun Mar  9 09:01:16 2025: BS 1 completed
Sun Mar  9 09:01:19 2025: BS 1 completed
Sun Mar  9 09:01:21 2025: BS 1 completed
Sun Mar  9 09:01:24 2025: BS 1 completed
Sun Mar  9 09:01:26 2025: BS 1 completed
Sun Mar  9 09:01:29 2025: BS 1 completed
Sun Mar  9 09:01:31 2025: BS 1 completed
Sun Mar  9 09:01:34 2025: BS 1 completed
Sun Mar  9 09:01:36 2025: BS 1 completed
Sun Mar  9 09:01:38 2025: BS 1 completed
Sun Mar  9 09:01:41 2025: BS 1 completed
Sun Mar  9 09:01:43 2025: BS 1 completed
Sun Mar  9 09:01:46 2025: BS 1 completed
Sun Mar  9 09:01:48 2025: BS 1 completed
Sun Mar  9 09:01:51 2025: BS 1 completed
Sun Mar  9 09:01:53 2025: BS 1 completed
Sun Mar  9 09:01:56 2025: BS 1 completed
Sun Mar  9 09:01:58 2025: BS 1 completed
Sun Mar  9 09:02:01 2025: BS 1 completed
Sun Mar  9 09:02:03 2025: BS 1 completed
Sun Mar  9 09:02:06 2025: BS 1 completed
Sun Mar  9 09:02:08 2025: BS 1 completed
Sun Mar  9 09:02:11 2025: BS 1 completed
Sun Mar  9 09:02:13 2025: BS 1 completed
Sun Mar  9 09:02:16 2025: BS 1 completed
Sun Mar  9 09:02:18 2025: BS 1 completed
Sun Mar  9 09:02:20 2025: BS 1 completed
Sun Mar  9 09:02:23 2025: BS 1 completed
Sun Mar  9 09:02:25 2025: BS 1 completed
Sun Mar  9 09:02:28 2025: BS 1 completed
Sun Mar  9 09:02:30 2025: BS 1 completed
Sun Mar  9 09:02:33 2025: BS 1 completed
Sun Mar  9 09:02:35 2025: BS 1 completed
Sun Mar  9 09:02:38 2025: BS 1 completed
Sun Mar  9 09:02:40 2025: BS 1 completed
Sun Mar  9 09:02:43 2025: BS 1 completed
Sun Mar  9 09:02:45 2025: BS 1 completed
Sun Mar  9 09:02:48 2025: BS 1 completed
Sun Mar  9 09:02:50 2025: BS 1 completed
Sun Mar  9 09:02:53 2025: BS 1 completed
Sun Mar  9 09:02:55 2025: BS 1 completed
Sun Mar  9 09:02:58 2025: BS 1 completed
Sun Mar  9 09:03:00 2025: BS 1 completed
Sun Mar  9 09:03:03 2025: BS 1 completed
Sun Mar  9 09:03:05 2025: BS 1 completed
Sun Mar  9 09:03:07 2025: BS 1 completed
Sun Mar  9 09:03:10 2025: BS 1 completed
Sun Mar  9 09:03:12 2025: BS 1 completed
Sun Mar  9 09:03:15 2025: BS 1 completed
Sun Mar  9 09:03:17 2025: BS 1 completed
Sun Mar  9 09:03:20 2025: BS 1 completed
Sun Mar  9 09:03:22 2025: BS 1 completed
Sun Mar  9 09:03:25 2025: BS 1 completed
Sun Mar  9 09:03:27 2025: BS 1 completed
Sun Mar  9 09:03:30 2025: BS 1 completed
Sun Mar  9 09:03:32 2025: BS 1 completed
Sun Mar  9 09:03:35 2025: BS 1 completed
Sun Mar  9 09:03:37 2025: BS 1 completed
Sun Mar  9 09:03:40 2025: BS 1 completed
Sun Mar  9 09:03:42 2025: BS 1 completed
Sun Mar  9 09:03:45 2025: BS 1 completed
Sun Mar  9 09:03:47 2025: BS 1 completed
Sun Mar  9 09:03:50 2025: BS 1 completed
Sun Mar  9 09:03:52 2025: BS 1 completed
Sun Mar  9 09:03:54 2025: BS 1 completed
Sun Mar  9 09:03:57 2025: BS 1 completed
Sun Mar  9 09:03:59 2025: BS 1 completed
Sun Mar  9 09:04:02 2025: BS 1 completed
Sun Mar  9 09:04:04 2025: BS 1 completed
Sun Mar  9 09:04:07 2025: BS 1 completed
Sun Mar  9 09:04:09 2025: BS 1 completed
Sun Mar  9 09:04:12 2025: BS 1 completed
Sun Mar  9 09:04:14 2025: BS 1 completed
Sun Mar  9 09:04:17 2025: BS 1 completed
Sun Mar  9 09:04:19 2025: BS 1 completed
Sun Mar  9 09:04:22 2025: BS 1 completed
Sun Mar  9 09:04:24 2025: BS 1 completed
Sun Mar  9 09:04:27 2025: BS 1 completed
Sun Mar  9 09:04:29 2025: BS 1 completed
Sun Mar  9 09:04:32 2025: BS 1 completed
Sun Mar  9 09:04:34 2025: BS 1 completed
Sun Mar  9 09:04:37 2025: BS 1 completed
Sun Mar  9 09:04:39 2025: BS 1 completed
Sun Mar  9 09:04:41 2025: BS 1 completed
Sun Mar  9 09:04:44 2025: BS 1 completed
Sun Mar  9 09:04:46 2025: BS 1 completed
Sun Mar  9 09:04:49 2025: BS 1 completed
Sun Mar  9 09:04:51 2025: BS 1 completed
Sun Mar  9 09:04:54 2025: BS 1 completed
Sun Mar  9 09:04:56 2025: BS 1 completed
Sun Mar  9 09:04:59 2025: BS 1 completed
Sun Mar  9 09:05:01 2025: BS 1 completed
Sun Mar  9 09:05:04 2025: BS 1 completed
Sun Mar  9 09:05:06 2025: BS 1 completed
Sun Mar  9 09:05:09 2025: BS 1 completed
Sun Mar  9 09:05:11 2025: BS 1 completed
Sun Mar  9 09:05:14 2025: BS 1 completed
Sun Mar  9 09:05:16 2025: BS 1 completed
Sun Mar  9 09:05:19 2025: BS 1 completed
Sun Mar  9 09:05:21 2025: BS 1 completed
Sun Mar  9 09:05:24 2025: BS 1 completed
Sun Mar  9 09:05:26 2025: BS 1 completed
Sun Mar  9 09:05:28 2025: BS 1 completed
Sun Mar  9 09:05:31 2025: BS 1 completed
Sun Mar  9 09:05:33 2025: BS 1 completed
Sun Mar  9 09:05:36 2025: BS 1 completed
Sun Mar  9 09:05:38 2025: BS 1 completed
Sun Mar  9 09:05:41 2025: BS 1 completed
Sun Mar  9 09:05:43 2025: BS 1 completed
Sun Mar  9 09:05:46 2025: BS 1 completed
Sun Mar  9 09:05:48 2025: BS 1 completed
Sun Mar  9 09:05:51 2025: BS 1 completed
Sun Mar  9 09:05:53 2025: BS 1 completed
Sun Mar  9 09:05:56 2025: BS 1 completed
Sun Mar  9 09:05:58 2025: BS 1 completed
Sun Mar  9 09:06:01 2025: BS 1 completed
Sun Mar  9 09:06:03 2025: BS 1 completed
Sun Mar  9 09:06:06 2025: BS 1 completed
Sun Mar  9 09:06:08 2025: BS 1 completed
Sun Mar  9 09:06:11 2025: BS 1 completed
Sun Mar  9 09:06:13 2025: BS 1 completed
Sun Mar  9 09:06:16 2025: BS 1 completed
Sun Mar  9 09:06:18 2025: BS 1 completed
Sun Mar  9 09:06:20 2025: BS 1 completed
Sun Mar  9 09:06:23 2025: BS 1 completed
Sun Mar  9 09:06:25 2025: BS 1 completed
Sun Mar  9 09:06:28 2025: BS 1 completed
Sun Mar  9 09:06:30 2025: BS 1 completed
Sun Mar  9 09:06:33 2025: BS 1 completed
Sun Mar  9 09:06:35 2025: BS 1 completed
Sun Mar  9 09:06:38 2025: BS 1 completed
Sun Mar  9 09:06:40 2025: BS 1 completed
Sun Mar  9 09:06:43 2025: BS 1 completed
Sun Mar  9 09:06:45 2025: BS 1 completed
Sun Mar  9 09:06:48 2025: BS 1 completed
Sun Mar  9 09:06:50 2025: BS 1 completed
Sun Mar  9 09:06:53 2025: BS 1 completed
Sun Mar  9 09:06:55 2025: BS 1 completed
Sun Mar  9 09:06:58 2025: BS 1 completed
Sun Mar  9 09:07:00 2025: BS 1 completed
Sun Mar  9 09:07:03 2025: BS 1 completed
Sun Mar  9 09:07:05 2025: BS 1 completed
Sun Mar  9 09:07:08 2025: BS 1 completed
Sun Mar  9 09:07:10 2025: BS 1 completed
Sun Mar  9 09:07:12 2025: BS 1 completed
Sun Mar  9 09:07:15 2025: BS 1 completed
Sun Mar  9 09:07:17 2025: BS 1 completed
Sun Mar  9 09:07:20 2025: BS 1 completed
Sun Mar  9 09:07:22 2025: BS 1 completed
Sun Mar  9 09:07:25 2025: BS 1 completed
Sun Mar  9 09:07:27 2025: BS 1 completed
Sun Mar  9 09:07:30 2025: BS 1 completed
Sun Mar  9 09:07:32 2025: BS 1 completed
Sun Mar  9 09:07:35 2025: BS 1 completed
Sun Mar  9 09:07:37 2025: BS 1 completed
Sun Mar  9 09:07:40 2025: BS 1 completed
Sun Mar  9 09:07:42 2025: BS 1 completed
Sun Mar  9 09:07:45 2025: BS 1 completed
Sun Mar  9 09:07:47 2025: BS 1 completed
Sun Mar  9 09:07:50 2025: BS 1 completed
Sun Mar  9 09:07:52 2025: BS 1 completed
Sun Mar  9 09:07:55 2025: BS 1 completed
Sun Mar  9 09:07:57 2025: BS 1 completed
Sun Mar  9 09:08:00 2025: BS 1 completed
Sun Mar  9 09:08:02 2025: BS 1 completed
Sun Mar  9 09:08:04 2025: BS 1 completed
Sun Mar  9 09:08:07 2025: BS 1 completed
Sun Mar  9 09:08:09 2025: BS 1 completed
Sun Mar  9 09:08:12 2025: BS 1 completed
Sun Mar  9 09:08:14 2025: BS 1 completed
Sun Mar  9 09:08:17 2025: BS 1 completed
Sun Mar  9 09:08:19 2025: BS 1 completed
Sun Mar  9 09:08:22 2025: BS 1 completed
Sun Mar  9 09:08:24 2025: BS 1 completed
Sun Mar  9 09:08:27 2025: BS 1 completed
Sun Mar  9 09:08:29 2025: BS 1 completed
Sun Mar  9 09:08:32 2025: BS 1 completed
Sun Mar  9 09:08:34 2025: BS 1 completed
Sun Mar  9 09:08:37 2025: BS 1 completed
Sun Mar  9 09:08:39 2025: BS 1 completed
Sun Mar  9 09:08:42 2025: BS 1 completed
Sun Mar  9 09:08:44 2025: BS 1 completed
Sun Mar  9 09:08:47 2025: BS 1 completed
Sun Mar  9 09:08:49 2025: BS 1 completed
Sun Mar  9 09:08:52 2025: BS 1 completed
Sun Mar  9 09:08:54 2025: BS 1 completed
Sun Mar  9 09:08:57 2025: BS 1 completed
Sun Mar  9 09:08:59 2025: BS 1 completed
Sun Mar  9 09:09:01 2025: BS 1 completed
Sun Mar  9 09:09:04 2025: BS 1 completed
Sun Mar  9 09:09:06 2025: BS 1 completed
Sun Mar  9 09:09:09 2025: BS 1 completed
Sun Mar  9 09:09:11 2025: BS 1 completed
Sun Mar  9 09:09:14 2025: BS 1 completed
Sun Mar  9 09:09:16 2025: BS 1 completed
Sun Mar  9 09:09:19 2025: BS 1 completed
Sun Mar  9 09:09:21 2025: BS 1 completed
Sun Mar  9 09:09:24 2025: BS 1 completed
Sun Mar  9 09:09:26 2025: BS 1 completed
Sun Mar  9 09:09:29 2025: BS 1 completed
Sun Mar  9 09:09:31 2025: BS 1 completed
Sun Mar  9 09:09:34 2025: BS 1 completed
Sun Mar  9 09:09:36 2025: BS 1 completed
Sun Mar  9 09:09:39 2025: BS 1 completed
Sun Mar  9 09:09:41 2025: BS 1 completed
Sun Mar  9 09:09:44 2025: BS 1 completed
Sun Mar  9 09:09:46 2025: BS 1 completed
Sun Mar  9 09:09:49 2025: BS 1 completed
Sun Mar  9 09:09:51 2025: BS 1 completed
Sun Mar  9 09:09:54 2025: BS 1 completed
Sun Mar  9 09:09:56 2025: BS 1 completed
Sun Mar  9 09:09:58 2025: BS 1 completed
Sun Mar  9 09:10:01 2025: BS 1 completed
Sun Mar  9 09:10:03 2025: BS 1 completed
Sun Mar  9 09:10:06 2025: BS 1 completed
Sun Mar  9 09:10:08 2025: BS 1 completed
Sun Mar  9 09:10:11 2025: BS 1 completed
Sun Mar  9 09:10:13 2025: BS 1 completed
Sun Mar  9 09:10:16 2025: BS 1 completed
Sun Mar  9 09:10:18 2025: BS 1 completed
Sun Mar  9 09:10:21 2025: BS 1 completed
Sun Mar  9 09:10:23 2025: BS 1 completed
Sun Mar  9 09:10:26 2025: BS 1 completed
Sun Mar  9 09:10:28 2025: BS 1 completed
Sun Mar  9 09:10:31 2025: BS 1 completed
Sun Mar  9 09:10:33 2025: BS 1 completed
Sun Mar  9 09:10:36 2025: BS 1 completed
Sun Mar  9 09:10:38 2025: BS 1 completed
Sun Mar  9 09:10:41 2025: BS 1 completed
Sun Mar  9 09:10:43 2025: BS 1 completed
Sun Mar  9 09:10:46 2025: BS 1 completed
Sun Mar  9 09:10:48 2025: BS 1 completed
Sun Mar  9 09:10:51 2025: BS 1 completed
Sun Mar  9 09:10:53 2025: BS 1 completed
Sun Mar  9 09:10:55 2025: BS 1 completed
Sun Mar  9 09:10:58 2025: BS 1 completed
Sun Mar  9 09:11:00 2025: BS 1 completed
Sun Mar  9 09:11:03 2025: BS 1 completed
Sun Mar  9 09:11:05 2025: BS 1 completed
Sun Mar  9 09:11:08 2025: BS 1 completed
Sun Mar  9 09:11:10 2025: BS 1 completed
Sun Mar  9 09:11:13 2025: BS 1 completed
Sun Mar  9 09:11:15 2025: BS 1 completed
Sun Mar  9 09:11:18 2025: BS 1 completed
Sun Mar  9 09:11:20 2025: BS 1 completed
Sun Mar  9 09:11:23 2025: BS 1 completed
Sun Mar  9 09:11:25 2025: BS 1 completed
Sun Mar  9 09:11:28 2025: BS 1 completed
Sun Mar  9 09:11:30 2025: BS 1 completed
Sun Mar  9 09:11:33 2025: BS 1 completed
Sun Mar  9 09:11:35 2025: BS 1 completed
Sun Mar  9 09:11:38 2025: BS 1 completed
Sun Mar  9 09:11:40 2025: BS 1 completed
Sun Mar  9 09:11:43 2025: BS 1 completed
Sun Mar  9 09:11:45 2025: BS 1 completed
Sun Mar  9 09:11:48 2025: BS 1 completed
Sun Mar  9 09:11:50 2025: BS 1 completed
Sun Mar  9 09:11:53 2025: BS 1 completed
Sun Mar  9 09:11:55 2025: BS 1 completed
Sun Mar  9 09:11:57 2025: BS 1 completed
Sun Mar  9 09:12:00 2025: BS 1 completed
Sun Mar  9 09:12:02 2025: BS 1 completed
Sun Mar  9 09:12:05 2025: BS 1 completed
Sun Mar  9 09:12:07 2025: BS 1 completed
Sun Mar  9 09:12:10 2025: BS 1 completed
Sun Mar  9 09:12:12 2025: BS 1 completed
Sun Mar  9 09:12:15 2025: BS 1 completed
Sun Mar  9 09:12:17 2025: BS 1 completed
Sun Mar  9 09:12:20 2025: BS 1 completed
Sun Mar  9 09:12:22 2025: BS 1 completed
Sun Mar  9 09:12:25 2025: BS 1 completed
Sun Mar  9 09:12:27 2025: BS 1 completed
Sun Mar  9 09:12:30 2025: BS 1 completed
Sun Mar  9 09:12:32 2025: BS 1 completed
Sun Mar  9 09:12:35 2025: BS 1 completed
Sun Mar  9 09:12:37 2025: BS 2 completed
Sun Mar  9 09:12:40 2025: BS 2 completed
Sun Mar  9 09:12:42 2025: BS 2 completed
Sun Mar  9 09:12:45 2025: BS 2 completed
Sun Mar  9 09:12:47 2025: BS 2 completed
Sun Mar  9 09:12:49 2025: BS 2 completed
Sun Mar  9 09:12:52 2025: BS 2 completed
Sun Mar  9 09:12:54 2025: BS 2 completed
Sun Mar  9 09:12:57 2025: BS 2 completed
Sun Mar  9 09:12:59 2025: BS 2 completed
Sun Mar  9 09:13:02 2025: BS 2 completed
Sun Mar  9 09:13:04 2025: BS 2 completed
Sun Mar  9 09:13:07 2025: BS 2 completed
Sun Mar  9 09:13:09 2025: BS 2 completed
Sun Mar  9 09:13:12 2025: BS 2 completed
Sun Mar  9 09:13:14 2025: BS 2 completed
Sun Mar  9 09:13:17 2025: BS 2 completed
Sun Mar  9 09:13:19 2025: BS 2 completed
Sun Mar  9 09:13:21 2025: BS 2 completed
Sun Mar  9 09:13:24 2025: BS 2 completed
Sun Mar  9 09:13:26 2025: BS 2 completed
Sun Mar  9 09:13:29 2025: BS 2 completed
Sun Mar  9 09:13:31 2025: BS 2 completed
Sun Mar  9 09:13:34 2025: BS 2 completed
Sun Mar  9 09:13:36 2025: BS 2 completed
Sun Mar  9 09:13:39 2025: BS 2 completed
Sun Mar  9 09:13:41 2025: BS 2 completed
Sun Mar  9 09:13:44 2025: BS 2 completed
Sun Mar  9 09:13:46 2025: BS 2 completed
Sun Mar  9 09:13:49 2025: BS 2 completed
Sun Mar  9 09:13:51 2025: BS 2 completed
Sun Mar  9 09:13:54 2025: BS 2 completed
Sun Mar  9 09:13:56 2025: BS 2 completed
Sun Mar  9 09:13:58 2025: BS 2 completed
Sun Mar  9 09:14:01 2025: BS 2 completed
Sun Mar  9 09:14:03 2025: BS 2 completed
Sun Mar  9 09:14:06 2025: BS 2 completed
Sun Mar  9 09:14:08 2025: BS 2 completed
Sun Mar  9 09:14:11 2025: BS 2 completed
Sun Mar  9 09:14:13 2025: BS 2 completed
Sun Mar  9 09:14:16 2025: BS 2 completed
Sun Mar  9 09:14:18 2025: BS 2 completed
Sun Mar  9 09:14:21 2025: BS 2 completed
Sun Mar  9 09:14:23 2025: BS 2 completed
Sun Mar  9 09:14:26 2025: BS 2 completed
Sun Mar  9 09:14:28 2025: BS 2 completed
Sun Mar  9 09:14:31 2025: BS 2 completed
Sun Mar  9 09:14:33 2025: BS 2 completed
Sun Mar  9 09:14:35 2025: BS 2 completed
Sun Mar  9 09:14:38 2025: BS 2 completed
Sun Mar  9 09:14:40 2025: BS 2 completed
Sun Mar  9 09:14:43 2025: BS 2 completed
Sun Mar  9 09:14:45 2025: BS 2 completed
Sun Mar  9 09:14:48 2025: BS 2 completed
Sun Mar  9 09:14:50 2025: BS 2 completed
Sun Mar  9 09:14:53 2025: BS 2 completed
Sun Mar  9 09:14:55 2025: BS 2 completed
Sun Mar  9 09:14:58 2025: BS 2 completed
Sun Mar  9 09:15:00 2025: BS 2 completed
Sun Mar  9 09:15:03 2025: BS 2 completed
Sun Mar  9 09:15:05 2025: BS 2 completed
Sun Mar  9 09:15:07 2025: BS 2 completed
Sun Mar  9 09:15:10 2025: BS 2 completed
Sun Mar  9 09:15:12 2025: BS 2 completed
Sun Mar  9 09:15:15 2025: BS 2 completed
Sun Mar  9 09:15:17 2025: BS 2 completed
Sun Mar  9 09:15:20 2025: BS 2 completed
Sun Mar  9 09:15:22 2025: BS 2 completed
Sun Mar  9 09:15:25 2025: BS 2 completed
Sun Mar  9 09:15:27 2025: BS 2 completed
Sun Mar  9 09:15:30 2025: BS 2 completed
Sun Mar  9 09:15:32 2025: BS 2 completed
Sun Mar  9 09:15:35 2025: BS 2 completed
Sun Mar  9 09:15:37 2025: BS 2 completed
Sun Mar  9 09:15:40 2025: BS 2 completed
Sun Mar  9 09:15:42 2025: BS 2 completed
Sun Mar  9 09:15:44 2025: BS 2 completed
Sun Mar  9 09:15:47 2025: BS 2 completed
Sun Mar  9 09:15:49 2025: BS 2 completed
Sun Mar  9 09:15:52 2025: BS 2 completed
Sun Mar  9 09:15:54 2025: BS 2 completed
Sun Mar  9 09:15:57 2025: BS 2 completed
Sun Mar  9 09:15:59 2025: BS 2 completed
Sun Mar  9 09:16:02 2025: BS 2 completed
Sun Mar  9 09:16:04 2025: BS 2 completed
Sun Mar  9 09:16:07 2025: BS 2 completed
Sun Mar  9 09:16:09 2025: BS 2 completed
Sun Mar  9 09:16:12 2025: BS 2 completed
Sun Mar  9 09:16:14 2025: BS 2 completed
Sun Mar  9 09:16:17 2025: BS 2 completed
Sun Mar  9 09:16:19 2025: BS 2 completed
Sun Mar  9 09:16:21 2025: BS 2 completed
Sun Mar  9 09:16:24 2025: BS 2 completed
Sun Mar  9 09:16:26 2025: BS 2 completed
Sun Mar  9 09:16:29 2025: BS 2 completed
Sun Mar  9 09:16:31 2025: BS 2 completed
Sun Mar  9 09:16:34 2025: BS 2 completed
Sun Mar  9 09:16:36 2025: BS 2 completed
Sun Mar  9 09:16:39 2025: BS 2 completed
Sun Mar  9 09:16:41 2025: BS 2 completed
Sun Mar  9 09:16:44 2025: BS 2 completed
Sun Mar  9 09:16:46 2025: BS 2 completed
Sun Mar  9 09:16:49 2025: BS 2 completed
Sun Mar  9 09:16:51 2025: BS 2 completed
Sun Mar  9 09:16:54 2025: BS 2 completed
Sun Mar  9 09:16:56 2025: BS 2 completed
Sun Mar  9 09:16:58 2025: BS 2 completed
Sun Mar  9 09:17:01 2025: BS 2 completed
Sun Mar  9 09:17:03 2025: BS 2 completed
Sun Mar  9 09:17:06 2025: BS 2 completed
Sun Mar  9 09:17:08 2025: BS 2 completed
Sun Mar  9 09:17:11 2025: BS 2 completed
Sun Mar  9 09:17:13 2025: BS 2 completed
Sun Mar  9 09:17:16 2025: BS 2 completed
Sun Mar  9 09:17:18 2025: BS 2 completed
Sun Mar  9 09:17:21 2025: BS 2 completed
Sun Mar  9 09:17:23 2025: BS 2 completed
Sun Mar  9 09:17:26 2025: BS 2 completed
Sun Mar  9 09:17:28 2025: BS 2 completed
Sun Mar  9 09:17:31 2025: BS 2 completed
Sun Mar  9 09:17:33 2025: BS 2 completed
Sun Mar  9 09:17:35 2025: BS 2 completed
Sun Mar  9 09:17:38 2025: BS 2 completed
Sun Mar  9 09:17:40 2025: BS 2 completed
Sun Mar  9 09:17:43 2025: BS 2 completed
Sun Mar  9 09:17:45 2025: BS 2 completed
Sun Mar  9 09:17:48 2025: BS 2 completed
Sun Mar  9 09:17:50 2025: BS 2 completed
Sun Mar  9 09:17:53 2025: BS 2 completed
Sun Mar  9 09:17:55 2025: BS 2 completed
Sun Mar  9 09:17:58 2025: BS 2 completed
Sun Mar  9 09:18:00 2025: BS 2 completed
Sun Mar  9 09:18:03 2025: BS 2 completed
Sun Mar  9 09:18:05 2025: BS 2 completed
Sun Mar  9 09:18:08 2025: BS 2 completed
Sun Mar  9 09:18:10 2025: BS 2 completed
Sun Mar  9 09:18:13 2025: BS 2 completed
Sun Mar  9 09:18:15 2025: BS 2 completed
Sun Mar  9 09:18:17 2025: BS 2 completed
Sun Mar  9 09:18:20 2025: BS 2 completed
Sun Mar  9 09:18:22 2025: BS 2 completed
Sun Mar  9 09:18:25 2025: BS 2 completed
Sun Mar  9 09:18:27 2025: BS 2 completed
Sun Mar  9 09:18:30 2025: BS 2 completed
Sun Mar  9 09:18:32 2025: BS 2 completed
Sun Mar  9 09:18:35 2025: BS 2 completed
Sun Mar  9 09:18:37 2025: BS 2 completed
Sun Mar  9 09:18:40 2025: BS 2 completed
Sun Mar  9 09:18:42 2025: BS 2 completed
Sun Mar  9 09:18:45 2025: BS 2 completed
Sun Mar  9 09:18:47 2025: BS 2 completed
Sun Mar  9 09:18:50 2025: BS 2 completed
Sun Mar  9 09:18:52 2025: BS 2 completed
Sun Mar  9 09:18:54 2025: BS 2 completed
Sun Mar  9 09:18:57 2025: BS 2 completed
Sun Mar  9 09:18:59 2025: BS 2 completed
Sun Mar  9 09:19:02 2025: BS 2 completed
Sun Mar  9 09:19:04 2025: BS 2 completed
Sun Mar  9 09:19:07 2025: BS 2 completed
Sun Mar  9 09:19:09 2025: BS 2 completed
Sun Mar  9 09:19:12 2025: BS 2 completed
Sun Mar  9 09:19:14 2025: BS 2 completed
Sun Mar  9 09:19:17 2025: BS 2 completed
Sun Mar  9 09:19:19 2025: BS 2 completed
Sun Mar  9 09:19:22 2025: BS 2 completed
Sun Mar  9 09:19:24 2025: BS 2 completed
Sun Mar  9 09:19:27 2025: BS 2 completed
Sun Mar  9 09:19:29 2025: BS 2 completed
Sun Mar  9 09:19:32 2025: BS 2 completed
Sun Mar  9 09:19:34 2025: BS 2 completed
Sun Mar  9 09:19:36 2025: BS 2 completed
Sun Mar  9 09:19:39 2025: BS 2 completed
Sun Mar  9 09:19:41 2025: BS 2 completed
Sun Mar  9 09:19:44 2025: BS 2 completed
Sun Mar  9 09:19:46 2025: BS 2 completed
Sun Mar  9 09:19:49 2025: BS 2 completed
Sun Mar  9 09:19:51 2025: BS 2 completed
Sun Mar  9 09:19:54 2025: BS 2 completed
Sun Mar  9 09:19:56 2025: BS 2 completed
Sun Mar  9 09:19:59 2025: BS 2 completed
Sun Mar  9 09:20:01 2025: BS 2 completed
Sun Mar  9 09:20:04 2025: BS 2 completed
Sun Mar  9 09:20:06 2025: BS 2 completed
Sun Mar  9 09:20:09 2025: BS 2 completed
Sun Mar  9 09:20:11 2025: BS 2 completed
Sun Mar  9 09:20:14 2025: BS 2 completed
Sun Mar  9 09:20:16 2025: BS 2 completed
Sun Mar  9 09:20:18 2025: BS 2 completed
Sun Mar  9 09:20:21 2025: BS 2 completed
Sun Mar  9 09:20:23 2025: BS 2 completed
Sun Mar  9 09:20:26 2025: BS 2 completed
Sun Mar  9 09:20:28 2025: BS 2 completed
Sun Mar  9 09:20:31 2025: BS 2 completed
Sun Mar  9 09:20:33 2025: BS 2 completed
Sun Mar  9 09:20:36 2025: BS 2 completed
Sun Mar  9 09:20:38 2025: BS 2 completed
Sun Mar  9 09:20:41 2025: BS 2 completed
Sun Mar  9 09:20:43 2025: BS 2 completed
Sun Mar  9 09:20:46 2025: BS 2 completed
Sun Mar  9 09:20:48 2025: BS 2 completed
Sun Mar  9 09:20:51 2025: BS 2 completed
Sun Mar  9 09:20:53 2025: BS 2 completed
Sun Mar  9 09:20:55 2025: BS 2 completed
Sun Mar  9 09:20:58 2025: BS 2 completed
Sun Mar  9 09:21:00 2025: BS 2 completed
Sun Mar  9 09:21:03 2025: BS 2 completed
Sun Mar  9 09:21:05 2025: BS 2 completed
Sun Mar  9 09:21:08 2025: BS 2 completed
Sun Mar  9 09:21:10 2025: BS 2 completed
Sun Mar  9 09:21:13 2025: BS 2 completed
Sun Mar  9 09:21:15 2025: BS 2 completed
Sun Mar  9 09:21:18 2025: BS 2 completed
Sun Mar  9 09:21:20 2025: BS 2 completed
Sun Mar  9 09:21:23 2025: BS 2 completed
Sun Mar  9 09:21:25 2025: BS 2 completed
Sun Mar  9 09:21:28 2025: BS 2 completed
Sun Mar  9 09:21:30 2025: BS 2 completed
Sun Mar  9 09:21:33 2025: BS 2 completed
Sun Mar  9 09:21:35 2025: BS 2 completed
Sun Mar  9 09:21:38 2025: BS 2 completed
Sun Mar  9 09:21:40 2025: BS 2 completed
Sun Mar  9 09:21:42 2025: BS 2 completed
Sun Mar  9 09:21:45 2025: BS 2 completed
Sun Mar  9 09:21:47 2025: BS 2 completed
Sun Mar  9 09:21:50 2025: BS 2 completed
Sun Mar  9 09:21:52 2025: BS 2 completed
Sun Mar  9 09:21:55 2025: BS 2 completed
Sun Mar  9 09:21:57 2025: BS 2 completed
Sun Mar  9 09:22:00 2025: BS 2 completed
Sun Mar  9 09:22:02 2025: BS 2 completed
Sun Mar  9 09:22:05 2025: BS 2 completed
Sun Mar  9 09:22:07 2025: BS 2 completed
Sun Mar  9 09:22:10 2025: BS 2 completed
Sun Mar  9 09:22:12 2025: BS 2 completed
Sun Mar  9 09:22:15 2025: BS 2 completed
Sun Mar  9 09:22:17 2025: BS 2 completed
Sun Mar  9 09:22:20 2025: BS 2 completed
Sun Mar  9 09:22:22 2025: BS 2 completed
Sun Mar  9 09:22:24 2025: BS 2 completed
Sun Mar  9 09:22:27 2025: BS 2 completed
Sun Mar  9 09:22:29 2025: BS 2 completed
Sun Mar  9 09:22:32 2025: BS 2 completed
Sun Mar  9 09:22:34 2025: BS 2 completed
Sun Mar  9 09:22:37 2025: BS 2 completed
Sun Mar  9 09:22:39 2025: BS 2 completed
Sun Mar  9 09:22:42 2025: BS 2 completed
Sun Mar  9 09:22:44 2025: BS 2 completed
Sun Mar  9 09:22:47 2025: BS 2 completed
Sun Mar  9 09:22:49 2025: BS 2 completed
Sun Mar  9 09:22:52 2025: BS 2 completed
Sun Mar  9 09:22:54 2025: BS 2 completed
Sun Mar  9 09:22:57 2025: BS 2 completed
Sun Mar  9 09:22:59 2025: BS 2 completed
Sun Mar  9 09:23:02 2025: BS 2 completed
Sun Mar  9 09:23:04 2025: BS 2 completed
Sun Mar  9 09:23:06 2025: BS 2 completed
Sun Mar  9 09:23:09 2025: BS 2 completed
Sun Mar  9 09:23:11 2025: BS 2 completed
Sun Mar  9 09:23:14 2025: BS 2 completed
Sun Mar  9 09:23:16 2025: BS 2 completed
Sun Mar  9 09:23:19 2025: BS 2 completed
Sun Mar  9 09:23:21 2025: BS 2 completed
Sun Mar  9 09:23:24 2025: BS 2 completed
Sun Mar  9 09:23:26 2025: BS 2 completed
Sun Mar  9 09:23:29 2025: BS 2 completed
Sun Mar  9 09:23:31 2025: BS 2 completed
Sun Mar  9 09:23:34 2025: BS 2 completed
Sun Mar  9 09:23:36 2025: BS 2 completed
Sun Mar  9 09:23:39 2025: BS 2 completed
Sun Mar  9 09:23:41 2025: BS 2 completed
Sun Mar  9 09:23:44 2025: BS 2 completed
Sun Mar  9 09:23:46 2025: BS 2 completed
Sun Mar  9 09:23:49 2025: BS 2 completed
Sun Mar  9 09:23:51 2025: BS 2 completed
Sun Mar  9 09:23:53 2025: BS 2 completed
Sun Mar  9 09:23:56 2025: BS 2 completed
Sun Mar  9 09:23:58 2025: BS 2 completed
Sun Mar  9 09:24:01 2025: BS 2 completed
Sun Mar  9 09:24:03 2025: BS 2 completed
Sun Mar  9 09:24:06 2025: BS 2 completed
Sun Mar  9 09:24:08 2025: BS 2 completed
Sun Mar  9 09:24:11 2025: BS 2 completed
Sun Mar  9 09:24:13 2025: BS 2 completed
Sun Mar  9 09:24:16 2025: BS 2 completed
Sun Mar  9 09:24:18 2025: BS 2 completed
Sun Mar  9 09:24:21 2025: BS 2 completed
Sun Mar  9 09:24:23 2025: BS 2 completed
Sun Mar  9 09:24:26 2025: BS 2 completed
Sun Mar  9 09:24:28 2025: BS 2 completed
Sun Mar  9 09:24:31 2025: BS 2 completed
Sun Mar  9 09:24:33 2025: BS 2 completed
Sun Mar  9 09:24:35 2025: BS 2 completed
Sun Mar  9 09:24:38 2025: BS 2 completed
Sun Mar  9 09:24:40 2025: BS 2 completed
Sun Mar  9 09:24:43 2025: BS 2 completed
Sun Mar  9 09:24:45 2025: BS 2 completed
Sun Mar  9 09:24:48 2025: BS 2 completed
Sun Mar  9 09:24:50 2025: BS 2 completed
Sun Mar  9 09:24:53 2025: BS 2 completed
Sun Mar  9 09:24:55 2025: BS 2 completed
Sun Mar  9 09:24:58 2025: BS 2 completed
Sun Mar  9 09:25:00 2025: BS 2 completed
Sun Mar  9 09:25:03 2025: BS 2 completed
Sun Mar  9 09:25:05 2025: BS 2 completed
Sun Mar  9 09:25:08 2025: BS 2 completed
Sun Mar  9 09:25:10 2025: BS 2 completed
Sun Mar  9 09:25:13 2025: BS 2 completed
Sun Mar  9 09:25:15 2025: BS 2 completed
Sun Mar  9 09:25:18 2025: BS 2 completed
Sun Mar  9 09:25:20 2025: BS 2 completed
Sun Mar  9 09:25:22 2025: BS 2 completed
Sun Mar  9 09:25:25 2025: BS 2 completed
Sun Mar  9 09:25:27 2025: BS 2 completed
Sun Mar  9 09:25:30 2025: BS 2 completed
Sun Mar  9 09:25:32 2025: BS 2 completed
Sun Mar  9 09:25:35 2025: BS 2 completed
Sun Mar  9 09:25:37 2025: BS 2 completed
Sun Mar  9 09:25:40 2025: BS 2 completed
Sun Mar  9 09:25:42 2025: BS 2 completed
Sun Mar  9 09:25:45 2025: BS 2 completed
Sun Mar  9 09:25:47 2025: BS 2 completed
Sun Mar  9 09:25:50 2025: BS 2 completed
Sun Mar  9 09:25:52 2025: BS 2 completed
Sun Mar  9 09:25:55 2025: BS 2 completed
Sun Mar  9 09:25:57 2025: BS 2 completed
Sun Mar  9 09:26:00 2025: BS 2 completed
Sun Mar  9 09:26:02 2025: BS 2 completed
Sun Mar  9 09:26:05 2025: BS 2 completed
Sun Mar  9 09:26:07 2025: BS 2 completed
Sun Mar  9 09:26:10 2025: BS 2 completed
Sun Mar  9 09:26:12 2025: BS 2 completed
Sun Mar  9 09:26:14 2025: BS 2 completed
Sun Mar  9 09:26:17 2025: BS 2 completed
Sun Mar  9 09:26:19 2025: BS 2 completed
Sun Mar  9 09:26:22 2025: BS 2 completed
Sun Mar  9 09:26:24 2025: BS 2 completed
Sun Mar  9 09:26:27 2025: BS 2 completed
Sun Mar  9 09:26:29 2025: BS 2 completed
Sun Mar  9 09:26:32 2025: BS 2 completed
Sun Mar  9 09:26:34 2025: BS 2 completed
Sun Mar  9 09:26:37 2025: BS 2 completed
Sun Mar  9 09:26:39 2025: BS 2 completed
Sun Mar  9 09:26:42 2025: BS 2 completed
Sun Mar  9 09:26:44 2025: BS 2 completed
Sun Mar  9 09:26:47 2025: BS 2 completed
Sun Mar  9 09:26:49 2025: BS 2 completed
Sun Mar  9 09:26:52 2025: BS 2 completed
Sun Mar  9 09:26:54 2025: BS 2 completed
Sun Mar  9 09:26:57 2025: BS 2 completed
Sun Mar  9 09:26:59 2025: BS 2 completed
Sun Mar  9 09:27:01 2025: BS 2 completed
Sun Mar  9 09:27:04 2025: BS 2 completed
Sun Mar  9 09:27:06 2025: BS 2 completed
Sun Mar  9 09:27:09 2025: BS 2 completed
Sun Mar  9 09:27:11 2025: BS 2 completed
Sun Mar  9 09:27:14 2025: BS 2 completed
Sun Mar  9 09:27:16 2025: BS 2 completed
Sun Mar  9 09:27:19 2025: BS 2 completed
Sun Mar  9 09:27:21 2025: BS 2 completed
Sun Mar  9 09:27:24 2025: BS 2 completed
Sun Mar  9 09:27:26 2025: BS 2 completed
Sun Mar  9 09:27:29 2025: BS 2 completed
Sun Mar  9 09:27:31 2025: BS 2 completed
Sun Mar  9 09:27:34 2025: BS 2 completed
Sun Mar  9 09:27:36 2025: BS 2 completed
Sun Mar  9 09:27:39 2025: BS 2 completed
Sun Mar  9 09:27:41 2025: BS 2 completed
Sun Mar  9 09:27:44 2025: BS 2 completed
Sun Mar  9 09:27:46 2025: BS 2 completed
Sun Mar  9 09:27:49 2025: BS 2 completed
Sun Mar  9 09:27:51 2025: BS 2 completed
Sun Mar  9 09:27:53 2025: BS 2 completed
Sun Mar  9 09:27:56 2025: BS 2 completed
Sun Mar  9 09:27:58 2025: BS 2 completed
Sun Mar  9 09:28:01 2025: BS 2 completed
Sun Mar  9 09:28:03 2025: BS 2 completed
Sun Mar  9 09:28:06 2025: BS 2 completed
Sun Mar  9 09:28:08 2025: BS 2 completed
Sun Mar  9 09:28:11 2025: BS 2 completed
Sun Mar  9 09:28:13 2025: BS 2 completed
Sun Mar  9 09:28:16 2025: BS 2 completed
Sun Mar  9 09:28:18 2025: BS 2 completed
Sun Mar  9 09:28:21 2025: BS 2 completed
Sun Mar  9 09:28:23 2025: BS 2 completed
Sun Mar  9 09:28:26 2025: BS 2 completed
Sun Mar  9 09:28:28 2025: BS 2 completed
Sun Mar  9 09:28:31 2025: BS 2 completed
Sun Mar  9 09:28:33 2025: BS 2 completed
Sun Mar  9 09:28:36 2025: BS 2 completed
Sun Mar  9 09:28:38 2025: BS 2 completed
Sun Mar  9 09:28:41 2025: BS 2 completed
Sun Mar  9 09:28:43 2025: BS 2 completed
Sun Mar  9 09:28:45 2025: BS 2 completed
Sun Mar  9 09:28:48 2025: BS 2 completed
Sun Mar  9 09:28:50 2025: BS 2 completed
Sun Mar  9 09:28:53 2025: BS 2 completed
Sun Mar  9 09:28:55 2025: BS 2 completed
Sun Mar  9 09:28:58 2025: BS 2 completed
Sun Mar  9 09:29:00 2025: BS 2 completed
Sun Mar  9 09:29:03 2025: BS 2 completed
Sun Mar  9 09:29:05 2025: BS 2 completed
Sun Mar  9 09:29:08 2025: BS 2 completed
Sun Mar  9 09:29:10 2025: BS 2 completed
Sun Mar  9 09:29:13 2025: BS 2 completed
Sun Mar  9 09:29:15 2025: BS 2 completed
Sun Mar  9 09:29:18 2025: BS 2 completed
Sun Mar  9 09:29:20 2025: BS 2 completed
Sun Mar  9 09:29:23 2025: BS 2 completed
Sun Mar  9 09:29:25 2025: BS 2 completed
Sun Mar  9 09:29:28 2025: BS 2 completed
Sun Mar  9 09:29:30 2025: BS 2 completed
Sun Mar  9 09:29:33 2025: BS 2 completed
Sun Mar  9 09:29:35 2025: BS 2 completed
Sun Mar  9 09:29:37 2025: BS 2 completed
Sun Mar  9 09:29:40 2025: BS 2 completed
Sun Mar  9 09:29:42 2025: BS 2 completed
Sun Mar  9 09:29:45 2025: BS 2 completed
Sun Mar  9 09:29:47 2025: BS 2 completed
Sun Mar  9 09:29:50 2025: BS 2 completed
Sun Mar  9 09:29:52 2025: BS 2 completed
Sun Mar  9 09:29:55 2025: BS 2 completed
Sun Mar  9 09:29:57 2025: BS 2 completed
Sun Mar  9 09:30:00 2025: BS 2 completed
Sun Mar  9 09:30:02 2025: BS 2 completed
Sun Mar  9 09:30:05 2025: BS 2 completed
Sun Mar  9 09:30:07 2025: BS 2 completed
Sun Mar  9 09:30:10 2025: BS 2 completed
Sun Mar  9 09:30:12 2025: BS 2 completed
Sun Mar  9 09:30:15 2025: BS 2 completed
Sun Mar  9 09:30:17 2025: BS 2 completed
Sun Mar  9 09:30:20 2025: BS 2 completed
Sun Mar  9 09:30:22 2025: BS 2 completed
Sun Mar  9 09:30:25 2025: BS 2 completed
Sun Mar  9 09:30:27 2025: BS 2 completed
Sun Mar  9 09:30:30 2025: BS 2 completed
Sun Mar  9 09:30:32 2025: BS 2 completed
Sun Mar  9 09:30:34 2025: BS 2 completed
Sun Mar  9 09:30:37 2025: BS 2 completed
Sun Mar  9 09:30:39 2025: BS 2 completed
Sun Mar  9 09:30:42 2025: BS 2 completed
Sun Mar  9 09:30:44 2025: BS 2 completed
Sun Mar  9 09:30:47 2025: BS 2 completed
Sun Mar  9 09:30:49 2025: BS 2 completed
Sun Mar  9 09:30:52 2025: BS 2 completed
Sun Mar  9 09:30:54 2025: BS 2 completed
Sun Mar  9 09:30:57 2025: BS 2 completed
Sun Mar  9 09:30:59 2025: BS 2 completed
Sun Mar  9 09:31:02 2025: BS 2 completed
Sun Mar  9 09:31:04 2025: BS 2 completed
Sun Mar  9 09:31:07 2025: BS 2 completed
Sun Mar  9 09:31:09 2025: BS 2 completed
Sun Mar  9 09:31:12 2025: BS 2 completed
Sun Mar  9 09:31:14 2025: BS 2 completed
Sun Mar  9 09:31:17 2025: BS 2 completed
Sun Mar  9 09:31:19 2025: BS 2 completed
Sun Mar  9 09:31:22 2025: BS 2 completed
Sun Mar  9 09:31:24 2025: BS 2 completed
Sun Mar  9 09:31:27 2025: BS 2 completed
Sun Mar  9 09:31:29 2025: BS 2 completed
Sun Mar  9 09:31:31 2025: BS 2 completed
Sun Mar  9 09:31:34 2025: BS 2 completed
Sun Mar  9 09:31:36 2025: BS 2 completed
Sun Mar  9 09:31:39 2025: BS 2 completed
Sun Mar  9 09:31:41 2025: BS 2 completed
Sun Mar  9 09:31:44 2025: BS 2 completed
Sun Mar  9 09:31:46 2025: BS 2 completed
Sun Mar  9 09:31:49 2025: BS 2 completed
Sun Mar  9 09:31:51 2025: BS 2 completed
Sun Mar  9 09:31:54 2025: BS 2 completed
Sun Mar  9 09:31:56 2025: BS 2 completed
Sun Mar  9 09:31:59 2025: BS 2 completed
Sun Mar  9 09:32:01 2025: BS 2 completed
Sun Mar  9 09:32:04 2025: BS 2 completed
Sun Mar  9 09:32:06 2025: BS 2 completed
Sun Mar  9 09:32:09 2025: BS 2 completed
Sun Mar  9 09:32:11 2025: BS 2 completed
Sun Mar  9 09:32:14 2025: BS 2 completed
Sun Mar  9 09:32:16 2025: BS 2 completed
Sun Mar  9 09:32:19 2025: BS 2 completed
Sun Mar  9 09:32:21 2025: BS 2 completed
Sun Mar  9 09:32:24 2025: BS 2 completed
Sun Mar  9 09:32:26 2025: BS 2 completed
Sun Mar  9 09:32:29 2025: BS 2 completed
Sun Mar  9 09:32:31 2025: BS 2 completed
Sun Mar  9 09:32:33 2025: BS 2 completed
Sun Mar  9 09:32:36 2025: BS 2 completed
Sun Mar  9 09:32:38 2025: BS 2 completed
Sun Mar  9 09:32:41 2025: BS 2 completed
Sun Mar  9 09:32:43 2025: BS 2 completed
Sun Mar  9 09:32:46 2025: BS 2 completed
Sun Mar  9 09:32:48 2025: BS 2 completed
Sun Mar  9 09:32:51 2025: BS 2 completed
Sun Mar  9 09:32:53 2025: BS 2 completed
Sun Mar  9 09:32:56 2025: BS 2 completed
Sun Mar  9 09:32:58 2025: BS 2 completed
Sun Mar  9 09:33:01 2025: BS 2 completed
Sun Mar  9 09:33:03 2025: BS 2 completed
Sun Mar  9 09:33:06 2025: BS 2 completed
Sun Mar  9 09:33:08 2025: BS 2 completed
Sun Mar  9 09:33:11 2025: BS 2 completed
Sun Mar  9 09:33:13 2025: BS 2 completed
Sun Mar  9 09:33:16 2025: BS 2 completed
Sun Mar  9 09:33:18 2025: BS 2 completed
Sun Mar  9 09:33:21 2025: BS 2 completed
Sun Mar  9 09:33:23 2025: BS 2 completed
Sun Mar  9 09:33:26 2025: BS 2 completed
Sun Mar  9 09:33:28 2025: BS 2 completed
Sun Mar  9 09:33:31 2025: BS 2 completed
Sun Mar  9 09:33:33 2025: BS 2 completed
Sun Mar  9 09:33:35 2025: BS 2 completed
Sun Mar  9 09:33:38 2025: BS 2 completed
Sun Mar  9 09:33:40 2025: BS 2 completed
Sun Mar  9 09:33:43 2025: BS 3 completed
Sun Mar  9 09:33:45 2025: BS 3 completed
Sun Mar  9 09:33:48 2025: BS 3 completed
Sun Mar  9 09:33:50 2025: BS 3 completed
Sun Mar  9 09:33:53 2025: BS 3 completed
Sun Mar  9 09:33:55 2025: BS 3 completed
Sun Mar  9 09:33:58 2025: BS 3 completed
Sun Mar  9 09:34:00 2025: BS 3 completed
Sun Mar  9 09:34:03 2025: BS 3 completed
Sun Mar  9 09:34:05 2025: BS 3 completed
Sun Mar  9 09:34:08 2025: BS 3 completed
Sun Mar  9 09:34:10 2025: BS 3 completed
Sun Mar  9 09:34:12 2025: BS 3 completed
Sun Mar  9 09:34:15 2025: BS 3 completed
Sun Mar  9 09:34:17 2025: BS 3 completed
Sun Mar  9 09:34:20 2025: BS 3 completed
Sun Mar  9 09:34:22 2025: BS 3 completed
Sun Mar  9 09:34:25 2025: BS 3 completed
Sun Mar  9 09:34:27 2025: BS 3 completed
Sun Mar  9 09:34:30 2025: BS 3 completed
Sun Mar  9 09:34:32 2025: BS 3 completed
Sun Mar  9 09:34:35 2025: BS 3 completed
Sun Mar  9 09:34:37 2025: BS 3 completed
Sun Mar  9 09:34:40 2025: BS 3 completed
Sun Mar  9 09:34:42 2025: BS 3 completed
Sun Mar  9 09:34:45 2025: BS 3 completed
Sun Mar  9 09:34:47 2025: BS 3 completed
Sun Mar  9 09:34:49 2025: BS 3 completed
Sun Mar  9 09:34:52 2025: BS 3 completed
Sun Mar  9 09:34:54 2025: BS 3 completed
Sun Mar  9 09:34:57 2025: BS 3 completed
Sun Mar  9 09:34:59 2025: BS 3 completed
Sun Mar  9 09:35:02 2025: BS 3 completed
Sun Mar  9 09:35:04 2025: BS 3 completed
Sun Mar  9 09:35:07 2025: BS 3 completed
Sun Mar  9 09:35:09 2025: BS 3 completed
Sun Mar  9 09:35:12 2025: BS 3 completed
Sun Mar  9 09:35:14 2025: BS 3 completed
Sun Mar  9 09:35:17 2025: BS 3 completed
Sun Mar  9 09:35:19 2025: BS 3 completed
Sun Mar  9 09:35:21 2025: BS 3 completed
Sun Mar  9 09:35:24 2025: BS 3 completed
Sun Mar  9 09:35:26 2025: BS 3 completed
Sun Mar  9 09:35:29 2025: BS 3 completed
Sun Mar  9 09:35:31 2025: BS 3 completed
Sun Mar  9 09:35:34 2025: BS 3 completed
Sun Mar  9 09:35:36 2025: BS 3 completed
Sun Mar  9 09:35:39 2025: BS 3 completed
Sun Mar  9 09:35:41 2025: BS 3 completed
Sun Mar  9 09:35:44 2025: BS 3 completed
Sun Mar  9 09:35:46 2025: BS 3 completed
Sun Mar  9 09:35:49 2025: BS 3 completed
Sun Mar  9 09:35:51 2025: BS 3 completed
Sun Mar  9 09:35:54 2025: BS 3 completed
Sun Mar  9 09:35:56 2025: BS 3 completed
Sun Mar  9 09:35:58 2025: BS 3 completed
Sun Mar  9 09:36:01 2025: BS 3 completed
Sun Mar  9 09:36:03 2025: BS 3 completed
Sun Mar  9 09:36:06 2025: BS 3 completed
Sun Mar  9 09:36:08 2025: BS 3 completed
Sun Mar  9 09:36:11 2025: BS 3 completed
Sun Mar  9 09:36:13 2025: BS 3 completed
Sun Mar  9 09:36:16 2025: BS 3 completed
Sun Mar  9 09:36:18 2025: BS 3 completed
Sun Mar  9 09:36:21 2025: BS 3 completed
Sun Mar  9 09:36:23 2025: BS 3 completed
Sun Mar  9 09:36:26 2025: BS 3 completed
Sun Mar  9 09:36:28 2025: BS 3 completed
Sun Mar  9 09:36:31 2025: BS 3 completed
Sun Mar  9 09:36:33 2025: BS 3 completed
Sun Mar  9 09:36:35 2025: BS 3 completed
Sun Mar  9 09:36:38 2025: BS 3 completed
Sun Mar  9 09:36:40 2025: BS 3 completed
Sun Mar  9 09:36:43 2025: BS 3 completed
Sun Mar  9 09:36:45 2025: BS 3 completed
Sun Mar  9 09:36:48 2025: BS 3 completed
Sun Mar  9 09:36:50 2025: BS 3 completed
Sun Mar  9 09:36:53 2025: BS 3 completed
Sun Mar  9 09:36:55 2025: BS 3 completed
Sun Mar  9 09:36:58 2025: BS 3 completed
Sun Mar  9 09:37:00 2025: BS 3 completed
Sun Mar  9 09:37:03 2025: BS 3 completed
Sun Mar  9 09:37:05 2025: BS 3 completed
Sun Mar  9 09:37:08 2025: BS 3 completed
Sun Mar  9 09:37:10 2025: BS 3 completed
Sun Mar  9 09:37:12 2025: BS 3 completed
Sun Mar  9 09:37:15 2025: BS 3 completed
Sun Mar  9 09:37:17 2025: BS 3 completed
Sun Mar  9 09:37:20 2025: BS 3 completed
Sun Mar  9 09:37:22 2025: BS 3 completed
Sun Mar  9 09:37:25 2025: BS 3 completed
Sun Mar  9 09:37:27 2025: BS 3 completed
Sun Mar  9 09:37:30 2025: BS 3 completed
Sun Mar  9 09:37:32 2025: BS 3 completed
Sun Mar  9 09:37:35 2025: BS 3 completed
Sun Mar  9 09:37:37 2025: BS 3 completed
Sun Mar  9 09:37:40 2025: BS 3 completed
Sun Mar  9 09:37:42 2025: BS 3 completed
Sun Mar  9 09:37:45 2025: BS 3 completed
Sun Mar  9 09:37:47 2025: BS 3 completed
Sun Mar  9 09:37:49 2025: BS 3 completed
Sun Mar  9 09:37:52 2025: BS 3 completed
Sun Mar  9 09:37:54 2025: BS 3 completed
Sun Mar  9 09:37:57 2025: BS 3 completed
Sun Mar  9 09:37:59 2025: BS 3 completed
Sun Mar  9 09:38:02 2025: BS 3 completed
Sun Mar  9 09:38:04 2025: BS 3 completed
Sun Mar  9 09:38:07 2025: BS 3 completed
Sun Mar  9 09:38:09 2025: BS 3 completed
Sun Mar  9 09:38:12 2025: BS 3 completed
Sun Mar  9 09:38:14 2025: BS 3 completed
Sun Mar  9 09:38:17 2025: BS 3 completed
Sun Mar  9 09:38:19 2025: BS 3 completed
Sun Mar  9 09:38:22 2025: BS 3 completed
Sun Mar  9 09:38:24 2025: BS 3 completed
Sun Mar  9 09:38:26 2025: BS 3 completed
Sun Mar  9 09:38:29 2025: BS 3 completed
Sun Mar  9 09:38:31 2025: BS 3 completed
Sun Mar  9 09:38:34 2025: BS 3 completed
Sun Mar  9 09:38:36 2025: BS 3 completed
Sun Mar  9 09:38:39 2025: BS 3 completed
Sun Mar  9 09:38:41 2025: BS 3 completed
Sun Mar  9 09:38:44 2025: BS 3 completed
Sun Mar  9 09:38:46 2025: BS 3 completed
Sun Mar  9 09:38:49 2025: BS 3 completed
Sun Mar  9 09:38:51 2025: BS 3 completed
Sun Mar  9 09:38:54 2025: BS 3 completed
Sun Mar  9 09:38:56 2025: BS 3 completed
Sun Mar  9 09:38:59 2025: BS 3 completed
Sun Mar  9 09:39:01 2025: BS 3 completed
Sun Mar  9 09:39:03 2025: BS 3 completed
Sun Mar  9 09:39:06 2025: BS 3 completed
Sun Mar  9 09:39:08 2025: BS 3 completed
Sun Mar  9 09:39:11 2025: BS 3 completed
Sun Mar  9 09:39:13 2025: BS 3 completed
Sun Mar  9 09:39:16 2025: BS 3 completed
Sun Mar  9 09:39:18 2025: BS 3 completed
Sun Mar  9 09:39:21 2025: BS 3 completed
Sun Mar  9 09:39:23 2025: BS 3 completed
Sun Mar  9 09:39:26 2025: BS 3 completed
Sun Mar  9 09:39:28 2025: BS 3 completed
Sun Mar  9 09:39:31 2025: BS 3 completed
Sun Mar  9 09:39:33 2025: BS 3 completed
Sun Mar  9 09:39:36 2025: BS 3 completed
Sun Mar  9 09:39:38 2025: BS 3 completed
Sun Mar  9 09:39:40 2025: BS 3 completed
Sun Mar  9 09:39:43 2025: BS 3 completed
Sun Mar  9 09:39:45 2025: BS 3 completed
Sun Mar  9 09:39:48 2025: BS 3 completed
Sun Mar  9 09:39:50 2025: BS 3 completed
Sun Mar  9 09:39:53 2025: BS 3 completed
Sun Mar  9 09:39:55 2025: BS 3 completed
Sun Mar  9 09:39:58 2025: BS 3 completed
Sun Mar  9 09:40:00 2025: BS 3 completed
Sun Mar  9 09:40:03 2025: BS 3 completed
Sun Mar  9 09:40:05 2025: BS 3 completed
Sun Mar  9 09:40:08 2025: BS 3 completed
Sun Mar  9 09:40:10 2025: BS 3 completed
Sun Mar  9 09:40:13 2025: BS 3 completed
Sun Mar  9 09:40:15 2025: BS 3 completed
Sun Mar  9 09:40:18 2025: BS 3 completed
Sun Mar  9 09:40:20 2025: BS 3 completed
Sun Mar  9 09:40:22 2025: BS 3 completed
Sun Mar  9 09:40:25 2025: BS 3 completed
Sun Mar  9 09:40:27 2025: BS 3 completed
Sun Mar  9 09:40:30 2025: BS 3 completed
Sun Mar  9 09:40:32 2025: BS 3 completed
Sun Mar  9 09:40:35 2025: BS 3 completed
Sun Mar  9 09:40:37 2025: BS 3 completed
Sun Mar  9 09:40:40 2025: BS 3 completed
Sun Mar  9 09:40:42 2025: BS 3 completed
Sun Mar  9 09:40:45 2025: BS 3 completed
Sun Mar  9 09:40:47 2025: BS 3 completed
Sun Mar  9 09:40:50 2025: BS 3 completed
Sun Mar  9 09:40:52 2025: BS 3 completed
Sun Mar  9 09:40:55 2025: BS 3 completed
Sun Mar  9 09:40:57 2025: BS 3 completed
Sun Mar  9 09:41:00 2025: BS 3 completed
Sun Mar  9 09:41:02 2025: BS 3 completed
Sun Mar  9 09:41:04 2025: BS 3 completed
Sun Mar  9 09:41:07 2025: BS 3 completed
Sun Mar  9 09:41:09 2025: BS 3 completed
Sun Mar  9 09:41:12 2025: BS 3 completed
Sun Mar  9 09:41:14 2025: BS 3 completed
Sun Mar  9 09:41:17 2025: BS 3 completed
Sun Mar  9 09:41:19 2025: BS 3 completed
Sun Mar  9 09:41:22 2025: BS 3 completed
Sun Mar  9 09:41:24 2025: BS 3 completed
Sun Mar  9 09:41:27 2025: BS 3 completed
Sun Mar  9 09:41:29 2025: BS 3 completed
Sun Mar  9 09:41:32 2025: BS 3 completed
Sun Mar  9 09:41:34 2025: BS 3 completed
Sun Mar  9 09:41:37 2025: BS 3 completed
Sun Mar  9 09:41:39 2025: BS 3 completed
Sun Mar  9 09:41:41 2025: BS 3 completed
Sun Mar  9 09:41:44 2025: BS 3 completed
Sun Mar  9 09:41:46 2025: BS 3 completed
Sun Mar  9 09:41:49 2025: BS 3 completed
Sun Mar  9 09:41:51 2025: BS 3 completed
Sun Mar  9 09:41:54 2025: BS 3 completed
Sun Mar  9 09:41:56 2025: BS 3 completed
Sun Mar  9 09:41:59 2025: BS 3 completed
Sun Mar  9 09:42:01 2025: BS 3 completed
Sun Mar  9 09:42:04 2025: BS 3 completed
Sun Mar  9 09:42:06 2025: BS 3 completed
Sun Mar  9 09:42:09 2025: BS 3 completed
Sun Mar  9 09:42:11 2025: BS 3 completed
Sun Mar  9 09:42:14 2025: BS 3 completed
Sun Mar  9 09:42:16 2025: BS 3 completed
Sun Mar  9 09:42:19 2025: BS 3 completed
Sun Mar  9 09:42:21 2025: BS 3 completed
Sun Mar  9 09:42:23 2025: BS 3 completed
Sun Mar  9 09:42:26 2025: BS 3 completed
Sun Mar  9 09:42:28 2025: BS 3 completed
Sun Mar  9 09:42:31 2025: BS 3 completed
Sun Mar  9 09:42:33 2025: BS 3 completed
Sun Mar  9 09:42:36 2025: BS 3 completed
Sun Mar  9 09:42:38 2025: BS 3 completed
Sun Mar  9 09:42:41 2025: BS 3 completed
Sun Mar  9 09:42:43 2025: BS 3 completed
Sun Mar  9 09:42:46 2025: BS 3 completed
Sun Mar  9 09:42:48 2025: BS 3 completed
Sun Mar  9 09:42:51 2025: BS 3 completed
Sun Mar  9 09:42:53 2025: BS 3 completed
Sun Mar  9 09:42:56 2025: BS 3 completed
Sun Mar  9 09:42:58 2025: BS 3 completed
Sun Mar  9 09:43:01 2025: BS 3 completed
Sun Mar  9 09:43:03 2025: BS 3 completed
Sun Mar  9 09:43:05 2025: BS 3 completed
Sun Mar  9 09:43:08 2025: BS 3 completed
Sun Mar  9 09:43:10 2025: BS 3 completed
Sun Mar  9 09:43:13 2025: BS 3 completed
Sun Mar  9 09:43:15 2025: BS 3 completed
Sun Mar  9 09:43:18 2025: BS 3 completed
Sun Mar  9 09:43:20 2025: BS 3 completed
Sun Mar  9 09:43:23 2025: BS 3 completed
Sun Mar  9 09:43:25 2025: BS 3 completed
Sun Mar  9 09:43:28 2025: BS 3 completed
Sun Mar  9 09:43:30 2025: BS 3 completed
Sun Mar  9 09:43:33 2025: BS 3 completed
Sun Mar  9 09:43:35 2025: BS 3 completed
Sun Mar  9 09:43:38 2025: BS 3 completed
Sun Mar  9 09:43:40 2025: BS 3 completed
Sun Mar  9 09:43:43 2025: BS 3 completed
Sun Mar  9 09:43:45 2025: BS 3 completed
Sun Mar  9 09:43:48 2025: BS 3 completed
Sun Mar  9 09:43:50 2025: BS 3 completed
Sun Mar  9 09:43:52 2025: BS 3 completed
Sun Mar  9 09:43:55 2025: BS 3 completed
Sun Mar  9 09:43:57 2025: BS 3 completed
Sun Mar  9 09:44:00 2025: BS 3 completed
Sun Mar  9 09:44:02 2025: BS 3 completed
Sun Mar  9 09:44:05 2025: BS 3 completed
Sun Mar  9 09:44:07 2025: BS 3 completed
Sun Mar  9 09:44:10 2025: BS 3 completed
Sun Mar  9 09:44:12 2025: BS 3 completed
Sun Mar  9 09:44:15 2025: BS 3 completed
Sun Mar  9 09:44:17 2025: BS 3 completed
Sun Mar  9 09:44:20 2025: BS 3 completed
Sun Mar  9 09:44:22 2025: BS 3 completed
Sun Mar  9 09:44:25 2025: BS 3 completed
Sun Mar  9 09:44:27 2025: BS 3 completed
Sun Mar  9 09:44:30 2025: BS 3 completed
Sun Mar  9 09:44:32 2025: BS 3 completed
Sun Mar  9 09:44:34 2025: BS 3 completed
Sun Mar  9 09:44:37 2025: BS 3 completed
Sun Mar  9 09:44:39 2025: BS 3 completed
Sun Mar  9 09:44:42 2025: BS 3 completed
Sun Mar  9 09:44:44 2025: BS 3 completed
Sun Mar  9 09:44:47 2025: BS 3 completed
Sun Mar  9 09:44:49 2025: BS 3 completed
Sun Mar  9 09:44:52 2025: BS 3 completed
Sun Mar  9 09:44:54 2025: BS 3 completed
Sun Mar  9 09:44:57 2025: BS 3 completed
Sun Mar  9 09:44:59 2025: BS 3 completed
Sun Mar  9 09:45:02 2025: BS 3 completed
Sun Mar  9 09:45:04 2025: BS 3 completed
Sun Mar  9 09:45:07 2025: BS 3 completed
Sun Mar  9 09:45:09 2025: BS 3 completed
Sun Mar  9 09:45:12 2025: BS 3 completed
Sun Mar  9 09:45:14 2025: BS 3 completed
Sun Mar  9 09:45:17 2025: BS 3 completed
Sun Mar  9 09:45:19 2025: BS 3 completed
Sun Mar  9 09:45:21 2025: BS 3 completed
Sun Mar  9 09:45:24 2025: BS 3 completed
Sun Mar  9 09:45:26 2025: BS 3 completed
Sun Mar  9 09:45:29 2025: BS 3 completed
Sun Mar  9 09:45:31 2025: BS 3 completed
Sun Mar  9 09:45:34 2025: BS 3 completed
Sun Mar  9 09:45:36 2025: BS 3 completed
Sun Mar  9 09:45:39 2025: BS 3 completed
Sun Mar  9 09:45:41 2025: BS 3 completed
Sun Mar  9 09:45:44 2025: BS 3 completed
Sun Mar  9 09:45:46 2025: BS 3 completed
Sun Mar  9 09:45:49 2025: BS 3 completed
Sun Mar  9 09:45:51 2025: BS 3 completed
Sun Mar  9 09:45:54 2025: BS 3 completed
Sun Mar  9 09:45:56 2025: BS 3 completed
Sun Mar  9 09:45:59 2025: BS 3 completed
Sun Mar  9 09:46:01 2025: BS 3 completed
Sun Mar  9 09:46:04 2025: BS 3 completed
Sun Mar  9 09:46:06 2025: BS 3 completed
Sun Mar  9 09:46:08 2025: BS 3 completed
Sun Mar  9 09:46:11 2025: BS 3 completed
Sun Mar  9 09:46:13 2025: BS 3 completed
Sun Mar  9 09:46:16 2025: BS 3 completed
Sun Mar  9 09:46:18 2025: BS 3 completed
Sun Mar  9 09:46:21 2025: BS 3 completed
Sun Mar  9 09:46:23 2025: BS 3 completed
Sun Mar  9 09:46:26 2025: BS 3 completed
Sun Mar  9 09:46:28 2025: BS 3 completed
Sun Mar  9 09:46:31 2025: BS 3 completed
Sun Mar  9 09:46:33 2025: BS 3 completed
Sun Mar  9 09:46:36 2025: BS 3 completed
Sun Mar  9 09:46:38 2025: BS 3 completed
Sun Mar  9 09:46:41 2025: BS 3 completed
Sun Mar  9 09:46:43 2025: BS 3 completed
Sun Mar  9 09:46:46 2025: BS 3 completed
Sun Mar  9 09:46:48 2025: BS 3 completed
Sun Mar  9 09:46:51 2025: BS 3 completed
Sun Mar  9 09:46:53 2025: BS 3 completed
Sun Mar  9 09:46:55 2025: BS 3 completed
Sun Mar  9 09:46:58 2025: BS 3 completed
Sun Mar  9 09:47:00 2025: BS 3 completed
Sun Mar  9 09:47:03 2025: BS 3 completed
Sun Mar  9 09:47:05 2025: BS 3 completed
Sun Mar  9 09:47:08 2025: BS 3 completed
Sun Mar  9 09:47:10 2025: BS 3 completed
Sun Mar  9 09:47:13 2025: BS 3 completed
Sun Mar  9 09:47:15 2025: BS 3 completed
Sun Mar  9 09:47:18 2025: BS 3 completed
Sun Mar  9 09:47:20 2025: BS 3 completed
Sun Mar  9 09:47:23 2025: BS 3 completed
Sun Mar  9 09:47:25 2025: BS 3 completed
Sun Mar  9 09:47:28 2025: BS 3 completed
Sun Mar  9 09:47:30 2025: BS 3 completed
Sun Mar  9 09:47:33 2025: BS 3 completed
Sun Mar  9 09:47:35 2025: BS 3 completed
Sun Mar  9 09:47:38 2025: BS 3 completed
Sun Mar  9 09:47:40 2025: BS 3 completed
Sun Mar  9 09:47:42 2025: BS 3 completed
Sun Mar  9 09:47:45 2025: BS 3 completed
Sun Mar  9 09:47:47 2025: BS 3 completed
Sun Mar  9 09:47:50 2025: BS 3 completed
Sun Mar  9 09:47:52 2025: BS 3 completed
Sun Mar  9 09:47:55 2025: BS 3 completed
Sun Mar  9 09:47:57 2025: BS 3 completed
Sun Mar  9 09:48:00 2025: BS 3 completed
Sun Mar  9 09:48:02 2025: BS 3 completed
Sun Mar  9 09:48:05 2025: BS 3 completed
Sun Mar  9 09:48:07 2025: BS 3 completed
Sun Mar  9 09:48:10 2025: BS 3 completed
Sun Mar  9 09:48:12 2025: BS 3 completed
Sun Mar  9 09:48:15 2025: BS 3 completed
Sun Mar  9 09:48:17 2025: BS 3 completed
Sun Mar  9 09:48:20 2025: BS 3 completed
Sun Mar  9 09:48:22 2025: BS 3 completed
Sun Mar  9 09:48:25 2025: BS 3 completed
Sun Mar  9 09:48:27 2025: BS 3 completed
Sun Mar  9 09:48:30 2025: BS 3 completed
Sun Mar  9 09:48:32 2025: BS 3 completed
Sun Mar  9 09:48:34 2025: BS 3 completed
Sun Mar  9 09:48:37 2025: BS 3 completed
Sun Mar  9 09:48:39 2025: BS 3 completed
Sun Mar  9 09:48:42 2025: BS 3 completed
Sun Mar  9 09:48:44 2025: BS 3 completed
Sun Mar  9 09:48:47 2025: BS 3 completed
Sun Mar  9 09:48:49 2025: BS 3 completed
Sun Mar  9 09:48:52 2025: BS 3 completed
Sun Mar  9 09:48:54 2025: BS 3 completed
Sun Mar  9 09:48:57 2025: BS 3 completed
Sun Mar  9 09:48:59 2025: BS 3 completed
Sun Mar  9 09:49:02 2025: BS 3 completed
Sun Mar  9 09:49:04 2025: BS 3 completed
Sun Mar  9 09:49:07 2025: BS 3 completed
Sun Mar  9 09:49:09 2025: BS 3 completed
Sun Mar  9 09:49:12 2025: BS 3 completed
Sun Mar  9 09:49:14 2025: BS 3 completed
Sun Mar  9 09:49:17 2025: BS 3 completed
Sun Mar  9 09:49:19 2025: BS 3 completed
Sun Mar  9 09:49:22 2025: BS 3 completed
Sun Mar  9 09:49:24 2025: BS 3 completed
Sun Mar  9 09:49:26 2025: BS 3 completed
Sun Mar  9 09:49:29 2025: BS 3 completed
Sun Mar  9 09:49:31 2025: BS 3 completed
Sun Mar  9 09:49:34 2025: BS 3 completed
Sun Mar  9 09:49:36 2025: BS 3 completed
Sun Mar  9 09:49:39 2025: BS 3 completed
Sun Mar  9 09:49:41 2025: BS 3 completed
Sun Mar  9 09:49:44 2025: BS 3 completed
Sun Mar  9 09:49:46 2025: BS 3 completed
Sun Mar  9 09:49:49 2025: BS 3 completed
Sun Mar  9 09:49:51 2025: BS 3 completed
Sun Mar  9 09:49:54 2025: BS 3 completed
Sun Mar  9 09:49:56 2025: BS 3 completed
Sun Mar  9 09:49:59 2025: BS 3 completed
Sun Mar  9 09:50:01 2025: BS 3 completed
Sun Mar  9 09:50:04 2025: BS 3 completed
Sun Mar  9 09:50:06 2025: BS 3 completed
Sun Mar  9 09:50:09 2025: BS 3 completed
Sun Mar  9 09:50:11 2025: BS 3 completed
Sun Mar  9 09:50:14 2025: BS 3 completed
Sun Mar  9 09:50:16 2025: BS 3 completed
Sun Mar  9 09:50:18 2025: BS 3 completed
Sun Mar  9 09:50:21 2025: BS 3 completed
Sun Mar  9 09:50:23 2025: BS 3 completed
Sun Mar  9 09:50:26 2025: BS 3 completed
Sun Mar  9 09:50:28 2025: BS 3 completed
Sun Mar  9 09:50:31 2025: BS 3 completed
Sun Mar  9 09:50:33 2025: BS 3 completed
Sun Mar  9 09:50:36 2025: BS 3 completed
Sun Mar  9 09:50:38 2025: BS 3 completed
Sun Mar  9 09:50:41 2025: BS 3 completed
Sun Mar  9 09:50:43 2025: BS 3 completed
Sun Mar  9 09:50:46 2025: BS 3 completed
Sun Mar  9 09:50:48 2025: BS 3 completed
Sun Mar  9 09:50:51 2025: BS 3 completed
Sun Mar  9 09:50:53 2025: BS 3 completed
Sun Mar  9 09:50:56 2025: BS 3 completed
Sun Mar  9 09:50:58 2025: BS 3 completed
Sun Mar  9 09:51:01 2025: BS 3 completed
Sun Mar  9 09:51:03 2025: BS 3 completed
Sun Mar  9 09:51:06 2025: BS 3 completed
Sun Mar  9 09:51:08 2025: BS 3 completed
Sun Mar  9 09:51:11 2025: BS 3 completed
Sun Mar  9 09:51:13 2025: BS 3 completed
Sun Mar  9 09:51:15 2025: BS 3 completed
Sun Mar  9 09:51:18 2025: BS 3 completed
Sun Mar  9 09:51:20 2025: BS 3 completed
Sun Mar  9 09:51:23 2025: BS 3 completed
Sun Mar  9 09:51:25 2025: BS 3 completed
Sun Mar  9 09:51:28 2025: BS 3 completed
Sun Mar  9 09:51:30 2025: BS 3 completed
Sun Mar  9 09:51:33 2025: BS 3 completed
Sun Mar  9 09:51:35 2025: BS 3 completed
Sun Mar  9 09:51:38 2025: BS 3 completed
Sun Mar  9 09:51:40 2025: BS 3 completed
Sun Mar  9 09:51:43 2025: BS 3 completed
Sun Mar  9 09:51:45 2025: BS 3 completed
Sun Mar  9 09:51:48 2025: BS 3 completed
Sun Mar  9 09:51:50 2025: BS 3 completed
Sun Mar  9 09:51:53 2025: BS 3 completed
Sun Mar  9 09:51:55 2025: BS 3 completed
Sun Mar  9 09:51:58 2025: BS 3 completed
Sun Mar  9 09:52:00 2025: BS 3 completed
Sun Mar  9 09:52:03 2025: BS 3 completed
Sun Mar  9 09:52:05 2025: BS 3 completed
Sun Mar  9 09:52:08 2025: BS 3 completed
Sun Mar  9 09:52:10 2025: BS 3 completed
Sun Mar  9 09:52:12 2025: BS 3 completed
Sun Mar  9 09:52:15 2025: BS 3 completed
Sun Mar  9 09:52:17 2025: BS 3 completed
Sun Mar  9 09:52:20 2025: BS 3 completed
Sun Mar  9 09:52:22 2025: BS 3 completed
Sun Mar  9 09:52:25 2025: BS 3 completed
Sun Mar  9 09:52:27 2025: BS 3 completed
Sun Mar  9 09:52:30 2025: BS 3 completed
Sun Mar  9 09:52:32 2025: BS 3 completed
Sun Mar  9 09:52:35 2025: BS 3 completed
Sun Mar  9 09:52:37 2025: BS 3 completed
Sun Mar  9 09:52:40 2025: BS 3 completed
Sun Mar  9 09:52:42 2025: BS 3 completed
Sun Mar  9 09:52:45 2025: BS 3 completed
Sun Mar  9 09:52:47 2025: BS 3 completed
Sun Mar  9 09:52:50 2025: BS 3 completed
Sun Mar  9 09:52:52 2025: BS 3 completed
Sun Mar  9 09:52:55 2025: BS 3 completed
Sun Mar  9 09:52:57 2025: BS 3 completed
Sun Mar  9 09:53:00 2025: BS 3 completed
Sun Mar  9 09:53:02 2025: BS 3 completed
Sun Mar  9 09:53:05 2025: BS 3 completed
Sun Mar  9 09:53:07 2025: BS 3 completed
Sun Mar  9 09:53:09 2025: BS 3 completed
Sun Mar  9 09:53:12 2025: BS 3 completed
Sun Mar  9 09:53:14 2025: BS 3 completed
Sun Mar  9 09:53:17 2025: BS 3 completed
Sun Mar  9 09:53:19 2025: BS 3 completed
Sun Mar  9 09:53:22 2025: BS 3 completed
Sun Mar  9 09:53:24 2025: BS 3 completed
Sun Mar  9 09:53:27 2025: BS 3 completed
Sun Mar  9 09:53:29 2025: BS 3 completed
Sun Mar  9 09:53:32 2025: BS 3 completed
Sun Mar  9 09:53:34 2025: BS 3 completed
Sun Mar  9 09:53:37 2025: BS 3 completed
Sun Mar  9 09:53:39 2025: BS 3 completed
Sun Mar  9 09:53:42 2025: BS 3 completed
Sun Mar  9 09:53:44 2025: BS 3 completed
Sun Mar  9 09:53:47 2025: BS 3 completed
Sun Mar  9 09:53:49 2025: BS 3 completed
Sun Mar  9 09:53:52 2025: BS 3 completed
Sun Mar  9 09:53:54 2025: BS 3 completed
Sun Mar  9 09:53:57 2025: BS 3 completed
Sun Mar  9 09:53:59 2025: BS 3 completed
Sun Mar  9 09:54:02 2025: BS 3 completed
Sun Mar  9 09:54:04 2025: BS 3 completed
Sun Mar  9 09:54:07 2025: BS 3 completed
Sun Mar  9 09:54:09 2025: BS 3 completed
Sun Mar  9 09:54:11 2025: BS 3 completed
Sun Mar  9 09:54:14 2025: BS 3 completed
Sun Mar  9 09:54:16 2025: BS 3 completed
Sun Mar  9 09:54:19 2025: BS 3 completed
Sun Mar  9 09:54:21 2025: BS 3 completed
Sun Mar  9 09:54:24 2025: BS 3 completed
Sun Mar  9 09:54:26 2025: BS 3 completed
Sun Mar  9 09:54:29 2025: BS 3 completed
Sun Mar  9 09:54:31 2025: BS 3 completed
Sun Mar  9 09:54:34 2025: BS 3 completed
Sun Mar  9 09:54:36 2025: BS 3 completed
Sun Mar  9 09:54:39 2025: BS 3 completed
Sun Mar  9 09:54:41 2025: BS 3 completed
Sun Mar  9 09:54:44 2025: BS 3 completed
Sun Mar  9 09:54:46 2025: BS 3 completed
