# Supplementary material for: Photochemical Flow Synthesis of Trisubstituted Oxazoles Enabled by High-Power UV–B LED Modules
Source: Org Lett. 2025 Sep 4;27(36):10152–6. doi: 10.1021/acs.orglett.5c03241 (PMC12442076; doi:10.1021/acs.orglett.5c03241)
Supplement: Supplementary file 1 [file ol5c03241_si_001.zip › FID Publication/1m/RC-3-D-50B_CARBON_20250704_01.fid/log]

Fri Jul  4 21:07:09 2025: Experiment started
Fri Jul  4 21:11:49 2025: BS 1 completed
Fri Jul  4 21:12:05 2025: BS 2 completed
Fri Jul  4 21:12:21 2025: BS 3 completed
Fri Jul  4 21:12:38 2025: BS 4 completed
Fri Jul  4 21:12:54 2025: BS 5 completed
Fri Jul  4 21:13:11 2025: BS 6 completed
Fri Jul  4 21:13:27 2025: BS 7 completed
Fri Jul  4 21:13:43 2025: BS 8 completed
Fri Jul  4 21:14:00 2025: BS 9 completed
Fri Jul  4 21:14:16 2025: BS 10 completed
Fri Jul  4 21:14:33 2025: BS 11 completed
Fri Jul  4 21:14:49 2025: BS 12 completed
Fri Jul  4 21:15:05 2025: BS 13 completed
Fri Jul  4 21:15:22 2025: BS 14 completed
Fri Jul  4 21:15:38 2025: BS 15 completed
Fri Jul  4 21:15:54 2025: BS 16 completed
Fri Jul  4 21:16:11 2025: BS 17 completed
Fri Jul  4 21:16:27 2025: BS 18 completed
Fri Jul  4 21:16:44 2025: BS 19 completed
Fri Jul  4 21:17:00 2025: BS 20 completed
Fri Jul  4 21:17:16 2025: BS 21 completed
Fri Jul  4 21:17:33 2025: BS 22 completed
Fri Jul  4 21:17:49 2025: BS 23 completed
Fri Jul  4 21:18:06 2025: BS 24 completed
Fri Jul  4 21:18:22 2025: BS 25 completed
Fri Jul  4 21:18:38 2025: BS 26 completed
Fri Jul  4 21:18:55 2025: BS 27 completed
Fri Jul  4 21:19:11 2025: BS 28 completed
Fri Jul  4 21:19:28 2025: BS 29 completed
Fri Jul  4 21:19:44 2025: BS 30 completed
Fri Jul  4 21:20:00 2025: BS 31 completed
Fri Jul  4 21:20:17 2025: BS 32 completed
Fri Jul  4 21:20:33 2025: BS 33 completed
Fri Jul  4 21:20:49 2025: BS 34 completed
Fri Jul  4 21:21:06 2025: BS 35 completed
Fri Jul  4 21:21:22 2025: BS 36 completed
Fri Jul  4 21:21:39 2025: BS 37 completed
Fri Jul  4 21:21:55 2025: BS 38 completed
Fri Jul  4 21:22:11 2025: BS 39 completed
Fri Jul  4 21:22:28 2025: BS 40 completed
Fri Jul  4 21:22:44 2025: BS 41 completed
Fri Jul  4 21:23:01 2025: BS 42 completed
Fri Jul  4 21:23:17 2025: BS 43 completed
Fri Jul  4 21:23:33 2025: BS 44 completed
Fri Jul  4 21:23:50 2025: BS 45 completed
Fri Jul  4 21:24:06 2025: BS 46 completed
Fri Jul  4 21:24:23 2025: BS 47 completed
Fri Jul  4 21:24:39 2025: BS 48 completed
Fri Jul  4 21:24:55 2025: BS 49 completed
Fri Jul  4 21:25:12 2025: BS 50 completed
Fri Jul  4 21:25:28 2025: BS 51 completed
Fri Jul  4 21:25:44 2025: BS 52 completed
Fri Jul  4 21:26:01 2025: BS 53 completed
Fri Jul  4 21:26:17 2025: BS 54 completed
Fri Jul  4 21:26:34 2025: BS 55 completed
Fri Jul  4 21:26:50 2025: BS 56 completed
Fri Jul  4 21:27:06 2025: BS 57 completed
Fri Jul  4 21:27:23 2025: BS 58 completed
Fri Jul  4 21:27:39 2025: BS 59 completed
Fri Jul  4 21:27:56 2025: BS 60 completed
Fri Jul  4 21:28:12 2025: BS 61 completed
Fri Jul  4 21:28:28 2025: BS 62 completed
Fri Jul  4 21:28:45 2025: BS 63 completed
Fri Jul  4 21:29:01 2025: BS 64 completed
Fri Jul  4 21:29:18 2025: BS 65 completed
Fri Jul  4 21:29:34 2025: BS 66 completed
Fri Jul  4 21:29:50 2025: BS 67 completed
Fri Jul  4 21:30:07 2025: BS 68 completed
Fri Jul  4 21:30:23 2025: BS 69 completed
Fri Jul  4 21:30:39 2025: BS 70 completed
Fri Jul  4 21:30:56 2025: BS 71 completed
Fri Jul  4 21:31:12 2025: BS 72 completed
Fri Jul  4 21:31:29 2025: BS 73 completed
Fri Jul  4 21:31:45 2025: BS 74 completed
Fri Jul  4 21:32:01 2025: BS 75 completed
Fri Jul  4 21:32:18 2025: BS 76 completed
Fri Jul  4 21:32:34 2025: BS 77 completed
Fri Jul  4 21:32:51 2025: BS 78 completed
Fri Jul  4 21:33:07 2025: BS 79 completed
Fri Jul  4 21:33:23 2025: BS 80 completed
Fri Jul  4 21:33:40 2025: BS 81 completed
Fri Jul  4 21:33:56 2025: BS 82 completed
Fri Jul  4 21:34:13 2025: BS 83 completed
Fri Jul  4 21:34:29 2025: BS 84 completed
Fri Jul  4 21:34:45 2025: BS 85 completed
Fri Jul  4 21:35:02 2025: BS 86 completed
Fri Jul  4 21:35:18 2025: BS 87 completed
Fri Jul  4 21:35:34 2025: BS 88 completed
Fri Jul  4 21:35:51 2025: BS 89 completed
Fri Jul  4 21:36:07 2025: BS 90 completed
Fri Jul  4 21:36:24 2025: BS 91 completed
Fri Jul  4 21:36:40 2025: BS 92 completed
Fri Jul  4 21:36:56 2025: BS 93 completed
Fri Jul  4 21:37:13 2025: BS 94 completed
Fri Jul  4 21:37:29 2025: BS 95 completed
Fri Jul  4 21:37:46 2025: BS 96 completed
Fri Jul  4 21:38:02 2025: BS 97 completed
Fri Jul  4 21:38:18 2025: BS 98 completed
Fri Jul  4 21:38:35 2025: BS 99 completed
Fri Jul  4 21:38:51 2025: BS 100 completed
Fri Jul  4 21:39:08 2025: BS 101 completed
Fri Jul  4 21:39:24 2025: BS 102 completed
Fri Jul  4 21:39:40 2025: BS 103 completed
Fri Jul  4 21:39:57 2025: BS 104 completed
Fri Jul  4 21:40:13 2025: BS 105 completed
Fri Jul  4 21:40:29 2025: BS 106 completed
Fri Jul  4 21:40:46 2025: BS 107 completed
Fri Jul  4 21:41:02 2025: BS 108 completed
Fri Jul  4 21:41:19 2025: BS 109 completed
Fri Jul  4 21:41:35 2025: BS 110 completed
Fri Jul  4 21:41:51 2025: BS 111 completed
Fri Jul  4 21:42:08 2025: BS 112 completed
Fri Jul  4 21:42:24 2025: BS 113 completed
Fri Jul  4 21:42:41 2025: BS 114 completed
Fri Jul  4 21:42:57 2025: BS 115 completed
Fri Jul  4 21:43:13 2025: BS 116 completed
Fri Jul  4 21:43:30 2025: BS 117 completed
Fri Jul  4 21:43:46 2025: BS 118 completed
Fri Jul  4 21:44:03 2025: BS 119 completed
Fri Jul  4 21:44:19 2025: BS 120 completed
Fri Jul  4 21:44:35 2025: BS 121 completed
Fri Jul  4 21:44:52 2025: BS 122 completed
Fri Jul  4 21:45:08 2025: BS 123 completed
Fri Jul  4 21:45:24 2025: BS 124 completed
Fri Jul  4 21:45:41 2025: BS 125 completed
Fri Jul  4 21:45:57 2025: BS 126 completed
Fri Jul  4 21:46:14 2025: BS 127 completed
Fri Jul  4 21:46:30 2025: BS 128 completed
Fri Jul  4 21:46:46 2025: BS 129 completed
Fri Jul  4 21:47:03 2025: BS 130 completed
Fri Jul  4 21:47:19 2025: BS 131 completed
Fri Jul  4 21:47:36 2025: BS 132 completed
Fri Jul  4 21:47:52 2025: BS 133 completed
Fri Jul  4 21:48:08 2025: BS 134 completed
Fri Jul  4 21:48:25 2025: BS 135 completed
Fri Jul  4 21:48:41 2025: BS 136 completed
Fri Jul  4 21:48:58 2025: BS 137 completed
Fri Jul  4 21:49:14 2025: BS 138 completed
Fri Jul  4 21:49:30 2025: BS 139 completed
Fri Jul  4 21:49:47 2025: BS 140 completed
Fri Jul  4 21:50:03 2025: BS 141 completed
Fri Jul  4 21:50:19 2025: BS 142 completed
Fri Jul  4 21:50:36 2025: BS 143 completed
Fri Jul  4 21:50:52 2025: BS 144 completed
Fri Jul  4 21:51:09 2025: BS 145 completed
Fri Jul  4 21:51:25 2025: BS 146 completed
Fri Jul  4 21:51:41 2025: BS 147 completed
Fri Jul  4 21:51:58 2025: BS 148 completed
Fri Jul  4 21:52:14 2025: BS 149 completed
Fri Jul  4 21:52:31 2025: BS 150 completed
Fri Jul  4 21:52:47 2025: BS 151 completed
Fri Jul  4 21:53:03 2025: BS 152 completed
Fri Jul  4 21:53:20 2025: BS 153 completed
Fri Jul  4 21:53:36 2025: BS 154 completed
Fri Jul  4 21:53:53 2025: BS 155 completed
Fri Jul  4 21:54:09 2025: BS 156 completed
Fri Jul  4 21:54:25 2025: BS 157 completed
Fri Jul  4 21:54:42 2025: BS 158 completed
Fri Jul  4 21:54:58 2025: BS 159 completed
Fri Jul  4 21:55:14 2025: BS 160 completed
Fri Jul  4 21:55:31 2025: BS 161 completed
Fri Jul  4 21:55:47 2025: BS 162 completed
Fri Jul  4 21:56:04 2025: BS 163 completed
Fri Jul  4 21:56:20 2025: BS 164 completed
Fri Jul  4 21:56:36 2025: BS 165 completed
Fri Jul  4 21:56:53 2025: BS 166 completed
Fri Jul  4 21:57:09 2025: BS 167 completed
Fri Jul  4 21:57:26 2025: BS 168 completed
Fri Jul  4 21:57:42 2025: BS 169 completed
Fri Jul  4 21:57:58 2025: BS 170 completed
Fri Jul  4 21:58:15 2025: BS 171 completed
Fri Jul  4 21:58:31 2025: BS 172 completed
Fri Jul  4 21:58:48 2025: BS 173 completed
Fri Jul  4 21:59:04 2025: BS 174 completed
Fri Jul  4 21:59:20 2025: BS 175 completed
Fri Jul  4 21:59:37 2025: BS 176 completed
Fri Jul  4 21:59:53 2025: BS 177 completed
Fri Jul  4 22:00:09 2025: BS 178 completed
Fri Jul  4 22:00:26 2025: BS 179 completed
Fri Jul  4 22:00:42 2025: BS 180 completed
Fri Jul  4 22:00:59 2025: BS 181 completed
Fri Jul  4 22:01:15 2025: BS 182 completed
Fri Jul  4 22:01:31 2025: BS 183 completed
Fri Jul  4 22:01:48 2025: BS 184 completed
Fri Jul  4 22:02:04 2025: BS 185 completed
Fri Jul  4 22:02:21 2025: BS 186 completed
Fri Jul  4 22:02:37 2025: BS 187 completed
Fri Jul  4 22:02:53 2025: BS 188 completed
Fri Jul  4 22:03:10 2025: BS 189 completed
Fri Jul  4 22:03:26 2025: BS 190 completed
Fri Jul  4 22:03:43 2025: BS 191 completed
Fri Jul  4 22:03:59 2025: BS 192 completed
Fri Jul  4 22:04:15 2025: BS 193 completed
Fri Jul  4 22:04:32 2025: BS 194 completed
Fri Jul  4 22:04:48 2025: BS 195 completed
Fri Jul  4 22:05:04 2025: BS 196 completed
Fri Jul  4 22:05:21 2025: BS 197 completed
Fri Jul  4 22:05:37 2025: BS 198 completed
Fri Jul  4 22:05:54 2025: BS 199 completed
Fri Jul  4 22:06:10 2025: BS 200 completed
Fri Jul  4 22:06:26 2025: BS 201 completed
Fri Jul  4 22:06:43 2025: BS 202 completed
Fri Jul  4 22:06:59 2025: BS 203 completed
Fri Jul  4 22:07:16 2025: BS 204 completed
Fri Jul  4 22:07:32 2025: BS 205 completed
Fri Jul  4 22:07:48 2025: BS 206 completed
Fri Jul  4 22:08:05 2025: BS 207 completed
Fri Jul  4 22:08:21 2025: BS 208 completed
Fri Jul  4 22:08:38 2025: BS 209 completed
Fri Jul  4 22:08:54 2025: BS 210 completed
Fri Jul  4 22:09:10 2025: BS 211 completed
Fri Jul  4 22:09:27 2025: BS 212 completed
Fri Jul  4 22:09:43 2025: BS 213 completed
Fri Jul  4 22:09:59 2025: BS 214 completed
Fri Jul  4 22:10:16 2025: BS 215 completed
Fri Jul  4 22:10:32 2025: BS 216 completed
Fri Jul  4 22:10:49 2025: BS 217 completed
Fri Jul  4 22:11:05 2025: BS 218 completed
Fri Jul  4 22:11:21 2025: BS 219 completed
Fri Jul  4 22:11:38 2025: BS 220 completed
Fri Jul  4 22:11:54 2025: BS 221 completed
Fri Jul  4 22:12:11 2025: BS 222 completed
Fri Jul  4 22:12:27 2025: BS 223 completed
Fri Jul  4 22:12:43 2025: BS 224 completed
Fri Jul  4 22:13:00 2025: BS 225 completed
Fri Jul  4 22:13:16 2025: BS 226 completed
Fri Jul  4 22:13:33 2025: BS 227 completed
Fri Jul  4 22:13:49 2025: BS 228 completed
Fri Jul  4 22:14:05 2025: BS 229 completed
Fri Jul  4 22:14:22 2025: BS 230 completed
Fri Jul  4 22:14:38 2025: BS 231 completed
Fri Jul  4 22:14:54 2025: BS 232 completed
Fri Jul  4 22:15:11 2025: BS 233 completed
Fri Jul  4 22:15:27 2025: BS 234 completed
Fri Jul  4 22:15:44 2025: BS 235 completed
Fri Jul  4 22:16:00 2025: BS 236 completed
Fri Jul  4 22:16:16 2025: BS 237 completed
Fri Jul  4 22:16:33 2025: BS 238 completed
Fri Jul  4 22:16:49 2025: BS 239 completed
Fri Jul  4 22:17:06 2025: BS 240 completed
Fri Jul  4 22:17:22 2025: BS 241 completed
Fri Jul  4 22:17:38 2025: BS 242 completed
Fri Jul  4 22:17:55 2025: BS 243 completed
Fri Jul  4 22:18:11 2025: BS 244 completed
Fri Jul  4 22:18:28 2025: BS 245 completed
Fri Jul  4 22:18:44 2025: BS 246 completed
Fri Jul  4 22:19:00 2025: BS 247 completed
Fri Jul  4 22:19:17 2025: BS 248 completed
Fri Jul  4 22:19:33 2025: BS 249 completed
