# Supplementary material for: Photochemical Flow Synthesis of Trisubstituted Oxazoles Enabled by High-Power UV–B LED Modules
Source: Org Lett. 2025 Sep 4;27(36):10152–6. doi: 10.1021/acs.orglett.5c03241 (PMC12442076; doi:10.1021/acs.orglett.5c03241)
Supplement: Supplementary file 1 [file ol5c03241_si_001.zip › FID Publication/1n/RC-3-D-67B-P_CARBON_20250416_01.fid/log]

Wed Apr 16 19:38:45 2025: Experiment started
Wed Apr 16 19:43:25 2025: BS 1 completed
Wed Apr 16 19:43:42 2025: BS 2 completed
Wed Apr 16 19:43:58 2025: BS 3 completed
Wed Apr 16 19:44:14 2025: BS 4 completed
Wed Apr 16 19:44:31 2025: BS 5 completed
Wed Apr 16 19:44:47 2025: BS 6 completed
Wed Apr 16 19:45:04 2025: BS 7 completed
Wed Apr 16 19:45:20 2025: BS 8 completed
Wed Apr 16 19:45:36 2025: BS 9 completed
Wed Apr 16 19:45:53 2025: BS 10 completed
Wed Apr 16 19:46:09 2025: BS 11 completed
Wed Apr 16 19:46:26 2025: BS 12 completed
Wed Apr 16 19:46:42 2025: BS 13 completed
Wed Apr 16 19:46:58 2025: BS 14 completed
Wed Apr 16 19:47:15 2025: BS 15 completed
Wed Apr 16 19:47:31 2025: BS 16 completed
Wed Apr 16 19:47:47 2025: BS 17 completed
Wed Apr 16 19:48:04 2025: BS 18 completed
Wed Apr 16 19:48:20 2025: BS 19 completed
Wed Apr 16 19:48:37 2025: BS 20 completed
Wed Apr 16 19:48:53 2025: BS 21 completed
Wed Apr 16 19:49:09 2025: BS 22 completed
Wed Apr 16 19:49:26 2025: BS 23 completed
Wed Apr 16 19:49:42 2025: BS 24 completed
Wed Apr 16 19:49:59 2025: BS 25 completed
Wed Apr 16 19:50:15 2025: BS 26 completed
Wed Apr 16 19:50:31 2025: BS 27 completed
Wed Apr 16 19:50:48 2025: BS 28 completed
Wed Apr 16 19:51:04 2025: BS 29 completed
Wed Apr 16 19:51:21 2025: BS 30 completed
Wed Apr 16 19:51:37 2025: BS 31 completed
Wed Apr 16 19:51:53 2025: BS 32 completed
Wed Apr 16 19:52:10 2025: BS 33 completed
Wed Apr 16 19:52:26 2025: BS 34 completed
Wed Apr 16 19:52:42 2025: BS 35 completed
Wed Apr 16 19:52:59 2025: BS 36 completed
Wed Apr 16 19:53:15 2025: BS 37 completed
Wed Apr 16 19:53:32 2025: BS 38 completed
Wed Apr 16 19:53:48 2025: BS 39 completed
Wed Apr 16 19:54:04 2025: BS 40 completed
Wed Apr 16 19:54:21 2025: BS 41 completed
Wed Apr 16 19:54:37 2025: BS 42 completed
Wed Apr 16 19:54:54 2025: BS 43 completed
Wed Apr 16 19:55:10 2025: BS 44 completed
Wed Apr 16 19:55:26 2025: BS 45 completed
Wed Apr 16 19:55:43 2025: BS 46 completed
Wed Apr 16 19:55:59 2025: BS 47 completed
Wed Apr 16 19:56:16 2025: BS 48 completed
Wed Apr 16 19:56:32 2025: BS 49 completed
Wed Apr 16 19:56:48 2025: BS 50 completed
Wed Apr 16 19:57:05 2025: BS 51 completed
Wed Apr 16 19:57:21 2025: BS 52 completed
Wed Apr 16 19:57:37 2025: BS 53 completed
Wed Apr 16 19:57:54 2025: BS 54 completed
Wed Apr 16 19:58:10 2025: BS 55 completed
Wed Apr 16 19:58:27 2025: BS 56 completed
Wed Apr 16 19:58:43 2025: BS 57 completed
Wed Apr 16 19:58:59 2025: BS 58 completed
Wed Apr 16 19:59:16 2025: BS 59 completed
Wed Apr 16 19:59:32 2025: BS 60 completed
Wed Apr 16 19:59:49 2025: BS 61 completed
Wed Apr 16 20:00:05 2025: BS 62 completed
Wed Apr 16 20:00:21 2025: BS 63 completed
Wed Apr 16 20:00:38 2025: BS 64 completed
Wed Apr 16 20:00:54 2025: BS 65 completed
Wed Apr 16 20:01:11 2025: BS 66 completed
Wed Apr 16 20:01:27 2025: BS 67 completed
Wed Apr 16 20:01:43 2025: BS 68 completed
Wed Apr 16 20:02:00 2025: BS 69 completed
Wed Apr 16 20:02:16 2025: BS 70 completed
Wed Apr 16 20:02:32 2025: BS 71 completed
Wed Apr 16 20:02:49 2025: BS 72 completed
Wed Apr 16 20:03:05 2025: BS 73 completed
Wed Apr 16 20:03:22 2025: BS 74 completed
Wed Apr 16 20:03:38 2025: BS 75 completed
Wed Apr 16 20:03:54 2025: BS 76 completed
Wed Apr 16 20:04:11 2025: BS 77 completed
Wed Apr 16 20:04:27 2025: BS 78 completed
Wed Apr 16 20:04:44 2025: BS 79 completed
Wed Apr 16 20:05:00 2025: BS 80 completed
Wed Apr 16 20:05:16 2025: BS 81 completed
Wed Apr 16 20:05:33 2025: BS 82 completed
Wed Apr 16 20:05:49 2025: BS 83 completed
Wed Apr 16 20:06:06 2025: BS 84 completed
Wed Apr 16 20:06:22 2025: BS 85 completed
Wed Apr 16 20:06:38 2025: BS 86 completed
Wed Apr 16 20:06:55 2025: BS 87 completed
Wed Apr 16 20:07:11 2025: BS 88 completed
Wed Apr 16 20:07:27 2025: BS 89 completed
Wed Apr 16 20:07:44 2025: BS 90 completed
Wed Apr 16 20:08:00 2025: BS 91 completed
Wed Apr 16 20:08:17 2025: BS 92 completed
Wed Apr 16 20:08:33 2025: BS 93 completed
Wed Apr 16 20:08:49 2025: BS 94 completed
Wed Apr 16 20:09:06 2025: BS 95 completed
Wed Apr 16 20:09:22 2025: BS 96 completed
Wed Apr 16 20:09:39 2025: BS 97 completed
Wed Apr 16 20:09:55 2025: BS 98 completed
Wed Apr 16 20:10:11 2025: BS 99 completed
Wed Apr 16 20:10:28 2025: BS 100 completed
Wed Apr 16 20:10:44 2025: BS 101 completed
Wed Apr 16 20:11:01 2025: BS 102 completed
Wed Apr 16 20:11:17 2025: BS 103 completed
Wed Apr 16 20:11:33 2025: BS 104 completed
Wed Apr 16 20:11:50 2025: BS 105 completed
Wed Apr 16 20:12:06 2025: BS 106 completed
Wed Apr 16 20:12:22 2025: BS 107 completed
Wed Apr 16 20:12:39 2025: BS 108 completed
Wed Apr 16 20:12:55 2025: BS 109 completed
Wed Apr 16 20:13:12 2025: BS 110 completed
Wed Apr 16 20:13:28 2025: BS 111 completed
Wed Apr 16 20:13:44 2025: BS 112 completed
Wed Apr 16 20:14:01 2025: BS 113 completed
Wed Apr 16 20:14:17 2025: BS 114 completed
Wed Apr 16 20:14:34 2025: BS 115 completed
Wed Apr 16 20:14:50 2025: BS 116 completed
Wed Apr 16 20:15:06 2025: BS 117 completed
Wed Apr 16 20:15:23 2025: BS 118 completed
Wed Apr 16 20:15:39 2025: BS 119 completed
Wed Apr 16 20:15:56 2025: BS 120 completed
Wed Apr 16 20:16:12 2025: BS 121 completed
Wed Apr 16 20:16:28 2025: BS 122 completed
Wed Apr 16 20:16:45 2025: BS 123 completed
Wed Apr 16 20:17:01 2025: BS 124 completed
Wed Apr 16 20:17:17 2025: BS 125 completed
Wed Apr 16 20:17:34 2025: BS 126 completed
Wed Apr 16 20:17:50 2025: BS 127 completed
Wed Apr 16 20:18:07 2025: BS 128 completed
Wed Apr 16 20:18:23 2025: BS 129 completed
Wed Apr 16 20:18:39 2025: BS 130 completed
Wed Apr 16 20:18:56 2025: BS 131 completed
Wed Apr 16 20:19:12 2025: BS 132 completed
Wed Apr 16 20:19:29 2025: BS 133 completed
Wed Apr 16 20:19:45 2025: BS 134 completed
Wed Apr 16 20:20:01 2025: BS 135 completed
Wed Apr 16 20:20:18 2025: BS 136 completed
Wed Apr 16 20:20:34 2025: BS 137 completed
Wed Apr 16 20:20:51 2025: BS 138 completed
Wed Apr 16 20:21:07 2025: BS 139 completed
Wed Apr 16 20:21:23 2025: BS 140 completed
Wed Apr 16 20:21:40 2025: BS 141 completed
Wed Apr 16 20:21:56 2025: BS 142 completed
Wed Apr 16 20:22:12 2025: BS 143 completed
Wed Apr 16 20:22:29 2025: BS 144 completed
Wed Apr 16 20:22:45 2025: BS 145 completed
Wed Apr 16 20:23:02 2025: BS 146 completed
Wed Apr 16 20:23:18 2025: BS 147 completed
Wed Apr 16 20:23:34 2025: BS 148 completed
Wed Apr 16 20:23:51 2025: BS 149 completed
Wed Apr 16 20:24:07 2025: BS 150 completed
Wed Apr 16 20:24:24 2025: BS 151 completed
Wed Apr 16 20:24:40 2025: BS 152 completed
Wed Apr 16 20:24:56 2025: BS 153 completed
Wed Apr 16 20:25:13 2025: BS 154 completed
Wed Apr 16 20:25:29 2025: BS 155 completed
Wed Apr 16 20:25:46 2025: BS 156 completed
Wed Apr 16 20:26:02 2025: BS 157 completed
Wed Apr 16 20:26:18 2025: BS 158 completed
Wed Apr 16 20:26:35 2025: BS 159 completed
Wed Apr 16 20:26:51 2025: BS 160 completed
Wed Apr 16 20:27:07 2025: BS 161 completed
Wed Apr 16 20:27:24 2025: BS 162 completed
Wed Apr 16 20:27:40 2025: BS 163 completed
Wed Apr 16 20:27:57 2025: BS 164 completed
Wed Apr 16 20:28:13 2025: BS 165 completed
Wed Apr 16 20:28:29 2025: BS 166 completed
Wed Apr 16 20:28:46 2025: BS 167 completed
Wed Apr 16 20:29:02 2025: BS 168 completed
Wed Apr 16 20:29:19 2025: BS 169 completed
Wed Apr 16 20:29:35 2025: BS 170 completed
Wed Apr 16 20:29:51 2025: BS 171 completed
Wed Apr 16 20:30:08 2025: BS 172 completed
Wed Apr 16 20:30:24 2025: BS 173 completed
Wed Apr 16 20:30:41 2025: BS 174 completed
Wed Apr 16 20:30:57 2025: BS 175 completed
Wed Apr 16 20:31:13 2025: BS 176 completed
Wed Apr 16 20:31:30 2025: BS 177 completed
Wed Apr 16 20:31:46 2025: BS 178 completed
Wed Apr 16 20:32:02 2025: BS 179 completed
Wed Apr 16 20:32:19 2025: BS 180 completed
Wed Apr 16 20:32:35 2025: BS 181 completed
Wed Apr 16 20:32:52 2025: BS 182 completed
Wed Apr 16 20:33:08 2025: BS 183 completed
Wed Apr 16 20:33:24 2025: BS 184 completed
Wed Apr 16 20:33:41 2025: BS 185 completed
Wed Apr 16 20:33:57 2025: BS 186 completed
Wed Apr 16 20:34:14 2025: BS 187 completed
Wed Apr 16 20:34:30 2025: BS 188 completed
Wed Apr 16 20:34:46 2025: BS 189 completed
Wed Apr 16 20:35:03 2025: BS 190 completed
Wed Apr 16 20:35:19 2025: BS 191 completed
Wed Apr 16 20:35:36 2025: BS 192 completed
Wed Apr 16 20:35:52 2025: BS 193 completed
Wed Apr 16 20:36:08 2025: BS 194 completed
Wed Apr 16 20:36:25 2025: BS 195 completed
Wed Apr 16 20:36:41 2025: BS 196 completed
Wed Apr 16 20:36:57 2025: BS 197 completed
Wed Apr 16 20:37:14 2025: BS 198 completed
Wed Apr 16 20:37:30 2025: BS 199 completed
Wed Apr 16 20:37:47 2025: BS 200 completed
Wed Apr 16 20:38:03 2025: BS 201 completed
Wed Apr 16 20:38:19 2025: BS 202 completed
Wed Apr 16 20:38:36 2025: BS 203 completed
Wed Apr 16 20:38:52 2025: BS 204 completed
Wed Apr 16 20:39:09 2025: BS 205 completed
Wed Apr 16 20:39:25 2025: BS 206 completed
Wed Apr 16 20:39:41 2025: BS 207 completed
Wed Apr 16 20:39:58 2025: BS 208 completed
Wed Apr 16 20:40:14 2025: BS 209 completed
Wed Apr 16 20:40:31 2025: BS 210 completed
Wed Apr 16 20:40:47 2025: BS 211 completed
Wed Apr 16 20:41:03 2025: BS 212 completed
Wed Apr 16 20:41:20 2025: BS 213 completed
Wed Apr 16 20:41:36 2025: BS 214 completed
Wed Apr 16 20:41:52 2025: BS 215 completed
Wed Apr 16 20:42:09 2025: BS 216 completed
Wed Apr 16 20:42:25 2025: BS 217 completed
Wed Apr 16 20:42:42 2025: BS 218 completed
Wed Apr 16 20:42:58 2025: BS 219 completed
Wed Apr 16 20:43:14 2025: BS 220 completed
Wed Apr 16 20:43:31 2025: BS 221 completed
Wed Apr 16 20:43:47 2025: BS 222 completed
Wed Apr 16 20:44:04 2025: BS 223 completed
Wed Apr 16 20:44:20 2025: BS 224 completed
Wed Apr 16 20:44:36 2025: BS 225 completed
Wed Apr 16 20:44:53 2025: BS 226 completed
Wed Apr 16 20:45:09 2025: BS 227 completed
Wed Apr 16 20:45:26 2025: BS 228 completed
Wed Apr 16 20:45:42 2025: BS 229 completed
Wed Apr 16 20:45:58 2025: BS 230 completed
Wed Apr 16 20:46:15 2025: BS 231 completed
Wed Apr 16 20:46:31 2025: BS 232 completed
Wed Apr 16 20:46:47 2025: BS 233 completed
Wed Apr 16 20:47:04 2025: BS 234 completed
Wed Apr 16 20:47:20 2025: BS 235 completed
Wed Apr 16 20:47:37 2025: BS 236 completed
Wed Apr 16 20:47:53 2025: BS 237 completed
Wed Apr 16 20:48:09 2025: BS 238 completed
Wed Apr 16 20:48:26 2025: BS 239 completed
Wed Apr 16 20:48:42 2025: BS 240 completed
Wed Apr 16 20:48:59 2025: BS 241 completed
Wed Apr 16 20:49:15 2025: BS 242 completed
Wed Apr 16 20:49:31 2025: BS 243 completed
Wed Apr 16 20:49:48 2025: BS 244 completed
Wed Apr 16 20:50:04 2025: BS 245 completed
Wed Apr 16 20:50:21 2025: BS 246 completed
Wed Apr 16 20:50:37 2025: BS 247 completed
Wed Apr 16 20:50:53 2025: BS 248 completed
Wed Apr 16 20:51:10 2025: BS 249 completed
