# Supplementary material for: Photochemical Flow Synthesis of Trisubstituted Oxazoles Enabled by High-Power UV–B LED Modules
Source: Org Lett. 2025 Sep 4;27(36):10152–6. doi: 10.1021/acs.orglett.5c03241 (PMC12442076; doi:10.1021/acs.orglett.5c03241)
Supplement: Supplementary file 1 [file ol5c03241_si_001.zip › FID Publication/1n/RC-3-D-67B-P_PROTON_20250416_03.fid/log]

Wed Apr 16 18:04:28 2025: Experiment started
Wed Apr 16 18:04:35 2025: BS 1 completed
Wed Apr 16 18:04:41 2025: BS 2 completed
Wed Apr 16 18:04:46 2025: BS 3 completed
