# Supplementary material for: Photochemical Flow Synthesis of Trisubstituted Oxazoles Enabled by High-Power UV–B LED Modules
Source: Org Lett. 2025 Sep 4;27(36):10152–6. doi: 10.1021/acs.orglett.5c03241 (PMC12442076; doi:10.1021/acs.orglett.5c03241)
Supplement: Supplementary file 1 [file ol5c03241_si_001.zip › FID Publication/1p/RC-3-D-59A-P_CARBON_20250408_01.fid/log]

Tue Apr  8 16:34:17 2025: Experiment started
Tue Apr  8 16:38:57 2025: BS 1 completed
Tue Apr  8 16:39:14 2025: BS 2 completed
Tue Apr  8 16:39:30 2025: BS 3 completed
Tue Apr  8 16:39:47 2025: BS 4 completed
Tue Apr  8 16:40:03 2025: BS 5 completed
Tue Apr  8 16:40:19 2025: BS 6 completed
Tue Apr  8 16:40:36 2025: BS 7 completed
Tue Apr  8 16:40:52 2025: BS 8 completed
Tue Apr  8 16:41:09 2025: BS 9 completed
Tue Apr  8 16:41:25 2025: BS 10 completed
Tue Apr  8 16:41:41 2025: BS 11 completed
Tue Apr  8 16:41:58 2025: BS 12 completed
Tue Apr  8 16:42:14 2025: BS 13 completed
Tue Apr  8 16:42:31 2025: BS 14 completed
Tue Apr  8 16:42:47 2025: BS 15 completed
Tue Apr  8 16:43:03 2025: BS 16 completed
Tue Apr  8 16:43:20 2025: BS 17 completed
Tue Apr  8 16:43:36 2025: BS 18 completed
Tue Apr  8 16:43:52 2025: BS 19 completed
Tue Apr  8 16:44:09 2025: BS 20 completed
Tue Apr  8 16:44:25 2025: BS 21 completed
Tue Apr  8 16:44:42 2025: BS 22 completed
Tue Apr  8 16:44:58 2025: BS 23 completed
Tue Apr  8 16:45:14 2025: BS 24 completed
Tue Apr  8 16:45:31 2025: BS 25 completed
Tue Apr  8 16:45:47 2025: BS 26 completed
Tue Apr  8 16:46:04 2025: BS 27 completed
Tue Apr  8 16:46:20 2025: BS 28 completed
Tue Apr  8 16:46:36 2025: BS 29 completed
Tue Apr  8 16:46:53 2025: BS 30 completed
Tue Apr  8 16:47:09 2025: BS 31 completed
Tue Apr  8 16:47:26 2025: BS 32 completed
Tue Apr  8 16:47:42 2025: BS 33 completed
Tue Apr  8 16:47:58 2025: BS 34 completed
Tue Apr  8 16:48:15 2025: BS 35 completed
Tue Apr  8 16:48:31 2025: BS 36 completed
Tue Apr  8 16:48:47 2025: BS 37 completed
Tue Apr  8 16:49:04 2025: BS 38 completed
Tue Apr  8 16:49:20 2025: BS 39 completed
Tue Apr  8 16:49:37 2025: BS 40 completed
Tue Apr  8 16:49:53 2025: BS 41 completed
Tue Apr  8 16:50:09 2025: BS 42 completed
Tue Apr  8 16:50:26 2025: BS 43 completed
Tue Apr  8 16:50:42 2025: BS 44 completed
Tue Apr  8 16:50:59 2025: BS 45 completed
Tue Apr  8 16:51:15 2025: BS 46 completed
Tue Apr  8 16:51:31 2025: BS 47 completed
Tue Apr  8 16:51:48 2025: BS 48 completed
Tue Apr  8 16:52:04 2025: BS 49 completed
Tue Apr  8 16:52:21 2025: BS 50 completed
Tue Apr  8 16:52:37 2025: BS 51 completed
Tue Apr  8 16:52:53 2025: BS 52 completed
Tue Apr  8 16:53:10 2025: BS 53 completed
Tue Apr  8 16:53:26 2025: BS 54 completed
Tue Apr  8 16:53:42 2025: BS 55 completed
Tue Apr  8 16:53:59 2025: BS 56 completed
Tue Apr  8 16:54:15 2025: BS 57 completed
Tue Apr  8 16:54:32 2025: BS 58 completed
Tue Apr  8 16:54:48 2025: BS 59 completed
Tue Apr  8 16:55:04 2025: BS 60 completed
Tue Apr  8 16:55:21 2025: BS 61 completed
Tue Apr  8 16:55:37 2025: BS 62 completed
Tue Apr  8 16:55:54 2025: BS 63 completed
Tue Apr  8 16:56:10 2025: BS 64 completed
Tue Apr  8 16:56:26 2025: BS 65 completed
Tue Apr  8 16:56:43 2025: BS 66 completed
Tue Apr  8 16:56:59 2025: BS 67 completed
Tue Apr  8 16:57:16 2025: BS 68 completed
Tue Apr  8 16:57:32 2025: BS 69 completed
Tue Apr  8 16:57:48 2025: BS 70 completed
Tue Apr  8 16:58:05 2025: BS 71 completed
Tue Apr  8 16:58:21 2025: BS 72 completed
Tue Apr  8 16:58:37 2025: BS 73 completed
Tue Apr  8 16:58:54 2025: BS 74 completed
Tue Apr  8 16:59:10 2025: BS 75 completed
Tue Apr  8 16:59:27 2025: BS 76 completed
Tue Apr  8 16:59:43 2025: BS 77 completed
Tue Apr  8 16:59:59 2025: BS 78 completed
Tue Apr  8 17:00:16 2025: BS 79 completed
Tue Apr  8 17:00:32 2025: BS 80 completed
Tue Apr  8 17:00:49 2025: BS 81 completed
Tue Apr  8 17:01:05 2025: BS 82 completed
Tue Apr  8 17:01:21 2025: BS 83 completed
Tue Apr  8 17:01:38 2025: BS 84 completed
Tue Apr  8 17:01:54 2025: BS 85 completed
Tue Apr  8 17:02:11 2025: BS 86 completed
Tue Apr  8 17:02:27 2025: BS 87 completed
Tue Apr  8 17:02:43 2025: BS 88 completed
Tue Apr  8 17:03:00 2025: BS 89 completed
Tue Apr  8 17:03:16 2025: BS 90 completed
Tue Apr  8 17:03:32 2025: BS 91 completed
Tue Apr  8 17:03:49 2025: BS 92 completed
Tue Apr  8 17:04:05 2025: BS 93 completed
Tue Apr  8 17:04:22 2025: BS 94 completed
Tue Apr  8 17:04:38 2025: BS 95 completed
Tue Apr  8 17:04:54 2025: BS 96 completed
Tue Apr  8 17:05:11 2025: BS 97 completed
Tue Apr  8 17:05:27 2025: BS 98 completed
Tue Apr  8 17:05:44 2025: BS 99 completed
Tue Apr  8 17:06:00 2025: BS 100 completed
Tue Apr  8 17:06:16 2025: BS 101 completed
Tue Apr  8 17:06:33 2025: BS 102 completed
Tue Apr  8 17:06:49 2025: BS 103 completed
Tue Apr  8 17:07:06 2025: BS 104 completed
Tue Apr  8 17:07:22 2025: BS 105 completed
Tue Apr  8 17:07:38 2025: BS 106 completed
Tue Apr  8 17:07:55 2025: BS 107 completed
Tue Apr  8 17:08:11 2025: BS 108 completed
Tue Apr  8 17:08:27 2025: BS 109 completed
Tue Apr  8 17:08:44 2025: BS 110 completed
Tue Apr  8 17:09:00 2025: BS 111 completed
Tue Apr  8 17:09:17 2025: BS 112 completed
Tue Apr  8 17:09:33 2025: BS 113 completed
Tue Apr  8 17:09:49 2025: BS 114 completed
Tue Apr  8 17:10:06 2025: BS 115 completed
Tue Apr  8 17:10:22 2025: BS 116 completed
Tue Apr  8 17:10:39 2025: BS 117 completed
Tue Apr  8 17:10:55 2025: BS 118 completed
Tue Apr  8 17:11:11 2025: BS 119 completed
Tue Apr  8 17:11:28 2025: BS 120 completed
Tue Apr  8 17:11:44 2025: BS 121 completed
Tue Apr  8 17:12:01 2025: BS 122 completed
Tue Apr  8 17:12:17 2025: BS 123 completed
Tue Apr  8 17:12:33 2025: BS 124 completed
Tue Apr  8 17:12:50 2025: BS 125 completed
Tue Apr  8 17:13:06 2025: BS 126 completed
Tue Apr  8 17:13:22 2025: BS 127 completed
Tue Apr  8 17:13:39 2025: BS 128 completed
Tue Apr  8 17:13:55 2025: BS 129 completed
Tue Apr  8 17:14:12 2025: BS 130 completed
Tue Apr  8 17:14:28 2025: BS 131 completed
Tue Apr  8 17:14:44 2025: BS 132 completed
Tue Apr  8 17:15:01 2025: BS 133 completed
Tue Apr  8 17:15:17 2025: BS 134 completed
Tue Apr  8 17:15:34 2025: BS 135 completed
Tue Apr  8 17:15:50 2025: BS 136 completed
Tue Apr  8 17:16:06 2025: BS 137 completed
Tue Apr  8 17:16:23 2025: BS 138 completed
Tue Apr  8 17:16:39 2025: BS 139 completed
Tue Apr  8 17:16:56 2025: BS 140 completed
Tue Apr  8 17:17:12 2025: BS 141 completed
Tue Apr  8 17:17:28 2025: BS 142 completed
Tue Apr  8 17:17:45 2025: BS 143 completed
Tue Apr  8 17:18:01 2025: BS 144 completed
Tue Apr  8 17:18:17 2025: BS 145 completed
Tue Apr  8 17:18:34 2025: BS 146 completed
Tue Apr  8 17:18:50 2025: BS 147 completed
Tue Apr  8 17:19:07 2025: BS 148 completed
Tue Apr  8 17:19:23 2025: BS 149 completed
Tue Apr  8 17:19:39 2025: BS 150 completed
Tue Apr  8 17:19:56 2025: BS 151 completed
Tue Apr  8 17:20:12 2025: BS 152 completed
Tue Apr  8 17:20:29 2025: BS 153 completed
Tue Apr  8 17:20:45 2025: BS 154 completed
Tue Apr  8 17:21:01 2025: BS 155 completed
Tue Apr  8 17:21:18 2025: BS 156 completed
Tue Apr  8 17:21:34 2025: BS 157 completed
Tue Apr  8 17:21:51 2025: BS 158 completed
Tue Apr  8 17:22:07 2025: BS 159 completed
Tue Apr  8 17:22:23 2025: BS 160 completed
Tue Apr  8 17:22:40 2025: BS 161 completed
Tue Apr  8 17:22:56 2025: BS 162 completed
Tue Apr  8 17:23:12 2025: BS 163 completed
Tue Apr  8 17:23:29 2025: BS 164 completed
Tue Apr  8 17:23:45 2025: BS 165 completed
Tue Apr  8 17:24:02 2025: BS 166 completed
Tue Apr  8 17:24:18 2025: BS 167 completed
Tue Apr  8 17:24:34 2025: BS 168 completed
Tue Apr  8 17:24:51 2025: BS 169 completed
Tue Apr  8 17:25:07 2025: BS 170 completed
Tue Apr  8 17:25:24 2025: BS 171 completed
Tue Apr  8 17:25:40 2025: BS 172 completed
Tue Apr  8 17:25:56 2025: BS 173 completed
Tue Apr  8 17:26:13 2025: BS 174 completed
Tue Apr  8 17:26:29 2025: BS 175 completed
Tue Apr  8 17:26:46 2025: BS 176 completed
Tue Apr  8 17:27:02 2025: BS 177 completed
Tue Apr  8 17:27:18 2025: BS 178 completed
Tue Apr  8 17:27:35 2025: BS 179 completed
Tue Apr  8 17:27:51 2025: BS 180 completed
Tue Apr  8 17:28:07 2025: BS 181 completed
Tue Apr  8 17:28:24 2025: BS 182 completed
Tue Apr  8 17:28:40 2025: BS 183 completed
Tue Apr  8 17:28:57 2025: BS 184 completed
Tue Apr  8 17:29:13 2025: BS 185 completed
Tue Apr  8 17:29:29 2025: BS 186 completed
Tue Apr  8 17:29:46 2025: BS 187 completed
Tue Apr  8 17:30:02 2025: BS 188 completed
Tue Apr  8 17:30:19 2025: BS 189 completed
Tue Apr  8 17:30:35 2025: BS 190 completed
Tue Apr  8 17:30:51 2025: BS 191 completed
Tue Apr  8 17:31:08 2025: BS 192 completed
Tue Apr  8 17:31:24 2025: BS 193 completed
Tue Apr  8 17:31:41 2025: BS 194 completed
Tue Apr  8 17:31:57 2025: BS 195 completed
Tue Apr  8 17:32:13 2025: BS 196 completed
Tue Apr  8 17:32:30 2025: BS 197 completed
Tue Apr  8 17:32:46 2025: BS 198 completed
Tue Apr  8 17:33:02 2025: BS 199 completed
Tue Apr  8 17:33:19 2025: BS 200 completed
Tue Apr  8 17:33:35 2025: BS 201 completed
Tue Apr  8 17:33:52 2025: BS 202 completed
Tue Apr  8 17:34:08 2025: BS 203 completed
Tue Apr  8 17:34:24 2025: BS 204 completed
Tue Apr  8 17:34:41 2025: BS 205 completed
Tue Apr  8 17:34:57 2025: BS 206 completed
Tue Apr  8 17:35:14 2025: BS 207 completed
Tue Apr  8 17:35:30 2025: BS 208 completed
Tue Apr  8 17:35:46 2025: BS 209 completed
Tue Apr  8 17:36:03 2025: BS 210 completed
Tue Apr  8 17:36:19 2025: BS 211 completed
Tue Apr  8 17:36:36 2025: BS 212 completed
Tue Apr  8 17:36:52 2025: BS 213 completed
Tue Apr  8 17:37:08 2025: BS 214 completed
Tue Apr  8 17:37:25 2025: BS 215 completed
Tue Apr  8 17:37:41 2025: BS 216 completed
Tue Apr  8 17:37:57 2025: BS 217 completed
Tue Apr  8 17:38:14 2025: BS 218 completed
Tue Apr  8 17:38:30 2025: BS 219 completed
Tue Apr  8 17:38:47 2025: BS 220 completed
Tue Apr  8 17:39:03 2025: BS 221 completed
Tue Apr  8 17:39:19 2025: BS 222 completed
Tue Apr  8 17:39:36 2025: BS 223 completed
Tue Apr  8 17:39:52 2025: BS 224 completed
Tue Apr  8 17:40:09 2025: BS 225 completed
Tue Apr  8 17:40:25 2025: BS 226 completed
Tue Apr  8 17:40:41 2025: BS 227 completed
Tue Apr  8 17:40:58 2025: BS 228 completed
Tue Apr  8 17:41:14 2025: BS 229 completed
Tue Apr  8 17:41:31 2025: BS 230 completed
Tue Apr  8 17:41:47 2025: BS 231 completed
Tue Apr  8 17:42:03 2025: BS 232 completed
Tue Apr  8 17:42:20 2025: BS 233 completed
Tue Apr  8 17:42:36 2025: BS 234 completed
Tue Apr  8 17:42:52 2025: BS 235 completed
Tue Apr  8 17:43:09 2025: BS 236 completed
Tue Apr  8 17:43:25 2025: BS 237 completed
Tue Apr  8 17:43:42 2025: BS 238 completed
Tue Apr  8 17:43:58 2025: BS 239 completed
Tue Apr  8 17:44:14 2025: BS 240 completed
Tue Apr  8 17:44:31 2025: BS 241 completed
Tue Apr  8 17:44:47 2025: BS 242 completed
Tue Apr  8 17:45:04 2025: BS 243 completed
Tue Apr  8 17:45:20 2025: BS 244 completed
Tue Apr  8 17:45:36 2025: BS 245 completed
Tue Apr  8 17:45:53 2025: BS 246 completed
Tue Apr  8 17:46:09 2025: BS 247 completed
Tue Apr  8 17:46:26 2025: BS 248 completed
Tue Apr  8 17:46:42 2025: BS 249 completed
