# Supplementary material for: Photochemical Flow Synthesis of Trisubstituted Oxazoles Enabled by High-Power UV–B LED Modules
Source: Org Lett. 2025 Sep 4;27(36):10152–6. doi: 10.1021/acs.orglett.5c03241 (PMC12442076; doi:10.1021/acs.orglett.5c03241)
Supplement: Supplementary file 1 [file ol5c03241_si_001.zip › FID Publication/1p/RC-3-D-59A-P_gHMBCAD_20250408_01.fid/log]

Tue Apr  8 17:56:11 2025: Experiment started
Tue Apr  8 17:56:55 2025: BS 1 completed
Tue Apr  8 17:56:57 2025: BS 1 completed
Tue Apr  8 17:57:00 2025: BS 1 completed
Tue Apr  8 17:57:02 2025: BS 1 completed
Tue Apr  8 17:57:05 2025: BS 1 completed
Tue Apr  8 17:57:07 2025: BS 1 completed
Tue Apr  8 17:57:10 2025: BS 1 completed
Tue Apr  8 17:57:12 2025: BS 1 completed
Tue Apr  8 17:57:15 2025: BS 1 completed
Tue Apr  8 17:57:17 2025: BS 1 completed
Tue Apr  8 17:57:20 2025: BS 1 completed
Tue Apr  8 17:57:22 2025: BS 1 completed
Tue Apr  8 17:57:25 2025: BS 1 completed
Tue Apr  8 17:57:27 2025: BS 1 completed
Tue Apr  8 17:57:29 2025: BS 1 completed
Tue Apr  8 17:57:32 2025: BS 1 completed
Tue Apr  8 17:57:34 2025: BS 1 completed
Tue Apr  8 17:57:37 2025: BS 1 completed
Tue Apr  8 17:57:39 2025: BS 1 completed
Tue Apr  8 17:57:42 2025: BS 1 completed
Tue Apr  8 17:57:44 2025: BS 1 completed
Tue Apr  8 17:57:47 2025: BS 1 completed
Tue Apr  8 17:57:49 2025: BS 1 completed
Tue Apr  8 17:57:52 2025: BS 1 completed
Tue Apr  8 17:57:54 2025: BS 1 completed
Tue Apr  8 17:57:57 2025: BS 1 completed
Tue Apr  8 17:57:59 2025: BS 1 completed
Tue Apr  8 17:58:02 2025: BS 1 completed
Tue Apr  8 17:58:04 2025: BS 1 completed
Tue Apr  8 17:58:06 2025: BS 1 completed
Tue Apr  8 17:58:09 2025: BS 1 completed
Tue Apr  8 17:58:11 2025: BS 1 completed
Tue Apr  8 17:58:14 2025: BS 1 completed
Tue Apr  8 17:58:16 2025: BS 1 completed
Tue Apr  8 17:58:19 2025: BS 1 completed
Tue Apr  8 17:58:21 2025: BS 1 completed
Tue Apr  8 17:58:24 2025: BS 1 completed
Tue Apr  8 17:58:26 2025: BS 1 completed
Tue Apr  8 17:58:29 2025: BS 1 completed
Tue Apr  8 17:58:31 2025: BS 1 completed
Tue Apr  8 17:58:34 2025: BS 1 completed
Tue Apr  8 17:58:36 2025: BS 1 completed
Tue Apr  8 17:58:39 2025: BS 1 completed
Tue Apr  8 17:58:41 2025: BS 1 completed
Tue Apr  8 17:58:43 2025: BS 1 completed
Tue Apr  8 17:58:46 2025: BS 1 completed
Tue Apr  8 17:58:48 2025: BS 1 completed
Tue Apr  8 17:58:51 2025: BS 1 completed
Tue Apr  8 17:58:53 2025: BS 1 completed
Tue Apr  8 17:58:56 2025: BS 1 completed
Tue Apr  8 17:58:58 2025: BS 1 completed
Tue Apr  8 17:59:01 2025: BS 1 completed
Tue Apr  8 17:59:03 2025: BS 1 completed
Tue Apr  8 17:59:06 2025: BS 1 completed
Tue Apr  8 17:59:08 2025: BS 1 completed
Tue Apr  8 17:59:11 2025: BS 1 completed
Tue Apr  8 17:59:13 2025: BS 1 completed
Tue Apr  8 17:59:15 2025: BS 1 completed
Tue Apr  8 17:59:18 2025: BS 1 completed
Tue Apr  8 17:59:20 2025: BS 1 completed
Tue Apr  8 17:59:23 2025: BS 1 completed
Tue Apr  8 17:59:25 2025: BS 1 completed
Tue Apr  8 17:59:28 2025: BS 1 completed
Tue Apr  8 17:59:30 2025: BS 1 completed
Tue Apr  8 17:59:33 2025: BS 1 completed
Tue Apr  8 17:59:35 2025: BS 1 completed
Tue Apr  8 17:59:38 2025: BS 1 completed
Tue Apr  8 17:59:40 2025: BS 1 completed
Tue Apr  8 17:59:43 2025: BS 1 completed
Tue Apr  8 17:59:45 2025: BS 1 completed
Tue Apr  8 17:59:48 2025: BS 1 completed
Tue Apr  8 17:59:50 2025: BS 1 completed
Tue Apr  8 17:59:52 2025: BS 1 completed
Tue Apr  8 17:59:55 2025: BS 1 completed
Tue Apr  8 17:59:57 2025: BS 1 completed
Tue Apr  8 18:00:00 2025: BS 1 completed
Tue Apr  8 18:00:02 2025: BS 1 completed
Tue Apr  8 18:00:05 2025: BS 1 completed
Tue Apr  8 18:00:07 2025: BS 1 completed
Tue Apr  8 18:00:10 2025: BS 1 completed
Tue Apr  8 18:00:12 2025: BS 1 completed
Tue Apr  8 18:00:15 2025: BS 1 completed
Tue Apr  8 18:00:17 2025: BS 1 completed
Tue Apr  8 18:00:20 2025: BS 1 completed
Tue Apr  8 18:00:22 2025: BS 1 completed
Tue Apr  8 18:00:25 2025: BS 1 completed
Tue Apr  8 18:00:27 2025: BS 1 completed
Tue Apr  8 18:00:29 2025: BS 1 completed
Tue Apr  8 18:00:32 2025: BS 1 completed
Tue Apr  8 18:00:34 2025: BS 1 completed
Tue Apr  8 18:00:37 2025: BS 1 completed
Tue Apr  8 18:00:39 2025: BS 1 completed
Tue Apr  8 18:00:42 2025: BS 1 completed
Tue Apr  8 18:00:44 2025: BS 1 completed
Tue Apr  8 18:00:47 2025: BS 1 completed
Tue Apr  8 18:00:49 2025: BS 1 completed
Tue Apr  8 18:00:52 2025: BS 1 completed
Tue Apr  8 18:00:54 2025: BS 1 completed
Tue Apr  8 18:00:57 2025: BS 1 completed
Tue Apr  8 18:00:59 2025: BS 1 completed
Tue Apr  8 18:01:02 2025: BS 1 completed
Tue Apr  8 18:01:04 2025: BS 1 completed
Tue Apr  8 18:01:06 2025: BS 1 completed
Tue Apr  8 18:01:09 2025: BS 1 completed
Tue Apr  8 18:01:11 2025: BS 1 completed
Tue Apr  8 18:01:14 2025: BS 1 completed
Tue Apr  8 18:01:16 2025: BS 1 completed
Tue Apr  8 18:01:19 2025: BS 1 completed
Tue Apr  8 18:01:21 2025: BS 1 completed
Tue Apr  8 18:01:24 2025: BS 1 completed
Tue Apr  8 18:01:26 2025: BS 1 completed
Tue Apr  8 18:01:29 2025: BS 1 completed
Tue Apr  8 18:01:31 2025: BS 1 completed
Tue Apr  8 18:01:34 2025: BS 1 completed
Tue Apr  8 18:01:36 2025: BS 1 completed
Tue Apr  8 18:01:39 2025: BS 1 completed
Tue Apr  8 18:01:41 2025: BS 1 completed
Tue Apr  8 18:01:43 2025: BS 1 completed
Tue Apr  8 18:01:46 2025: BS 1 completed
Tue Apr  8 18:01:48 2025: BS 1 completed
Tue Apr  8 18:01:51 2025: BS 1 completed
Tue Apr  8 18:01:53 2025: BS 1 completed
Tue Apr  8 18:01:56 2025: BS 1 completed
Tue Apr  8 18:01:58 2025: BS 1 completed
Tue Apr  8 18:02:01 2025: BS 1 completed
Tue Apr  8 18:02:03 2025: BS 1 completed
Tue Apr  8 18:02:06 2025: BS 1 completed
Tue Apr  8 18:02:08 2025: BS 1 completed
Tue Apr  8 18:02:11 2025: BS 1 completed
Tue Apr  8 18:02:13 2025: BS 1 completed
Tue Apr  8 18:02:16 2025: BS 1 completed
Tue Apr  8 18:02:18 2025: BS 1 completed
Tue Apr  8 18:02:20 2025: BS 1 completed
Tue Apr  8 18:02:23 2025: BS 1 completed
Tue Apr  8 18:02:25 2025: BS 1 completed
Tue Apr  8 18:02:28 2025: BS 1 completed
Tue Apr  8 18:02:30 2025: BS 1 completed
Tue Apr  8 18:02:33 2025: BS 1 completed
Tue Apr  8 18:02:35 2025: BS 1 completed
Tue Apr  8 18:02:38 2025: BS 1 completed
Tue Apr  8 18:02:40 2025: BS 1 completed
Tue Apr  8 18:02:43 2025: BS 1 completed
Tue Apr  8 18:02:45 2025: BS 1 completed
Tue Apr  8 18:02:48 2025: BS 1 completed
Tue Apr  8 18:02:50 2025: BS 1 completed
Tue Apr  8 18:02:53 2025: BS 1 completed
Tue Apr  8 18:02:55 2025: BS 1 completed
Tue Apr  8 18:02:57 2025: BS 1 completed
Tue Apr  8 18:03:00 2025: BS 1 completed
Tue Apr  8 18:03:02 2025: BS 1 completed
Tue Apr  8 18:03:05 2025: BS 1 completed
Tue Apr  8 18:03:07 2025: BS 1 completed
Tue Apr  8 18:03:10 2025: BS 1 completed
Tue Apr  8 18:03:12 2025: BS 1 completed
Tue Apr  8 18:03:15 2025: BS 1 completed
Tue Apr  8 18:03:17 2025: BS 1 completed
Tue Apr  8 18:03:20 2025: BS 1 completed
Tue Apr  8 18:03:22 2025: BS 1 completed
Tue Apr  8 18:03:25 2025: BS 1 completed
Tue Apr  8 18:03:27 2025: BS 1 completed
Tue Apr  8 18:03:30 2025: BS 1 completed
Tue Apr  8 18:03:32 2025: BS 1 completed
Tue Apr  8 18:03:35 2025: BS 1 completed
Tue Apr  8 18:03:37 2025: BS 1 completed
Tue Apr  8 18:03:39 2025: BS 1 completed
Tue Apr  8 18:03:42 2025: BS 1 completed
Tue Apr  8 18:03:44 2025: BS 1 completed
Tue Apr  8 18:03:47 2025: BS 1 completed
Tue Apr  8 18:03:49 2025: BS 1 completed
Tue Apr  8 18:03:52 2025: BS 1 completed
Tue Apr  8 18:03:54 2025: BS 1 completed
Tue Apr  8 18:03:57 2025: BS 1 completed
Tue Apr  8 18:03:59 2025: BS 1 completed
Tue Apr  8 18:04:02 2025: BS 1 completed
Tue Apr  8 18:04:04 2025: BS 1 completed
Tue Apr  8 18:04:07 2025: BS 1 completed
Tue Apr  8 18:04:09 2025: BS 1 completed
Tue Apr  8 18:04:12 2025: BS 1 completed
Tue Apr  8 18:04:14 2025: BS 1 completed
Tue Apr  8 18:04:16 2025: BS 1 completed
Tue Apr  8 18:04:19 2025: BS 1 completed
Tue Apr  8 18:04:21 2025: BS 1 completed
Tue Apr  8 18:04:24 2025: BS 1 completed
Tue Apr  8 18:04:26 2025: BS 1 completed
Tue Apr  8 18:04:29 2025: BS 1 completed
Tue Apr  8 18:04:31 2025: BS 1 completed
Tue Apr  8 18:04:34 2025: BS 1 completed
Tue Apr  8 18:04:36 2025: BS 1 completed
Tue Apr  8 18:04:39 2025: BS 1 completed
Tue Apr  8 18:04:41 2025: BS 1 completed
Tue Apr  8 18:04:44 2025: BS 1 completed
Tue Apr  8 18:04:46 2025: BS 1 completed
Tue Apr  8 18:04:49 2025: BS 1 completed
Tue Apr  8 18:04:51 2025: BS 1 completed
Tue Apr  8 18:04:54 2025: BS 1 completed
Tue Apr  8 18:04:56 2025: BS 1 completed
Tue Apr  8 18:04:58 2025: BS 1 completed
Tue Apr  8 18:05:01 2025: BS 1 completed
Tue Apr  8 18:05:03 2025: BS 1 completed
Tue Apr  8 18:05:06 2025: BS 1 completed
Tue Apr  8 18:05:08 2025: BS 1 completed
Tue Apr  8 18:05:11 2025: BS 1 completed
Tue Apr  8 18:05:13 2025: BS 1 completed
Tue Apr  8 18:05:16 2025: BS 1 completed
Tue Apr  8 18:05:18 2025: BS 1 completed
Tue Apr  8 18:05:21 2025: BS 1 completed
Tue Apr  8 18:05:23 2025: BS 1 completed
Tue Apr  8 18:05:26 2025: BS 1 completed
Tue Apr  8 18:05:28 2025: BS 1 completed
Tue Apr  8 18:05:31 2025: BS 1 completed
Tue Apr  8 18:05:33 2025: BS 1 completed
Tue Apr  8 18:05:36 2025: BS 1 completed
Tue Apr  8 18:05:38 2025: BS 1 completed
Tue Apr  8 18:05:40 2025: BS 1 completed
Tue Apr  8 18:05:43 2025: BS 1 completed
Tue Apr  8 18:05:45 2025: BS 1 completed
Tue Apr  8 18:05:48 2025: BS 1 completed
Tue Apr  8 18:05:50 2025: BS 1 completed
Tue Apr  8 18:05:53 2025: BS 1 completed
Tue Apr  8 18:05:55 2025: BS 1 completed
Tue Apr  8 18:05:58 2025: BS 1 completed
Tue Apr  8 18:06:00 2025: BS 1 completed
Tue Apr  8 18:06:03 2025: BS 1 completed
Tue Apr  8 18:06:05 2025: BS 1 completed
Tue Apr  8 18:06:08 2025: BS 1 completed
Tue Apr  8 18:06:10 2025: BS 1 completed
Tue Apr  8 18:06:13 2025: BS 1 completed
Tue Apr  8 18:06:15 2025: BS 1 completed
Tue Apr  8 18:06:18 2025: BS 1 completed
Tue Apr  8 18:06:20 2025: BS 1 completed
Tue Apr  8 18:06:22 2025: BS 1 completed
Tue Apr  8 18:06:25 2025: BS 1 completed
Tue Apr  8 18:06:27 2025: BS 1 completed
Tue Apr  8 18:06:30 2025: BS 1 completed
Tue Apr  8 18:06:32 2025: BS 1 completed
Tue Apr  8 18:06:35 2025: BS 1 completed
Tue Apr  8 18:06:37 2025: BS 1 completed
Tue Apr  8 18:06:40 2025: BS 1 completed
Tue Apr  8 18:06:42 2025: BS 1 completed
Tue Apr  8 18:06:45 2025: BS 1 completed
Tue Apr  8 18:06:47 2025: BS 1 completed
Tue Apr  8 18:06:50 2025: BS 1 completed
Tue Apr  8 18:06:52 2025: BS 1 completed
Tue Apr  8 18:06:55 2025: BS 1 completed
Tue Apr  8 18:06:57 2025: BS 1 completed
Tue Apr  8 18:07:00 2025: BS 1 completed
Tue Apr  8 18:07:02 2025: BS 1 completed
Tue Apr  8 18:07:04 2025: BS 1 completed
Tue Apr  8 18:07:07 2025: BS 1 completed
Tue Apr  8 18:07:09 2025: BS 1 completed
Tue Apr  8 18:07:12 2025: BS 1 completed
Tue Apr  8 18:07:14 2025: BS 1 completed
Tue Apr  8 18:07:17 2025: BS 1 completed
Tue Apr  8 18:07:19 2025: BS 1 completed
Tue Apr  8 18:07:22 2025: BS 1 completed
Tue Apr  8 18:07:24 2025: BS 1 completed
Tue Apr  8 18:07:27 2025: BS 1 completed
Tue Apr  8 18:07:29 2025: BS 1 completed
Tue Apr  8 18:07:32 2025: BS 1 completed
Tue Apr  8 18:07:34 2025: BS 1 completed
Tue Apr  8 18:07:37 2025: BS 1 completed
Tue Apr  8 18:07:39 2025: BS 1 completed
Tue Apr  8 18:07:42 2025: BS 1 completed
Tue Apr  8 18:07:44 2025: BS 1 completed
Tue Apr  8 18:07:47 2025: BS 1 completed
Tue Apr  8 18:07:49 2025: BS 1 completed
Tue Apr  8 18:07:51 2025: BS 1 completed
Tue Apr  8 18:07:54 2025: BS 1 completed
Tue Apr  8 18:07:56 2025: BS 1 completed
Tue Apr  8 18:07:59 2025: BS 1 completed
Tue Apr  8 18:08:01 2025: BS 1 completed
Tue Apr  8 18:08:04 2025: BS 1 completed
Tue Apr  8 18:08:06 2025: BS 1 completed
Tue Apr  8 18:08:09 2025: BS 1 completed
Tue Apr  8 18:08:11 2025: BS 1 completed
Tue Apr  8 18:08:14 2025: BS 1 completed
Tue Apr  8 18:08:16 2025: BS 1 completed
Tue Apr  8 18:08:19 2025: BS 1 completed
Tue Apr  8 18:08:21 2025: BS 1 completed
Tue Apr  8 18:08:24 2025: BS 1 completed
Tue Apr  8 18:08:26 2025: BS 1 completed
Tue Apr  8 18:08:29 2025: BS 1 completed
Tue Apr  8 18:08:31 2025: BS 1 completed
Tue Apr  8 18:08:33 2025: BS 1 completed
Tue Apr  8 18:08:36 2025: BS 1 completed
Tue Apr  8 18:08:38 2025: BS 1 completed
Tue Apr  8 18:08:41 2025: BS 1 completed
Tue Apr  8 18:08:43 2025: BS 1 completed
Tue Apr  8 18:08:46 2025: BS 1 completed
Tue Apr  8 18:08:48 2025: BS 1 completed
Tue Apr  8 18:08:51 2025: BS 1 completed
Tue Apr  8 18:08:53 2025: BS 1 completed
Tue Apr  8 18:08:56 2025: BS 1 completed
Tue Apr  8 18:08:58 2025: BS 1 completed
Tue Apr  8 18:09:01 2025: BS 1 completed
Tue Apr  8 18:09:03 2025: BS 1 completed
Tue Apr  8 18:09:06 2025: BS 1 completed
Tue Apr  8 18:09:08 2025: BS 1 completed
Tue Apr  8 18:09:11 2025: BS 1 completed
Tue Apr  8 18:09:13 2025: BS 1 completed
Tue Apr  8 18:09:16 2025: BS 1 completed
Tue Apr  8 18:09:18 2025: BS 1 completed
Tue Apr  8 18:09:20 2025: BS 1 completed
Tue Apr  8 18:09:23 2025: BS 1 completed
Tue Apr  8 18:09:25 2025: BS 1 completed
Tue Apr  8 18:09:28 2025: BS 1 completed
Tue Apr  8 18:09:30 2025: BS 1 completed
Tue Apr  8 18:09:33 2025: BS 1 completed
Tue Apr  8 18:09:35 2025: BS 1 completed
Tue Apr  8 18:09:38 2025: BS 1 completed
Tue Apr  8 18:09:40 2025: BS 1 completed
Tue Apr  8 18:09:43 2025: BS 1 completed
Tue Apr  8 18:09:45 2025: BS 1 completed
Tue Apr  8 18:09:48 2025: BS 1 completed
Tue Apr  8 18:09:50 2025: BS 1 completed
Tue Apr  8 18:09:53 2025: BS 1 completed
Tue Apr  8 18:09:55 2025: BS 1 completed
Tue Apr  8 18:09:58 2025: BS 1 completed
Tue Apr  8 18:10:00 2025: BS 1 completed
Tue Apr  8 18:10:03 2025: BS 1 completed
Tue Apr  8 18:10:05 2025: BS 1 completed
Tue Apr  8 18:10:07 2025: BS 1 completed
Tue Apr  8 18:10:10 2025: BS 1 completed
Tue Apr  8 18:10:12 2025: BS 1 completed
Tue Apr  8 18:10:15 2025: BS 1 completed
Tue Apr  8 18:10:17 2025: BS 1 completed
Tue Apr  8 18:10:20 2025: BS 1 completed
Tue Apr  8 18:10:22 2025: BS 1 completed
Tue Apr  8 18:10:25 2025: BS 1 completed
Tue Apr  8 18:10:27 2025: BS 1 completed
Tue Apr  8 18:10:30 2025: BS 1 completed
Tue Apr  8 18:10:32 2025: BS 1 completed
Tue Apr  8 18:10:35 2025: BS 1 completed
Tue Apr  8 18:10:37 2025: BS 1 completed
Tue Apr  8 18:10:40 2025: BS 1 completed
Tue Apr  8 18:10:42 2025: BS 1 completed
Tue Apr  8 18:10:45 2025: BS 1 completed
Tue Apr  8 18:10:47 2025: BS 1 completed
Tue Apr  8 18:10:50 2025: BS 1 completed
Tue Apr  8 18:10:52 2025: BS 1 completed
Tue Apr  8 18:10:54 2025: BS 1 completed
Tue Apr  8 18:10:57 2025: BS 1 completed
Tue Apr  8 18:10:59 2025: BS 1 completed
Tue Apr  8 18:11:02 2025: BS 1 completed
Tue Apr  8 18:11:04 2025: BS 1 completed
Tue Apr  8 18:11:07 2025: BS 1 completed
Tue Apr  8 18:11:09 2025: BS 1 completed
Tue Apr  8 18:11:12 2025: BS 1 completed
Tue Apr  8 18:11:14 2025: BS 1 completed
Tue Apr  8 18:11:17 2025: BS 1 completed
Tue Apr  8 18:11:19 2025: BS 1 completed
Tue Apr  8 18:11:22 2025: BS 1 completed
Tue Apr  8 18:11:24 2025: BS 1 completed
Tue Apr  8 18:11:27 2025: BS 1 completed
Tue Apr  8 18:11:29 2025: BS 1 completed
Tue Apr  8 18:11:32 2025: BS 1 completed
Tue Apr  8 18:11:34 2025: BS 1 completed
Tue Apr  8 18:11:37 2025: BS 1 completed
Tue Apr  8 18:11:39 2025: BS 1 completed
Tue Apr  8 18:11:42 2025: BS 1 completed
Tue Apr  8 18:11:44 2025: BS 1 completed
Tue Apr  8 18:11:46 2025: BS 1 completed
Tue Apr  8 18:11:49 2025: BS 1 completed
Tue Apr  8 18:11:51 2025: BS 1 completed
Tue Apr  8 18:11:54 2025: BS 1 completed
Tue Apr  8 18:11:56 2025: BS 1 completed
Tue Apr  8 18:11:59 2025: BS 1 completed
Tue Apr  8 18:12:01 2025: BS 1 completed
Tue Apr  8 18:12:04 2025: BS 1 completed
Tue Apr  8 18:12:06 2025: BS 1 completed
Tue Apr  8 18:12:09 2025: BS 1 completed
Tue Apr  8 18:12:11 2025: BS 1 completed
Tue Apr  8 18:12:14 2025: BS 1 completed
Tue Apr  8 18:12:16 2025: BS 1 completed
Tue Apr  8 18:12:19 2025: BS 1 completed
Tue Apr  8 18:12:21 2025: BS 1 completed
Tue Apr  8 18:12:24 2025: BS 1 completed
Tue Apr  8 18:12:26 2025: BS 1 completed
Tue Apr  8 18:12:29 2025: BS 1 completed
Tue Apr  8 18:12:31 2025: BS 1 completed
Tue Apr  8 18:12:33 2025: BS 1 completed
Tue Apr  8 18:12:36 2025: BS 1 completed
Tue Apr  8 18:12:38 2025: BS 1 completed
Tue Apr  8 18:12:41 2025: BS 1 completed
Tue Apr  8 18:12:43 2025: BS 1 completed
Tue Apr  8 18:12:46 2025: BS 1 completed
Tue Apr  8 18:12:48 2025: BS 1 completed
Tue Apr  8 18:12:51 2025: BS 1 completed
Tue Apr  8 18:12:53 2025: BS 1 completed
Tue Apr  8 18:12:56 2025: BS 1 completed
Tue Apr  8 18:12:58 2025: BS 1 completed
Tue Apr  8 18:13:01 2025: BS 1 completed
Tue Apr  8 18:13:03 2025: BS 1 completed
Tue Apr  8 18:13:06 2025: BS 1 completed
Tue Apr  8 18:13:08 2025: BS 1 completed
Tue Apr  8 18:13:11 2025: BS 1 completed
Tue Apr  8 18:13:13 2025: BS 1 completed
Tue Apr  8 18:13:16 2025: BS 1 completed
Tue Apr  8 18:13:18 2025: BS 1 completed
Tue Apr  8 18:13:21 2025: BS 1 completed
Tue Apr  8 18:13:23 2025: BS 1 completed
Tue Apr  8 18:13:25 2025: BS 1 completed
Tue Apr  8 18:13:28 2025: BS 1 completed
Tue Apr  8 18:13:30 2025: BS 1 completed
Tue Apr  8 18:13:33 2025: BS 1 completed
Tue Apr  8 18:13:35 2025: BS 1 completed
Tue Apr  8 18:13:38 2025: BS 1 completed
Tue Apr  8 18:13:40 2025: BS 1 completed
Tue Apr  8 18:13:43 2025: BS 1 completed
Tue Apr  8 18:13:45 2025: BS 1 completed
Tue Apr  8 18:13:48 2025: BS 1 completed
Tue Apr  8 18:13:50 2025: BS 1 completed
Tue Apr  8 18:13:53 2025: BS 1 completed
Tue Apr  8 18:13:55 2025: BS 1 completed
Tue Apr  8 18:13:58 2025: BS 1 completed
Tue Apr  8 18:14:00 2025: BS 1 completed
Tue Apr  8 18:14:03 2025: BS 1 completed
Tue Apr  8 18:14:05 2025: BS 1 completed
Tue Apr  8 18:14:08 2025: BS 1 completed
Tue Apr  8 18:14:10 2025: BS 1 completed
Tue Apr  8 18:14:13 2025: BS 1 completed
Tue Apr  8 18:14:15 2025: BS 1 completed
Tue Apr  8 18:14:18 2025: BS 1 completed
Tue Apr  8 18:14:20 2025: BS 1 completed
Tue Apr  8 18:14:22 2025: BS 1 completed
Tue Apr  8 18:14:25 2025: BS 1 completed
Tue Apr  8 18:14:27 2025: BS 1 completed
Tue Apr  8 18:14:30 2025: BS 1 completed
Tue Apr  8 18:14:32 2025: BS 1 completed
Tue Apr  8 18:14:35 2025: BS 1 completed
Tue Apr  8 18:14:37 2025: BS 1 completed
Tue Apr  8 18:14:40 2025: BS 1 completed
Tue Apr  8 18:14:42 2025: BS 1 completed
Tue Apr  8 18:14:45 2025: BS 1 completed
Tue Apr  8 18:14:47 2025: BS 1 completed
Tue Apr  8 18:14:50 2025: BS 1 completed
Tue Apr  8 18:14:52 2025: BS 1 completed
Tue Apr  8 18:14:55 2025: BS 1 completed
Tue Apr  8 18:14:57 2025: BS 1 completed
Tue Apr  8 18:15:00 2025: BS 1 completed
Tue Apr  8 18:15:02 2025: BS 1 completed
Tue Apr  8 18:15:05 2025: BS 1 completed
Tue Apr  8 18:15:07 2025: BS 1 completed
Tue Apr  8 18:15:10 2025: BS 1 completed
Tue Apr  8 18:15:12 2025: BS 1 completed
Tue Apr  8 18:15:15 2025: BS 1 completed
Tue Apr  8 18:15:17 2025: BS 1 completed
Tue Apr  8 18:15:19 2025: BS 1 completed
Tue Apr  8 18:15:22 2025: BS 1 completed
Tue Apr  8 18:15:24 2025: BS 1 completed
Tue Apr  8 18:15:27 2025: BS 1 completed
Tue Apr  8 18:15:29 2025: BS 1 completed
Tue Apr  8 18:15:32 2025: BS 1 completed
Tue Apr  8 18:15:34 2025: BS 1 completed
Tue Apr  8 18:15:37 2025: BS 1 completed
Tue Apr  8 18:15:39 2025: BS 1 completed
Tue Apr  8 18:15:42 2025: BS 1 completed
Tue Apr  8 18:15:44 2025: BS 1 completed
Tue Apr  8 18:15:47 2025: BS 1 completed
Tue Apr  8 18:15:49 2025: BS 1 completed
Tue Apr  8 18:15:52 2025: BS 1 completed
Tue Apr  8 18:15:54 2025: BS 1 completed
Tue Apr  8 18:15:57 2025: BS 1 completed
Tue Apr  8 18:15:59 2025: BS 1 completed
Tue Apr  8 18:16:02 2025: BS 1 completed
Tue Apr  8 18:16:04 2025: BS 1 completed
Tue Apr  8 18:16:07 2025: BS 1 completed
Tue Apr  8 18:16:09 2025: BS 1 completed
Tue Apr  8 18:16:12 2025: BS 1 completed
Tue Apr  8 18:16:14 2025: BS 1 completed
Tue Apr  8 18:16:16 2025: BS 1 completed
Tue Apr  8 18:16:19 2025: BS 1 completed
Tue Apr  8 18:16:21 2025: BS 1 completed
Tue Apr  8 18:16:24 2025: BS 1 completed
Tue Apr  8 18:16:26 2025: BS 1 completed
Tue Apr  8 18:16:29 2025: BS 1 completed
Tue Apr  8 18:16:31 2025: BS 1 completed
Tue Apr  8 18:16:34 2025: BS 1 completed
Tue Apr  8 18:16:36 2025: BS 1 completed
Tue Apr  8 18:16:39 2025: BS 1 completed
Tue Apr  8 18:16:41 2025: BS 1 completed
Tue Apr  8 18:16:44 2025: BS 1 completed
Tue Apr  8 18:16:46 2025: BS 1 completed
Tue Apr  8 18:16:49 2025: BS 1 completed
Tue Apr  8 18:16:51 2025: BS 1 completed
Tue Apr  8 18:16:54 2025: BS 1 completed
Tue Apr  8 18:16:56 2025: BS 1 completed
Tue Apr  8 18:16:59 2025: BS 1 completed
Tue Apr  8 18:17:01 2025: BS 1 completed
Tue Apr  8 18:17:04 2025: BS 1 completed
Tue Apr  8 18:17:06 2025: BS 1 completed
Tue Apr  8 18:17:09 2025: BS 1 completed
Tue Apr  8 18:17:11 2025: BS 1 completed
Tue Apr  8 18:17:13 2025: BS 1 completed
Tue Apr  8 18:17:16 2025: BS 1 completed
Tue Apr  8 18:17:18 2025: BS 1 completed
Tue Apr  8 18:17:21 2025: BS 1 completed
Tue Apr  8 18:17:23 2025: BS 1 completed
Tue Apr  8 18:17:26 2025: BS 1 completed
Tue Apr  8 18:17:28 2025: BS 1 completed
Tue Apr  8 18:17:31 2025: BS 1 completed
Tue Apr  8 18:17:33 2025: BS 1 completed
Tue Apr  8 18:17:36 2025: BS 1 completed
Tue Apr  8 18:17:38 2025: BS 1 completed
Tue Apr  8 18:17:41 2025: BS 1 completed
Tue Apr  8 18:17:43 2025: BS 1 completed
Tue Apr  8 18:17:46 2025: BS 1 completed
Tue Apr  8 18:17:48 2025: BS 1 completed
Tue Apr  8 18:17:51 2025: BS 1 completed
Tue Apr  8 18:17:53 2025: BS 1 completed
Tue Apr  8 18:17:56 2025: BS 1 completed
Tue Apr  8 18:17:58 2025: BS 1 completed
Tue Apr  8 18:18:01 2025: BS 2 completed
Tue Apr  8 18:18:03 2025: BS 2 completed
Tue Apr  8 18:18:06 2025: BS 2 completed
Tue Apr  8 18:18:08 2025: BS 2 completed
Tue Apr  8 18:18:10 2025: BS 2 completed
Tue Apr  8 18:18:13 2025: BS 2 completed
Tue Apr  8 18:18:15 2025: BS 2 completed
Tue Apr  8 18:18:18 2025: BS 2 completed
Tue Apr  8 18:18:20 2025: BS 2 completed
Tue Apr  8 18:18:23 2025: BS 2 completed
Tue Apr  8 18:18:25 2025: BS 2 completed
Tue Apr  8 18:18:28 2025: BS 2 completed
Tue Apr  8 18:18:30 2025: BS 2 completed
Tue Apr  8 18:18:33 2025: BS 2 completed
Tue Apr  8 18:18:35 2025: BS 2 completed
Tue Apr  8 18:18:38 2025: BS 2 completed
Tue Apr  8 18:18:40 2025: BS 2 completed
Tue Apr  8 18:18:42 2025: BS 2 completed
Tue Apr  8 18:18:45 2025: BS 2 completed
Tue Apr  8 18:18:47 2025: BS 2 completed
Tue Apr  8 18:18:50 2025: BS 2 completed
Tue Apr  8 18:18:52 2025: BS 2 completed
Tue Apr  8 18:18:55 2025: BS 2 completed
Tue Apr  8 18:18:57 2025: BS 2 completed
Tue Apr  8 18:19:00 2025: BS 2 completed
Tue Apr  8 18:19:02 2025: BS 2 completed
Tue Apr  8 18:19:05 2025: BS 2 completed
Tue Apr  8 18:19:07 2025: BS 2 completed
Tue Apr  8 18:19:10 2025: BS 2 completed
Tue Apr  8 18:19:12 2025: BS 2 completed
Tue Apr  8 18:19:15 2025: BS 2 completed
Tue Apr  8 18:19:17 2025: BS 2 completed
Tue Apr  8 18:19:19 2025: BS 2 completed
Tue Apr  8 18:19:22 2025: BS 2 completed
Tue Apr  8 18:19:24 2025: BS 2 completed
Tue Apr  8 18:19:27 2025: BS 2 completed
Tue Apr  8 18:19:29 2025: BS 2 completed
Tue Apr  8 18:19:32 2025: BS 2 completed
Tue Apr  8 18:19:34 2025: BS 2 completed
Tue Apr  8 18:19:37 2025: BS 2 completed
Tue Apr  8 18:19:39 2025: BS 2 completed
Tue Apr  8 18:19:42 2025: BS 2 completed
Tue Apr  8 18:19:44 2025: BS 2 completed
Tue Apr  8 18:19:47 2025: BS 2 completed
Tue Apr  8 18:19:49 2025: BS 2 completed
Tue Apr  8 18:19:51 2025: BS 2 completed
Tue Apr  8 18:19:54 2025: BS 2 completed
Tue Apr  8 18:19:56 2025: BS 2 completed
Tue Apr  8 18:19:59 2025: BS 2 completed
Tue Apr  8 18:20:01 2025: BS 2 completed
Tue Apr  8 18:20:04 2025: BS 2 completed
Tue Apr  8 18:20:06 2025: BS 2 completed
Tue Apr  8 18:20:09 2025: BS 2 completed
Tue Apr  8 18:20:11 2025: BS 2 completed
Tue Apr  8 18:20:14 2025: BS 2 completed
Tue Apr  8 18:20:16 2025: BS 2 completed
Tue Apr  8 18:20:19 2025: BS 2 completed
Tue Apr  8 18:20:21 2025: BS 2 completed
Tue Apr  8 18:20:24 2025: BS 2 completed
Tue Apr  8 18:20:26 2025: BS 2 completed
Tue Apr  8 18:20:28 2025: BS 2 completed
Tue Apr  8 18:20:31 2025: BS 2 completed
Tue Apr  8 18:20:33 2025: BS 2 completed
Tue Apr  8 18:20:36 2025: BS 2 completed
Tue Apr  8 18:20:38 2025: BS 2 completed
Tue Apr  8 18:20:41 2025: BS 2 completed
Tue Apr  8 18:20:43 2025: BS 2 completed
Tue Apr  8 18:20:46 2025: BS 2 completed
Tue Apr  8 18:20:48 2025: BS 2 completed
Tue Apr  8 18:20:51 2025: BS 2 completed
Tue Apr  8 18:20:53 2025: BS 2 completed
Tue Apr  8 18:20:56 2025: BS 2 completed
Tue Apr  8 18:20:58 2025: BS 2 completed
Tue Apr  8 18:21:01 2025: BS 2 completed
Tue Apr  8 18:21:03 2025: BS 2 completed
Tue Apr  8 18:21:05 2025: BS 2 completed
Tue Apr  8 18:21:08 2025: BS 2 completed
Tue Apr  8 18:21:10 2025: BS 2 completed
Tue Apr  8 18:21:13 2025: BS 2 completed
Tue Apr  8 18:21:15 2025: BS 2 completed
Tue Apr  8 18:21:18 2025: BS 2 completed
Tue Apr  8 18:21:20 2025: BS 2 completed
Tue Apr  8 18:21:23 2025: BS 2 completed
Tue Apr  8 18:21:25 2025: BS 2 completed
Tue Apr  8 18:21:28 2025: BS 2 completed
Tue Apr  8 18:21:30 2025: BS 2 completed
Tue Apr  8 18:21:33 2025: BS 2 completed
Tue Apr  8 18:21:35 2025: BS 2 completed
Tue Apr  8 18:21:38 2025: BS 2 completed
Tue Apr  8 18:21:40 2025: BS 2 completed
Tue Apr  8 18:21:42 2025: BS 2 completed
Tue Apr  8 18:21:45 2025: BS 2 completed
Tue Apr  8 18:21:47 2025: BS 2 completed
Tue Apr  8 18:21:50 2025: BS 2 completed
Tue Apr  8 18:21:52 2025: BS 2 completed
Tue Apr  8 18:21:55 2025: BS 2 completed
Tue Apr  8 18:21:57 2025: BS 2 completed
Tue Apr  8 18:22:00 2025: BS 2 completed
Tue Apr  8 18:22:02 2025: BS 2 completed
Tue Apr  8 18:22:05 2025: BS 2 completed
Tue Apr  8 18:22:07 2025: BS 2 completed
Tue Apr  8 18:22:10 2025: BS 2 completed
Tue Apr  8 18:22:12 2025: BS 2 completed
Tue Apr  8 18:22:15 2025: BS 2 completed
Tue Apr  8 18:22:17 2025: BS 2 completed
Tue Apr  8 18:22:19 2025: BS 2 completed
Tue Apr  8 18:22:22 2025: BS 2 completed
Tue Apr  8 18:22:24 2025: BS 2 completed
Tue Apr  8 18:22:27 2025: BS 2 completed
Tue Apr  8 18:22:29 2025: BS 2 completed
Tue Apr  8 18:22:32 2025: BS 2 completed
Tue Apr  8 18:22:34 2025: BS 2 completed
Tue Apr  8 18:22:37 2025: BS 2 completed
Tue Apr  8 18:22:39 2025: BS 2 completed
Tue Apr  8 18:22:42 2025: BS 2 completed
Tue Apr  8 18:22:44 2025: BS 2 completed
Tue Apr  8 18:22:47 2025: BS 2 completed
Tue Apr  8 18:22:49 2025: BS 2 completed
Tue Apr  8 18:22:52 2025: BS 2 completed
Tue Apr  8 18:22:54 2025: BS 2 completed
Tue Apr  8 18:22:56 2025: BS 2 completed
Tue Apr  8 18:22:59 2025: BS 2 completed
Tue Apr  8 18:23:01 2025: BS 2 completed
Tue Apr  8 18:23:04 2025: BS 2 completed
Tue Apr  8 18:23:06 2025: BS 2 completed
Tue Apr  8 18:23:09 2025: BS 2 completed
Tue Apr  8 18:23:11 2025: BS 2 completed
Tue Apr  8 18:23:14 2025: BS 2 completed
Tue Apr  8 18:23:16 2025: BS 2 completed
Tue Apr  8 18:23:19 2025: BS 2 completed
Tue Apr  8 18:23:21 2025: BS 2 completed
Tue Apr  8 18:23:24 2025: BS 2 completed
Tue Apr  8 18:23:26 2025: BS 2 completed
Tue Apr  8 18:23:29 2025: BS 2 completed
Tue Apr  8 18:23:31 2025: BS 2 completed
Tue Apr  8 18:23:33 2025: BS 2 completed
Tue Apr  8 18:23:36 2025: BS 2 completed
Tue Apr  8 18:23:38 2025: BS 2 completed
Tue Apr  8 18:23:41 2025: BS 2 completed
Tue Apr  8 18:23:43 2025: BS 2 completed
Tue Apr  8 18:23:46 2025: BS 2 completed
Tue Apr  8 18:23:48 2025: BS 2 completed
Tue Apr  8 18:23:51 2025: BS 2 completed
Tue Apr  8 18:23:53 2025: BS 2 completed
Tue Apr  8 18:23:56 2025: BS 2 completed
Tue Apr  8 18:23:58 2025: BS 2 completed
Tue Apr  8 18:24:01 2025: BS 2 completed
Tue Apr  8 18:24:03 2025: BS 2 completed
Tue Apr  8 18:24:06 2025: BS 2 completed
Tue Apr  8 18:24:08 2025: BS 2 completed
Tue Apr  8 18:24:10 2025: BS 2 completed
Tue Apr  8 18:24:13 2025: BS 2 completed
Tue Apr  8 18:24:15 2025: BS 2 completed
Tue Apr  8 18:24:18 2025: BS 2 completed
Tue Apr  8 18:24:20 2025: BS 2 completed
Tue Apr  8 18:24:23 2025: BS 2 completed
Tue Apr  8 18:24:25 2025: BS 2 completed
Tue Apr  8 18:24:28 2025: BS 2 completed
Tue Apr  8 18:24:30 2025: BS 2 completed
Tue Apr  8 18:24:33 2025: BS 2 completed
Tue Apr  8 18:24:35 2025: BS 2 completed
Tue Apr  8 18:24:38 2025: BS 2 completed
Tue Apr  8 18:24:40 2025: BS 2 completed
Tue Apr  8 18:24:43 2025: BS 2 completed
Tue Apr  8 18:24:45 2025: BS 2 completed
Tue Apr  8 18:24:48 2025: BS 2 completed
Tue Apr  8 18:24:50 2025: BS 2 completed
Tue Apr  8 18:24:52 2025: BS 2 completed
Tue Apr  8 18:24:55 2025: BS 2 completed
Tue Apr  8 18:24:57 2025: BS 2 completed
Tue Apr  8 18:25:00 2025: BS 2 completed
Tue Apr  8 18:25:02 2025: BS 2 completed
Tue Apr  8 18:25:05 2025: BS 2 completed
Tue Apr  8 18:25:07 2025: BS 2 completed
Tue Apr  8 18:25:10 2025: BS 2 completed
Tue Apr  8 18:25:12 2025: BS 2 completed
Tue Apr  8 18:25:15 2025: BS 2 completed
Tue Apr  8 18:25:17 2025: BS 2 completed
Tue Apr  8 18:25:20 2025: BS 2 completed
Tue Apr  8 18:25:22 2025: BS 2 completed
Tue Apr  8 18:25:25 2025: BS 2 completed
Tue Apr  8 18:25:27 2025: BS 2 completed
Tue Apr  8 18:25:29 2025: BS 2 completed
Tue Apr  8 18:25:32 2025: BS 2 completed
Tue Apr  8 18:25:34 2025: BS 2 completed
Tue Apr  8 18:25:37 2025: BS 2 completed
Tue Apr  8 18:25:39 2025: BS 2 completed
Tue Apr  8 18:25:42 2025: BS 2 completed
Tue Apr  8 18:25:44 2025: BS 2 completed
Tue Apr  8 18:25:47 2025: BS 2 completed
Tue Apr  8 18:25:49 2025: BS 2 completed
Tue Apr  8 18:25:52 2025: BS 2 completed
Tue Apr  8 18:25:54 2025: BS 2 completed
Tue Apr  8 18:25:57 2025: BS 2 completed
Tue Apr  8 18:25:59 2025: BS 2 completed
Tue Apr  8 18:26:02 2025: BS 2 completed
Tue Apr  8 18:26:04 2025: BS 2 completed
Tue Apr  8 18:26:07 2025: BS 2 completed
Tue Apr  8 18:26:09 2025: BS 2 completed
Tue Apr  8 18:26:11 2025: BS 2 completed
Tue Apr  8 18:26:14 2025: BS 2 completed
Tue Apr  8 18:26:16 2025: BS 2 completed
Tue Apr  8 18:26:19 2025: BS 2 completed
Tue Apr  8 18:26:21 2025: BS 2 completed
Tue Apr  8 18:26:24 2025: BS 2 completed
Tue Apr  8 18:26:26 2025: BS 2 completed
Tue Apr  8 18:26:29 2025: BS 2 completed
Tue Apr  8 18:26:31 2025: BS 2 completed
Tue Apr  8 18:26:34 2025: BS 2 completed
Tue Apr  8 18:26:36 2025: BS 2 completed
Tue Apr  8 18:26:39 2025: BS 2 completed
Tue Apr  8 18:26:41 2025: BS 2 completed
Tue Apr  8 18:26:44 2025: BS 2 completed
Tue Apr  8 18:26:46 2025: BS 2 completed
Tue Apr  8 18:26:49 2025: BS 2 completed
Tue Apr  8 18:26:51 2025: BS 2 completed
Tue Apr  8 18:26:53 2025: BS 2 completed
Tue Apr  8 18:26:56 2025: BS 2 completed
Tue Apr  8 18:26:58 2025: BS 2 completed
Tue Apr  8 18:27:01 2025: BS 2 completed
Tue Apr  8 18:27:03 2025: BS 2 completed
Tue Apr  8 18:27:06 2025: BS 2 completed
Tue Apr  8 18:27:08 2025: BS 2 completed
Tue Apr  8 18:27:11 2025: BS 2 completed
Tue Apr  8 18:27:13 2025: BS 2 completed
Tue Apr  8 18:27:16 2025: BS 2 completed
Tue Apr  8 18:27:18 2025: BS 2 completed
Tue Apr  8 18:27:21 2025: BS 2 completed
Tue Apr  8 18:27:23 2025: BS 2 completed
Tue Apr  8 18:27:26 2025: BS 2 completed
Tue Apr  8 18:27:28 2025: BS 2 completed
Tue Apr  8 18:27:31 2025: BS 2 completed
Tue Apr  8 18:27:33 2025: BS 2 completed
Tue Apr  8 18:27:35 2025: BS 2 completed
Tue Apr  8 18:27:38 2025: BS 2 completed
Tue Apr  8 18:27:40 2025: BS 2 completed
Tue Apr  8 18:27:43 2025: BS 2 completed
Tue Apr  8 18:27:45 2025: BS 2 completed
Tue Apr  8 18:27:48 2025: BS 2 completed
Tue Apr  8 18:27:50 2025: BS 2 completed
Tue Apr  8 18:27:53 2025: BS 2 completed
Tue Apr  8 18:27:55 2025: BS 2 completed
Tue Apr  8 18:27:58 2025: BS 2 completed
Tue Apr  8 18:28:00 2025: BS 2 completed
Tue Apr  8 18:28:03 2025: BS 2 completed
Tue Apr  8 18:28:05 2025: BS 2 completed
Tue Apr  8 18:28:08 2025: BS 2 completed
Tue Apr  8 18:28:10 2025: BS 2 completed
Tue Apr  8 18:28:13 2025: BS 2 completed
Tue Apr  8 18:28:15 2025: BS 2 completed
Tue Apr  8 18:28:17 2025: BS 2 completed
Tue Apr  8 18:28:20 2025: BS 2 completed
Tue Apr  8 18:28:22 2025: BS 2 completed
Tue Apr  8 18:28:25 2025: BS 2 completed
Tue Apr  8 18:28:27 2025: BS 2 completed
Tue Apr  8 18:28:30 2025: BS 2 completed
Tue Apr  8 18:28:32 2025: BS 2 completed
Tue Apr  8 18:28:35 2025: BS 2 completed
Tue Apr  8 18:28:37 2025: BS 2 completed
Tue Apr  8 18:28:40 2025: BS 2 completed
Tue Apr  8 18:28:42 2025: BS 2 completed
Tue Apr  8 18:28:45 2025: BS 2 completed
Tue Apr  8 18:28:47 2025: BS 2 completed
Tue Apr  8 18:28:50 2025: BS 2 completed
Tue Apr  8 18:28:52 2025: BS 2 completed
Tue Apr  8 18:28:55 2025: BS 2 completed
Tue Apr  8 18:28:57 2025: BS 2 completed
Tue Apr  8 18:29:00 2025: BS 2 completed
Tue Apr  8 18:29:02 2025: BS 2 completed
Tue Apr  8 18:29:04 2025: BS 2 completed
Tue Apr  8 18:29:07 2025: BS 2 completed
Tue Apr  8 18:29:09 2025: BS 2 completed
Tue Apr  8 18:29:12 2025: BS 2 completed
Tue Apr  8 18:29:14 2025: BS 2 completed
Tue Apr  8 18:29:17 2025: BS 2 completed
Tue Apr  8 18:29:19 2025: BS 2 completed
Tue Apr  8 18:29:22 2025: BS 2 completed
Tue Apr  8 18:29:24 2025: BS 2 completed
Tue Apr  8 18:29:27 2025: BS 2 completed
Tue Apr  8 18:29:29 2025: BS 2 completed
Tue Apr  8 18:29:32 2025: BS 2 completed
Tue Apr  8 18:29:34 2025: BS 2 completed
Tue Apr  8 18:29:37 2025: BS 2 completed
Tue Apr  8 18:29:39 2025: BS 2 completed
Tue Apr  8 18:29:42 2025: BS 2 completed
Tue Apr  8 18:29:44 2025: BS 2 completed
Tue Apr  8 18:29:46 2025: BS 2 completed
Tue Apr  8 18:29:49 2025: BS 2 completed
Tue Apr  8 18:29:51 2025: BS 2 completed
Tue Apr  8 18:29:54 2025: BS 2 completed
Tue Apr  8 18:29:56 2025: BS 2 completed
Tue Apr  8 18:29:59 2025: BS 2 completed
Tue Apr  8 18:30:01 2025: BS 2 completed
Tue Apr  8 18:30:04 2025: BS 2 completed
Tue Apr  8 18:30:06 2025: BS 2 completed
Tue Apr  8 18:30:09 2025: BS 2 completed
Tue Apr  8 18:30:11 2025: BS 2 completed
Tue Apr  8 18:30:14 2025: BS 2 completed
Tue Apr  8 18:30:16 2025: BS 2 completed
Tue Apr  8 18:30:19 2025: BS 2 completed
Tue Apr  8 18:30:21 2025: BS 2 completed
Tue Apr  8 18:30:24 2025: BS 2 completed
Tue Apr  8 18:30:26 2025: BS 2 completed
Tue Apr  8 18:30:29 2025: BS 2 completed
Tue Apr  8 18:30:31 2025: BS 2 completed
Tue Apr  8 18:30:33 2025: BS 2 completed
Tue Apr  8 18:30:36 2025: BS 2 completed
Tue Apr  8 18:30:38 2025: BS 2 completed
Tue Apr  8 18:30:41 2025: BS 2 completed
Tue Apr  8 18:30:43 2025: BS 2 completed
Tue Apr  8 18:30:46 2025: BS 2 completed
Tue Apr  8 18:30:48 2025: BS 2 completed
Tue Apr  8 18:30:51 2025: BS 2 completed
Tue Apr  8 18:30:53 2025: BS 2 completed
Tue Apr  8 18:30:56 2025: BS 2 completed
Tue Apr  8 18:30:58 2025: BS 2 completed
Tue Apr  8 18:31:01 2025: BS 2 completed
Tue Apr  8 18:31:03 2025: BS 2 completed
Tue Apr  8 18:31:06 2025: BS 2 completed
Tue Apr  8 18:31:08 2025: BS 2 completed
Tue Apr  8 18:31:11 2025: BS 2 completed
Tue Apr  8 18:31:13 2025: BS 2 completed
Tue Apr  8 18:31:16 2025: BS 2 completed
Tue Apr  8 18:31:18 2025: BS 2 completed
Tue Apr  8 18:31:20 2025: BS 2 completed
Tue Apr  8 18:31:23 2025: BS 2 completed
Tue Apr  8 18:31:25 2025: BS 2 completed
Tue Apr  8 18:31:28 2025: BS 2 completed
Tue Apr  8 18:31:30 2025: BS 2 completed
Tue Apr  8 18:31:33 2025: BS 2 completed
Tue Apr  8 18:31:35 2025: BS 2 completed
Tue Apr  8 18:31:38 2025: BS 2 completed
Tue Apr  8 18:31:40 2025: BS 2 completed
Tue Apr  8 18:31:43 2025: BS 2 completed
Tue Apr  8 18:31:45 2025: BS 2 completed
Tue Apr  8 18:31:48 2025: BS 2 completed
Tue Apr  8 18:31:50 2025: BS 2 completed
Tue Apr  8 18:31:53 2025: BS 2 completed
Tue Apr  8 18:31:55 2025: BS 2 completed
Tue Apr  8 18:31:58 2025: BS 2 completed
Tue Apr  8 18:32:00 2025: BS 2 completed
Tue Apr  8 18:32:03 2025: BS 2 completed
Tue Apr  8 18:32:05 2025: BS 2 completed
Tue Apr  8 18:32:07 2025: BS 2 completed
Tue Apr  8 18:32:10 2025: BS 2 completed
Tue Apr  8 18:32:12 2025: BS 2 completed
Tue Apr  8 18:32:15 2025: BS 2 completed
Tue Apr  8 18:32:17 2025: BS 2 completed
Tue Apr  8 18:32:20 2025: BS 2 completed
Tue Apr  8 18:32:22 2025: BS 2 completed
Tue Apr  8 18:32:25 2025: BS 2 completed
Tue Apr  8 18:32:27 2025: BS 2 completed
Tue Apr  8 18:32:30 2025: BS 2 completed
Tue Apr  8 18:32:32 2025: BS 2 completed
Tue Apr  8 18:32:35 2025: BS 2 completed
Tue Apr  8 18:32:37 2025: BS 2 completed
Tue Apr  8 18:32:40 2025: BS 2 completed
Tue Apr  8 18:32:42 2025: BS 2 completed
Tue Apr  8 18:32:45 2025: BS 2 completed
Tue Apr  8 18:32:47 2025: BS 2 completed
Tue Apr  8 18:32:50 2025: BS 2 completed
Tue Apr  8 18:32:52 2025: BS 2 completed
Tue Apr  8 18:32:55 2025: BS 2 completed
Tue Apr  8 18:32:57 2025: BS 2 completed
Tue Apr  8 18:32:59 2025: BS 2 completed
Tue Apr  8 18:33:02 2025: BS 2 completed
Tue Apr  8 18:33:04 2025: BS 2 completed
Tue Apr  8 18:33:07 2025: BS 2 completed
Tue Apr  8 18:33:09 2025: BS 2 completed
Tue Apr  8 18:33:12 2025: BS 2 completed
Tue Apr  8 18:33:14 2025: BS 2 completed
Tue Apr  8 18:33:17 2025: BS 2 completed
Tue Apr  8 18:33:19 2025: BS 2 completed
Tue Apr  8 18:33:22 2025: BS 2 completed
Tue Apr  8 18:33:24 2025: BS 2 completed
Tue Apr  8 18:33:27 2025: BS 2 completed
Tue Apr  8 18:33:29 2025: BS 2 completed
Tue Apr  8 18:33:32 2025: BS 2 completed
Tue Apr  8 18:33:34 2025: BS 2 completed
Tue Apr  8 18:33:37 2025: BS 2 completed
Tue Apr  8 18:33:39 2025: BS 2 completed
Tue Apr  8 18:33:42 2025: BS 2 completed
Tue Apr  8 18:33:44 2025: BS 2 completed
Tue Apr  8 18:33:47 2025: BS 2 completed
Tue Apr  8 18:33:49 2025: BS 2 completed
Tue Apr  8 18:33:51 2025: BS 2 completed
Tue Apr  8 18:33:54 2025: BS 2 completed
Tue Apr  8 18:33:56 2025: BS 2 completed
Tue Apr  8 18:33:59 2025: BS 2 completed
Tue Apr  8 18:34:01 2025: BS 2 completed
Tue Apr  8 18:34:04 2025: BS 2 completed
Tue Apr  8 18:34:06 2025: BS 2 completed
Tue Apr  8 18:34:09 2025: BS 2 completed
Tue Apr  8 18:34:11 2025: BS 2 completed
Tue Apr  8 18:34:14 2025: BS 2 completed
Tue Apr  8 18:34:16 2025: BS 2 completed
Tue Apr  8 18:34:19 2025: BS 2 completed
Tue Apr  8 18:34:21 2025: BS 2 completed
Tue Apr  8 18:34:24 2025: BS 2 completed
Tue Apr  8 18:34:26 2025: BS 2 completed
Tue Apr  8 18:34:29 2025: BS 2 completed
Tue Apr  8 18:34:31 2025: BS 2 completed
Tue Apr  8 18:34:34 2025: BS 2 completed
Tue Apr  8 18:34:36 2025: BS 2 completed
Tue Apr  8 18:34:39 2025: BS 2 completed
Tue Apr  8 18:34:41 2025: BS 2 completed
Tue Apr  8 18:34:43 2025: BS 2 completed
Tue Apr  8 18:34:46 2025: BS 2 completed
Tue Apr  8 18:34:48 2025: BS 2 completed
Tue Apr  8 18:34:51 2025: BS 2 completed
Tue Apr  8 18:34:53 2025: BS 2 completed
Tue Apr  8 18:34:56 2025: BS 2 completed
Tue Apr  8 18:34:58 2025: BS 2 completed
Tue Apr  8 18:35:01 2025: BS 2 completed
Tue Apr  8 18:35:03 2025: BS 2 completed
Tue Apr  8 18:35:06 2025: BS 2 completed
Tue Apr  8 18:35:08 2025: BS 2 completed
Tue Apr  8 18:35:11 2025: BS 2 completed
Tue Apr  8 18:35:13 2025: BS 2 completed
Tue Apr  8 18:35:16 2025: BS 2 completed
Tue Apr  8 18:35:18 2025: BS 2 completed
Tue Apr  8 18:35:21 2025: BS 2 completed
Tue Apr  8 18:35:23 2025: BS 2 completed
Tue Apr  8 18:35:26 2025: BS 2 completed
Tue Apr  8 18:35:28 2025: BS 2 completed
Tue Apr  8 18:35:31 2025: BS 2 completed
Tue Apr  8 18:35:33 2025: BS 2 completed
Tue Apr  8 18:35:35 2025: BS 2 completed
Tue Apr  8 18:35:38 2025: BS 2 completed
Tue Apr  8 18:35:40 2025: BS 2 completed
Tue Apr  8 18:35:43 2025: BS 2 completed
Tue Apr  8 18:35:45 2025: BS 2 completed
Tue Apr  8 18:35:48 2025: BS 2 completed
Tue Apr  8 18:35:50 2025: BS 2 completed
Tue Apr  8 18:35:53 2025: BS 2 completed
Tue Apr  8 18:35:55 2025: BS 2 completed
Tue Apr  8 18:35:58 2025: BS 2 completed
Tue Apr  8 18:36:00 2025: BS 2 completed
Tue Apr  8 18:36:03 2025: BS 2 completed
Tue Apr  8 18:36:05 2025: BS 2 completed
Tue Apr  8 18:36:08 2025: BS 2 completed
Tue Apr  8 18:36:10 2025: BS 2 completed
Tue Apr  8 18:36:13 2025: BS 2 completed
Tue Apr  8 18:36:15 2025: BS 2 completed
Tue Apr  8 18:36:18 2025: BS 2 completed
Tue Apr  8 18:36:20 2025: BS 2 completed
Tue Apr  8 18:36:23 2025: BS 2 completed
Tue Apr  8 18:36:25 2025: BS 2 completed
Tue Apr  8 18:36:28 2025: BS 2 completed
Tue Apr  8 18:36:30 2025: BS 2 completed
Tue Apr  8 18:36:32 2025: BS 2 completed
Tue Apr  8 18:36:35 2025: BS 2 completed
Tue Apr  8 18:36:37 2025: BS 2 completed
Tue Apr  8 18:36:40 2025: BS 2 completed
Tue Apr  8 18:36:42 2025: BS 2 completed
Tue Apr  8 18:36:45 2025: BS 2 completed
Tue Apr  8 18:36:47 2025: BS 2 completed
Tue Apr  8 18:36:50 2025: BS 2 completed
Tue Apr  8 18:36:52 2025: BS 2 completed
Tue Apr  8 18:36:55 2025: BS 2 completed
Tue Apr  8 18:36:57 2025: BS 2 completed
Tue Apr  8 18:37:00 2025: BS 2 completed
Tue Apr  8 18:37:02 2025: BS 2 completed
Tue Apr  8 18:37:05 2025: BS 2 completed
Tue Apr  8 18:37:07 2025: BS 2 completed
Tue Apr  8 18:37:10 2025: BS 2 completed
Tue Apr  8 18:37:12 2025: BS 2 completed
Tue Apr  8 18:37:15 2025: BS 2 completed
Tue Apr  8 18:37:17 2025: BS 2 completed
Tue Apr  8 18:37:20 2025: BS 2 completed
Tue Apr  8 18:37:22 2025: BS 2 completed
Tue Apr  8 18:37:25 2025: BS 2 completed
Tue Apr  8 18:37:27 2025: BS 2 completed
Tue Apr  8 18:37:30 2025: BS 2 completed
Tue Apr  8 18:37:32 2025: BS 2 completed
Tue Apr  8 18:37:34 2025: BS 2 completed
Tue Apr  8 18:37:37 2025: BS 2 completed
Tue Apr  8 18:37:39 2025: BS 2 completed
Tue Apr  8 18:37:42 2025: BS 2 completed
Tue Apr  8 18:37:44 2025: BS 2 completed
Tue Apr  8 18:37:47 2025: BS 2 completed
Tue Apr  8 18:37:49 2025: BS 2 completed
Tue Apr  8 18:37:52 2025: BS 2 completed
Tue Apr  8 18:37:54 2025: BS 2 completed
Tue Apr  8 18:37:57 2025: BS 2 completed
Tue Apr  8 18:37:59 2025: BS 2 completed
Tue Apr  8 18:38:02 2025: BS 2 completed
Tue Apr  8 18:38:04 2025: BS 2 completed
Tue Apr  8 18:38:07 2025: BS 2 completed
Tue Apr  8 18:38:09 2025: BS 2 completed
Tue Apr  8 18:38:12 2025: BS 2 completed
Tue Apr  8 18:38:14 2025: BS 2 completed
Tue Apr  8 18:38:17 2025: BS 2 completed
Tue Apr  8 18:38:19 2025: BS 2 completed
Tue Apr  8 18:38:22 2025: BS 2 completed
Tue Apr  8 18:38:24 2025: BS 2 completed
Tue Apr  8 18:38:27 2025: BS 2 completed
Tue Apr  8 18:38:29 2025: BS 2 completed
Tue Apr  8 18:38:31 2025: BS 2 completed
Tue Apr  8 18:38:34 2025: BS 2 completed
Tue Apr  8 18:38:36 2025: BS 2 completed
Tue Apr  8 18:38:39 2025: BS 2 completed
Tue Apr  8 18:38:41 2025: BS 2 completed
Tue Apr  8 18:38:44 2025: BS 2 completed
Tue Apr  8 18:38:46 2025: BS 2 completed
Tue Apr  8 18:38:49 2025: BS 2 completed
Tue Apr  8 18:38:51 2025: BS 2 completed
Tue Apr  8 18:38:54 2025: BS 2 completed
Tue Apr  8 18:38:56 2025: BS 2 completed
Tue Apr  8 18:38:59 2025: BS 2 completed
Tue Apr  8 18:39:01 2025: BS 2 completed
Tue Apr  8 18:39:04 2025: BS 2 completed
Tue Apr  8 18:39:06 2025: BS 3 completed
Tue Apr  8 18:39:09 2025: BS 3 completed
Tue Apr  8 18:39:11 2025: BS 3 completed
Tue Apr  8 18:39:14 2025: BS 3 completed
Tue Apr  8 18:39:16 2025: BS 3 completed
Tue Apr  8 18:39:19 2025: BS 3 completed
Tue Apr  8 18:39:21 2025: BS 3 completed
Tue Apr  8 18:39:23 2025: BS 3 completed
Tue Apr  8 18:39:26 2025: BS 3 completed
Tue Apr  8 18:39:28 2025: BS 3 completed
Tue Apr  8 18:39:31 2025: BS 3 completed
Tue Apr  8 18:39:33 2025: BS 3 completed
Tue Apr  8 18:39:36 2025: BS 3 completed
Tue Apr  8 18:39:38 2025: BS 3 completed
Tue Apr  8 18:39:41 2025: BS 3 completed
Tue Apr  8 18:39:43 2025: BS 3 completed
Tue Apr  8 18:39:46 2025: BS 3 completed
Tue Apr  8 18:39:48 2025: BS 3 completed
Tue Apr  8 18:39:51 2025: BS 3 completed
Tue Apr  8 18:39:53 2025: BS 3 completed
Tue Apr  8 18:39:55 2025: BS 3 completed
Tue Apr  8 18:39:58 2025: BS 3 completed
Tue Apr  8 18:40:00 2025: BS 3 completed
Tue Apr  8 18:40:03 2025: BS 3 completed
Tue Apr  8 18:40:05 2025: BS 3 completed
Tue Apr  8 18:40:08 2025: BS 3 completed
Tue Apr  8 18:40:10 2025: BS 3 completed
Tue Apr  8 18:40:13 2025: BS 3 completed
Tue Apr  8 18:40:15 2025: BS 3 completed
Tue Apr  8 18:40:18 2025: BS 3 completed
Tue Apr  8 18:40:20 2025: BS 3 completed
Tue Apr  8 18:40:23 2025: BS 3 completed
Tue Apr  8 18:40:25 2025: BS 3 completed
Tue Apr  8 18:40:28 2025: BS 3 completed
Tue Apr  8 18:40:30 2025: BS 3 completed
Tue Apr  8 18:40:32 2025: BS 3 completed
Tue Apr  8 18:40:35 2025: BS 3 completed
Tue Apr  8 18:40:37 2025: BS 3 completed
Tue Apr  8 18:40:40 2025: BS 3 completed
Tue Apr  8 18:40:42 2025: BS 3 completed
Tue Apr  8 18:40:45 2025: BS 3 completed
Tue Apr  8 18:40:47 2025: BS 3 completed
Tue Apr  8 18:40:50 2025: BS 3 completed
Tue Apr  8 18:40:52 2025: BS 3 completed
Tue Apr  8 18:40:55 2025: BS 3 completed
Tue Apr  8 18:40:57 2025: BS 3 completed
Tue Apr  8 18:41:00 2025: BS 3 completed
Tue Apr  8 18:41:02 2025: BS 3 completed
Tue Apr  8 18:41:04 2025: BS 3 completed
Tue Apr  8 18:41:07 2025: BS 3 completed
Tue Apr  8 18:41:09 2025: BS 3 completed
Tue Apr  8 18:41:12 2025: BS 3 completed
Tue Apr  8 18:41:14 2025: BS 3 completed
Tue Apr  8 18:41:17 2025: BS 3 completed
Tue Apr  8 18:41:19 2025: BS 3 completed
Tue Apr  8 18:41:22 2025: BS 3 completed
Tue Apr  8 18:41:24 2025: BS 3 completed
Tue Apr  8 18:41:27 2025: BS 3 completed
Tue Apr  8 18:41:29 2025: BS 3 completed
Tue Apr  8 18:41:32 2025: BS 3 completed
Tue Apr  8 18:41:34 2025: BS 3 completed
Tue Apr  8 18:41:37 2025: BS 3 completed
Tue Apr  8 18:41:39 2025: BS 3 completed
Tue Apr  8 18:41:41 2025: BS 3 completed
Tue Apr  8 18:41:44 2025: BS 3 completed
Tue Apr  8 18:41:46 2025: BS 3 completed
Tue Apr  8 18:41:49 2025: BS 3 completed
Tue Apr  8 18:41:51 2025: BS 3 completed
Tue Apr  8 18:41:54 2025: BS 3 completed
Tue Apr  8 18:41:56 2025: BS 3 completed
Tue Apr  8 18:41:59 2025: BS 3 completed
Tue Apr  8 18:42:01 2025: BS 3 completed
Tue Apr  8 18:42:04 2025: BS 3 completed
Tue Apr  8 18:42:06 2025: BS 3 completed
Tue Apr  8 18:42:09 2025: BS 3 completed
Tue Apr  8 18:42:11 2025: BS 3 completed
Tue Apr  8 18:42:14 2025: BS 3 completed
Tue Apr  8 18:42:16 2025: BS 3 completed
Tue Apr  8 18:42:18 2025: BS 3 completed
Tue Apr  8 18:42:21 2025: BS 3 completed
Tue Apr  8 18:42:23 2025: BS 3 completed
Tue Apr  8 18:42:26 2025: BS 3 completed
Tue Apr  8 18:42:28 2025: BS 3 completed
Tue Apr  8 18:42:31 2025: BS 3 completed
Tue Apr  8 18:42:33 2025: BS 3 completed
Tue Apr  8 18:42:36 2025: BS 3 completed
Tue Apr  8 18:42:38 2025: BS 3 completed
Tue Apr  8 18:42:41 2025: BS 3 completed
Tue Apr  8 18:42:43 2025: BS 3 completed
Tue Apr  8 18:42:46 2025: BS 3 completed
Tue Apr  8 18:42:48 2025: BS 3 completed
Tue Apr  8 18:42:50 2025: BS 3 completed
Tue Apr  8 18:42:53 2025: BS 3 completed
Tue Apr  8 18:42:55 2025: BS 3 completed
Tue Apr  8 18:42:58 2025: BS 3 completed
Tue Apr  8 18:43:00 2025: BS 3 completed
Tue Apr  8 18:43:03 2025: BS 3 completed
Tue Apr  8 18:43:05 2025: BS 3 completed
Tue Apr  8 18:43:08 2025: BS 3 completed
Tue Apr  8 18:43:10 2025: BS 3 completed
Tue Apr  8 18:43:13 2025: BS 3 completed
Tue Apr  8 18:43:15 2025: BS 3 completed
Tue Apr  8 18:43:18 2025: BS 3 completed
Tue Apr  8 18:43:20 2025: BS 3 completed
Tue Apr  8 18:43:23 2025: BS 3 completed
Tue Apr  8 18:43:25 2025: BS 3 completed
Tue Apr  8 18:43:28 2025: BS 3 completed
Tue Apr  8 18:43:30 2025: BS 3 completed
Tue Apr  8 18:43:32 2025: BS 3 completed
Tue Apr  8 18:43:35 2025: BS 3 completed
Tue Apr  8 18:43:37 2025: BS 3 completed
Tue Apr  8 18:43:40 2025: BS 3 completed
Tue Apr  8 18:43:42 2025: BS 3 completed
Tue Apr  8 18:43:45 2025: BS 3 completed
Tue Apr  8 18:43:47 2025: BS 3 completed
Tue Apr  8 18:43:50 2025: BS 3 completed
Tue Apr  8 18:43:52 2025: BS 3 completed
Tue Apr  8 18:43:55 2025: BS 3 completed
Tue Apr  8 18:43:57 2025: BS 3 completed
Tue Apr  8 18:44:00 2025: BS 3 completed
Tue Apr  8 18:44:02 2025: BS 3 completed
Tue Apr  8 18:44:05 2025: BS 3 completed
Tue Apr  8 18:44:07 2025: BS 3 completed
Tue Apr  8 18:44:09 2025: BS 3 completed
Tue Apr  8 18:44:12 2025: BS 3 completed
Tue Apr  8 18:44:14 2025: BS 3 completed
Tue Apr  8 18:44:17 2025: BS 3 completed
Tue Apr  8 18:44:19 2025: BS 3 completed
Tue Apr  8 18:44:22 2025: BS 3 completed
Tue Apr  8 18:44:24 2025: BS 3 completed
Tue Apr  8 18:44:27 2025: BS 3 completed
Tue Apr  8 18:44:29 2025: BS 3 completed
Tue Apr  8 18:44:32 2025: BS 3 completed
Tue Apr  8 18:44:34 2025: BS 3 completed
Tue Apr  8 18:44:37 2025: BS 3 completed
Tue Apr  8 18:44:39 2025: BS 3 completed
Tue Apr  8 18:44:42 2025: BS 3 completed
Tue Apr  8 18:44:44 2025: BS 3 completed
Tue Apr  8 18:44:46 2025: BS 3 completed
Tue Apr  8 18:44:49 2025: BS 3 completed
Tue Apr  8 18:44:51 2025: BS 3 completed
Tue Apr  8 18:44:54 2025: BS 3 completed
Tue Apr  8 18:44:56 2025: BS 3 completed
Tue Apr  8 18:44:59 2025: BS 3 completed
Tue Apr  8 18:45:01 2025: BS 3 completed
Tue Apr  8 18:45:04 2025: BS 3 completed
Tue Apr  8 18:45:06 2025: BS 3 completed
Tue Apr  8 18:45:09 2025: BS 3 completed
Tue Apr  8 18:45:11 2025: BS 3 completed
Tue Apr  8 18:45:14 2025: BS 3 completed
Tue Apr  8 18:45:16 2025: BS 3 completed
Tue Apr  8 18:45:19 2025: BS 3 completed
Tue Apr  8 18:45:21 2025: BS 3 completed
Tue Apr  8 18:45:23 2025: BS 3 completed
Tue Apr  8 18:45:26 2025: BS 3 completed
Tue Apr  8 18:45:28 2025: BS 3 completed
Tue Apr  8 18:45:31 2025: BS 3 completed
Tue Apr  8 18:45:33 2025: BS 3 completed
Tue Apr  8 18:45:36 2025: BS 3 completed
Tue Apr  8 18:45:38 2025: BS 3 completed
Tue Apr  8 18:45:41 2025: BS 3 completed
Tue Apr  8 18:45:43 2025: BS 3 completed
Tue Apr  8 18:45:46 2025: BS 3 completed
Tue Apr  8 18:45:48 2025: BS 3 completed
Tue Apr  8 18:45:51 2025: BS 3 completed
Tue Apr  8 18:45:53 2025: BS 3 completed
Tue Apr  8 18:45:56 2025: BS 3 completed
Tue Apr  8 18:45:58 2025: BS 3 completed
Tue Apr  8 18:46:01 2025: BS 3 completed
Tue Apr  8 18:46:03 2025: BS 3 completed
Tue Apr  8 18:46:05 2025: BS 3 completed
Tue Apr  8 18:46:08 2025: BS 3 completed
Tue Apr  8 18:46:10 2025: BS 3 completed
Tue Apr  8 18:46:13 2025: BS 3 completed
Tue Apr  8 18:46:15 2025: BS 3 completed
Tue Apr  8 18:46:18 2025: BS 3 completed
Tue Apr  8 18:46:20 2025: BS 3 completed
Tue Apr  8 18:46:23 2025: BS 3 completed
Tue Apr  8 18:46:25 2025: BS 3 completed
Tue Apr  8 18:46:28 2025: BS 3 completed
Tue Apr  8 18:46:30 2025: BS 3 completed
Tue Apr  8 18:46:33 2025: BS 3 completed
Tue Apr  8 18:46:35 2025: BS 3 completed
Tue Apr  8 18:46:38 2025: BS 3 completed
Tue Apr  8 18:46:40 2025: BS 3 completed
Tue Apr  8 18:46:42 2025: BS 3 completed
Tue Apr  8 18:46:45 2025: BS 3 completed
Tue Apr  8 18:46:47 2025: BS 3 completed
Tue Apr  8 18:46:50 2025: BS 3 completed
Tue Apr  8 18:46:52 2025: BS 3 completed
Tue Apr  8 18:46:55 2025: BS 3 completed
Tue Apr  8 18:46:57 2025: BS 3 completed
Tue Apr  8 18:47:00 2025: BS 3 completed
Tue Apr  8 18:47:02 2025: BS 3 completed
Tue Apr  8 18:47:05 2025: BS 3 completed
Tue Apr  8 18:47:07 2025: BS 3 completed
Tue Apr  8 18:47:10 2025: BS 3 completed
Tue Apr  8 18:47:12 2025: BS 3 completed
Tue Apr  8 18:47:15 2025: BS 3 completed
Tue Apr  8 18:47:17 2025: BS 3 completed
Tue Apr  8 18:47:20 2025: BS 3 completed
Tue Apr  8 18:47:22 2025: BS 3 completed
Tue Apr  8 18:47:24 2025: BS 3 completed
Tue Apr  8 18:47:27 2025: BS 3 completed
Tue Apr  8 18:47:29 2025: BS 3 completed
Tue Apr  8 18:47:32 2025: BS 3 completed
Tue Apr  8 18:47:34 2025: BS 3 completed
Tue Apr  8 18:47:37 2025: BS 3 completed
Tue Apr  8 18:47:39 2025: BS 3 completed
Tue Apr  8 18:47:42 2025: BS 3 completed
Tue Apr  8 18:47:44 2025: BS 3 completed
Tue Apr  8 18:47:47 2025: BS 3 completed
Tue Apr  8 18:47:49 2025: BS 3 completed
Tue Apr  8 18:47:52 2025: BS 3 completed
Tue Apr  8 18:47:54 2025: BS 3 completed
Tue Apr  8 18:47:57 2025: BS 3 completed
Tue Apr  8 18:47:59 2025: BS 3 completed
Tue Apr  8 18:48:02 2025: BS 3 completed
Tue Apr  8 18:48:04 2025: BS 3 completed
Tue Apr  8 18:48:06 2025: BS 3 completed
Tue Apr  8 18:48:09 2025: BS 3 completed
Tue Apr  8 18:48:11 2025: BS 3 completed
Tue Apr  8 18:48:14 2025: BS 3 completed
Tue Apr  8 18:48:16 2025: BS 3 completed
Tue Apr  8 18:48:19 2025: BS 3 completed
Tue Apr  8 18:48:21 2025: BS 3 completed
Tue Apr  8 18:48:24 2025: BS 3 completed
Tue Apr  8 18:48:26 2025: BS 3 completed
Tue Apr  8 18:48:29 2025: BS 3 completed
Tue Apr  8 18:48:31 2025: BS 3 completed
Tue Apr  8 18:48:34 2025: BS 3 completed
Tue Apr  8 18:48:36 2025: BS 3 completed
Tue Apr  8 18:48:39 2025: BS 3 completed
Tue Apr  8 18:48:41 2025: BS 3 completed
Tue Apr  8 18:48:44 2025: BS 3 completed
Tue Apr  8 18:48:46 2025: BS 3 completed
Tue Apr  8 18:48:48 2025: BS 3 completed
Tue Apr  8 18:48:51 2025: BS 3 completed
Tue Apr  8 18:48:53 2025: BS 3 completed
Tue Apr  8 18:48:56 2025: BS 3 completed
Tue Apr  8 18:48:58 2025: BS 3 completed
Tue Apr  8 18:49:01 2025: BS 3 completed
Tue Apr  8 18:49:03 2025: BS 3 completed
Tue Apr  8 18:49:06 2025: BS 3 completed
Tue Apr  8 18:49:08 2025: BS 3 completed
Tue Apr  8 18:49:11 2025: BS 3 completed
Tue Apr  8 18:49:13 2025: BS 3 completed
Tue Apr  8 18:49:16 2025: BS 3 completed
Tue Apr  8 18:49:18 2025: BS 3 completed
Tue Apr  8 18:49:21 2025: BS 3 completed
Tue Apr  8 18:49:23 2025: BS 3 completed
Tue Apr  8 18:49:26 2025: BS 3 completed
Tue Apr  8 18:49:28 2025: BS 3 completed
Tue Apr  8 18:49:30 2025: BS 3 completed
Tue Apr  8 18:49:33 2025: BS 3 completed
Tue Apr  8 18:49:35 2025: BS 3 completed
Tue Apr  8 18:49:38 2025: BS 3 completed
Tue Apr  8 18:49:40 2025: BS 3 completed
Tue Apr  8 18:49:43 2025: BS 3 completed
Tue Apr  8 18:49:45 2025: BS 3 completed
Tue Apr  8 18:49:48 2025: BS 3 completed
Tue Apr  8 18:49:50 2025: BS 3 completed
Tue Apr  8 18:49:53 2025: BS 3 completed
Tue Apr  8 18:49:55 2025: BS 3 completed
Tue Apr  8 18:49:58 2025: BS 3 completed
Tue Apr  8 18:50:00 2025: BS 3 completed
Tue Apr  8 18:50:03 2025: BS 3 completed
Tue Apr  8 18:50:05 2025: BS 3 completed
Tue Apr  8 18:50:08 2025: BS 3 completed
Tue Apr  8 18:50:10 2025: BS 3 completed
Tue Apr  8 18:50:13 2025: BS 3 completed
Tue Apr  8 18:50:15 2025: BS 3 completed
Tue Apr  8 18:50:17 2025: BS 3 completed
Tue Apr  8 18:50:20 2025: BS 3 completed
Tue Apr  8 18:50:22 2025: BS 3 completed
Tue Apr  8 18:50:25 2025: BS 3 completed
Tue Apr  8 18:50:27 2025: BS 3 completed
Tue Apr  8 18:50:30 2025: BS 3 completed
Tue Apr  8 18:50:32 2025: BS 3 completed
Tue Apr  8 18:50:35 2025: BS 3 completed
Tue Apr  8 18:50:37 2025: BS 3 completed
Tue Apr  8 18:50:40 2025: BS 3 completed
Tue Apr  8 18:50:42 2025: BS 3 completed
Tue Apr  8 18:50:45 2025: BS 3 completed
Tue Apr  8 18:50:47 2025: BS 3 completed
Tue Apr  8 18:50:50 2025: BS 3 completed
Tue Apr  8 18:50:52 2025: BS 3 completed
Tue Apr  8 18:50:55 2025: BS 3 completed
Tue Apr  8 18:50:57 2025: BS 3 completed
Tue Apr  8 18:51:00 2025: BS 3 completed
Tue Apr  8 18:51:02 2025: BS 3 completed
Tue Apr  8 18:51:04 2025: BS 3 completed
Tue Apr  8 18:51:07 2025: BS 3 completed
Tue Apr  8 18:51:09 2025: BS 3 completed
Tue Apr  8 18:51:12 2025: BS 3 completed
Tue Apr  8 18:51:14 2025: BS 3 completed
Tue Apr  8 18:51:17 2025: BS 3 completed
Tue Apr  8 18:51:19 2025: BS 3 completed
Tue Apr  8 18:51:22 2025: BS 3 completed
Tue Apr  8 18:51:24 2025: BS 3 completed
Tue Apr  8 18:51:27 2025: BS 3 completed
Tue Apr  8 18:51:29 2025: BS 3 completed
Tue Apr  8 18:51:32 2025: BS 3 completed
Tue Apr  8 18:51:34 2025: BS 3 completed
Tue Apr  8 18:51:37 2025: BS 3 completed
Tue Apr  8 18:51:39 2025: BS 3 completed
Tue Apr  8 18:51:42 2025: BS 3 completed
Tue Apr  8 18:51:44 2025: BS 3 completed
Tue Apr  8 18:51:46 2025: BS 3 completed
Tue Apr  8 18:51:49 2025: BS 3 completed
Tue Apr  8 18:51:51 2025: BS 3 completed
Tue Apr  8 18:51:54 2025: BS 3 completed
Tue Apr  8 18:51:56 2025: BS 3 completed
Tue Apr  8 18:51:59 2025: BS 3 completed
Tue Apr  8 18:52:01 2025: BS 3 completed
Tue Apr  8 18:52:04 2025: BS 3 completed
Tue Apr  8 18:52:06 2025: BS 3 completed
Tue Apr  8 18:52:09 2025: BS 3 completed
Tue Apr  8 18:52:11 2025: BS 3 completed
Tue Apr  8 18:52:14 2025: BS 3 completed
Tue Apr  8 18:52:16 2025: BS 3 completed
Tue Apr  8 18:52:19 2025: BS 3 completed
Tue Apr  8 18:52:21 2025: BS 3 completed
Tue Apr  8 18:52:24 2025: BS 3 completed
Tue Apr  8 18:52:26 2025: BS 3 completed
Tue Apr  8 18:52:29 2025: BS 3 completed
Tue Apr  8 18:52:31 2025: BS 3 completed
Tue Apr  8 18:52:33 2025: BS 3 completed
Tue Apr  8 18:52:36 2025: BS 3 completed
Tue Apr  8 18:52:38 2025: BS 3 completed
Tue Apr  8 18:52:41 2025: BS 3 completed
Tue Apr  8 18:52:43 2025: BS 3 completed
Tue Apr  8 18:52:46 2025: BS 3 completed
Tue Apr  8 18:52:48 2025: BS 3 completed
Tue Apr  8 18:52:51 2025: BS 3 completed
Tue Apr  8 18:52:53 2025: BS 3 completed
Tue Apr  8 18:52:56 2025: BS 3 completed
Tue Apr  8 18:52:58 2025: BS 3 completed
Tue Apr  8 18:53:01 2025: BS 3 completed
Tue Apr  8 18:53:03 2025: BS 3 completed
Tue Apr  8 18:53:06 2025: BS 3 completed
Tue Apr  8 18:53:08 2025: BS 3 completed
Tue Apr  8 18:53:11 2025: BS 3 completed
Tue Apr  8 18:53:13 2025: BS 3 completed
Tue Apr  8 18:53:16 2025: BS 3 completed
Tue Apr  8 18:53:18 2025: BS 3 completed
Tue Apr  8 18:53:21 2025: BS 3 completed
Tue Apr  8 18:53:23 2025: BS 3 completed
Tue Apr  8 18:53:25 2025: BS 3 completed
Tue Apr  8 18:53:28 2025: BS 3 completed
Tue Apr  8 18:53:30 2025: BS 3 completed
Tue Apr  8 18:53:33 2025: BS 3 completed
Tue Apr  8 18:53:35 2025: BS 3 completed
Tue Apr  8 18:53:38 2025: BS 3 completed
Tue Apr  8 18:53:40 2025: BS 3 completed
Tue Apr  8 18:53:43 2025: BS 3 completed
Tue Apr  8 18:53:45 2025: BS 3 completed
Tue Apr  8 18:53:48 2025: BS 3 completed
Tue Apr  8 18:53:50 2025: BS 3 completed
Tue Apr  8 18:53:53 2025: BS 3 completed
Tue Apr  8 18:53:55 2025: BS 3 completed
Tue Apr  8 18:53:58 2025: BS 3 completed
Tue Apr  8 18:54:00 2025: BS 3 completed
Tue Apr  8 18:54:03 2025: BS 3 completed
Tue Apr  8 18:54:05 2025: BS 3 completed
Tue Apr  8 18:54:08 2025: BS 3 completed
Tue Apr  8 18:54:10 2025: BS 3 completed
Tue Apr  8 18:54:12 2025: BS 3 completed
Tue Apr  8 18:54:15 2025: BS 3 completed
Tue Apr  8 18:54:17 2025: BS 3 completed
Tue Apr  8 18:54:20 2025: BS 3 completed
Tue Apr  8 18:54:22 2025: BS 3 completed
Tue Apr  8 18:54:25 2025: BS 3 completed
Tue Apr  8 18:54:27 2025: BS 3 completed
Tue Apr  8 18:54:30 2025: BS 3 completed
Tue Apr  8 18:54:32 2025: BS 3 completed
Tue Apr  8 18:54:35 2025: BS 3 completed
Tue Apr  8 18:54:37 2025: BS 3 completed
Tue Apr  8 18:54:40 2025: BS 3 completed
Tue Apr  8 18:54:42 2025: BS 3 completed
Tue Apr  8 18:54:45 2025: BS 3 completed
Tue Apr  8 18:54:47 2025: BS 3 completed
Tue Apr  8 18:54:50 2025: BS 3 completed
Tue Apr  8 18:54:52 2025: BS 3 completed
Tue Apr  8 18:54:55 2025: BS 3 completed
Tue Apr  8 18:54:57 2025: BS 3 completed
Tue Apr  8 18:55:00 2025: BS 3 completed
Tue Apr  8 18:55:02 2025: BS 3 completed
Tue Apr  8 18:55:04 2025: BS 3 completed
Tue Apr  8 18:55:07 2025: BS 3 completed
Tue Apr  8 18:55:09 2025: BS 3 completed
Tue Apr  8 18:55:12 2025: BS 3 completed
Tue Apr  8 18:55:14 2025: BS 3 completed
Tue Apr  8 18:55:17 2025: BS 3 completed
Tue Apr  8 18:55:19 2025: BS 3 completed
Tue Apr  8 18:55:22 2025: BS 3 completed
Tue Apr  8 18:55:24 2025: BS 3 completed
Tue Apr  8 18:55:27 2025: BS 3 completed
Tue Apr  8 18:55:29 2025: BS 3 completed
Tue Apr  8 18:55:32 2025: BS 3 completed
Tue Apr  8 18:55:34 2025: BS 3 completed
Tue Apr  8 18:55:37 2025: BS 3 completed
Tue Apr  8 18:55:39 2025: BS 3 completed
Tue Apr  8 18:55:42 2025: BS 3 completed
Tue Apr  8 18:55:44 2025: BS 3 completed
Tue Apr  8 18:55:47 2025: BS 3 completed
Tue Apr  8 18:55:49 2025: BS 3 completed
Tue Apr  8 18:55:52 2025: BS 3 completed
Tue Apr  8 18:55:54 2025: BS 3 completed
Tue Apr  8 18:55:56 2025: BS 3 completed
Tue Apr  8 18:55:59 2025: BS 3 completed
Tue Apr  8 18:56:01 2025: BS 3 completed
Tue Apr  8 18:56:04 2025: BS 3 completed
Tue Apr  8 18:56:06 2025: BS 3 completed
Tue Apr  8 18:56:09 2025: BS 3 completed
Tue Apr  8 18:56:11 2025: BS 3 completed
Tue Apr  8 18:56:14 2025: BS 3 completed
Tue Apr  8 18:56:16 2025: BS 3 completed
Tue Apr  8 18:56:19 2025: BS 3 completed
Tue Apr  8 18:56:21 2025: BS 3 completed
Tue Apr  8 18:56:24 2025: BS 3 completed
Tue Apr  8 18:56:26 2025: BS 3 completed
Tue Apr  8 18:56:29 2025: BS 3 completed
Tue Apr  8 18:56:31 2025: BS 3 completed
Tue Apr  8 18:56:34 2025: BS 3 completed
Tue Apr  8 18:56:36 2025: BS 3 completed
Tue Apr  8 18:56:39 2025: BS 3 completed
Tue Apr  8 18:56:41 2025: BS 3 completed
Tue Apr  8 18:56:44 2025: BS 3 completed
Tue Apr  8 18:56:46 2025: BS 3 completed
Tue Apr  8 18:56:49 2025: BS 3 completed
Tue Apr  8 18:56:51 2025: BS 3 completed
Tue Apr  8 18:56:53 2025: BS 3 completed
Tue Apr  8 18:56:56 2025: BS 3 completed
Tue Apr  8 18:56:58 2025: BS 3 completed
Tue Apr  8 18:57:01 2025: BS 3 completed
Tue Apr  8 18:57:03 2025: BS 3 completed
Tue Apr  8 18:57:06 2025: BS 3 completed
Tue Apr  8 18:57:08 2025: BS 3 completed
Tue Apr  8 18:57:11 2025: BS 3 completed
Tue Apr  8 18:57:13 2025: BS 3 completed
Tue Apr  8 18:57:16 2025: BS 3 completed
Tue Apr  8 18:57:18 2025: BS 3 completed
Tue Apr  8 18:57:21 2025: BS 3 completed
Tue Apr  8 18:57:23 2025: BS 3 completed
Tue Apr  8 18:57:26 2025: BS 3 completed
Tue Apr  8 18:57:28 2025: BS 3 completed
Tue Apr  8 18:57:31 2025: BS 3 completed
Tue Apr  8 18:57:33 2025: BS 3 completed
Tue Apr  8 18:57:36 2025: BS 3 completed
Tue Apr  8 18:57:38 2025: BS 3 completed
Tue Apr  8 18:57:41 2025: BS 3 completed
Tue Apr  8 18:57:43 2025: BS 3 completed
Tue Apr  8 18:57:46 2025: BS 3 completed
Tue Apr  8 18:57:48 2025: BS 3 completed
Tue Apr  8 18:57:50 2025: BS 3 completed
Tue Apr  8 18:57:53 2025: BS 3 completed
Tue Apr  8 18:57:55 2025: BS 3 completed
Tue Apr  8 18:57:58 2025: BS 3 completed
Tue Apr  8 18:58:00 2025: BS 3 completed
Tue Apr  8 18:58:03 2025: BS 3 completed
Tue Apr  8 18:58:05 2025: BS 3 completed
Tue Apr  8 18:58:08 2025: BS 3 completed
Tue Apr  8 18:58:10 2025: BS 3 completed
Tue Apr  8 18:58:13 2025: BS 3 completed
Tue Apr  8 18:58:15 2025: BS 3 completed
Tue Apr  8 18:58:18 2025: BS 3 completed
Tue Apr  8 18:58:20 2025: BS 3 completed
Tue Apr  8 18:58:23 2025: BS 3 completed
Tue Apr  8 18:58:25 2025: BS 3 completed
Tue Apr  8 18:58:28 2025: BS 3 completed
Tue Apr  8 18:58:30 2025: BS 3 completed
Tue Apr  8 18:58:33 2025: BS 3 completed
Tue Apr  8 18:58:35 2025: BS 3 completed
Tue Apr  8 18:58:38 2025: BS 3 completed
Tue Apr  8 18:58:40 2025: BS 3 completed
Tue Apr  8 18:58:43 2025: BS 3 completed
Tue Apr  8 18:58:45 2025: BS 3 completed
Tue Apr  8 18:58:47 2025: BS 3 completed
Tue Apr  8 18:58:50 2025: BS 3 completed
Tue Apr  8 18:58:52 2025: BS 3 completed
Tue Apr  8 18:58:55 2025: BS 3 completed
Tue Apr  8 18:58:57 2025: BS 3 completed
Tue Apr  8 18:59:00 2025: BS 3 completed
Tue Apr  8 18:59:02 2025: BS 3 completed
Tue Apr  8 18:59:05 2025: BS 3 completed
Tue Apr  8 18:59:07 2025: BS 3 completed
Tue Apr  8 18:59:10 2025: BS 3 completed
Tue Apr  8 18:59:12 2025: BS 3 completed
Tue Apr  8 18:59:15 2025: BS 3 completed
Tue Apr  8 18:59:17 2025: BS 3 completed
Tue Apr  8 18:59:20 2025: BS 3 completed
Tue Apr  8 18:59:22 2025: BS 3 completed
Tue Apr  8 18:59:25 2025: BS 3 completed
Tue Apr  8 18:59:27 2025: BS 3 completed
Tue Apr  8 18:59:30 2025: BS 3 completed
Tue Apr  8 18:59:32 2025: BS 3 completed
Tue Apr  8 18:59:35 2025: BS 3 completed
Tue Apr  8 18:59:37 2025: BS 3 completed
Tue Apr  8 18:59:40 2025: BS 3 completed
Tue Apr  8 18:59:42 2025: BS 3 completed
Tue Apr  8 18:59:45 2025: BS 3 completed
Tue Apr  8 18:59:47 2025: BS 3 completed
Tue Apr  8 18:59:49 2025: BS 3 completed
Tue Apr  8 18:59:52 2025: BS 3 completed
Tue Apr  8 18:59:54 2025: BS 3 completed
Tue Apr  8 18:59:57 2025: BS 3 completed
Tue Apr  8 18:59:59 2025: BS 3 completed
Tue Apr  8 19:00:02 2025: BS 3 completed
Tue Apr  8 19:00:04 2025: BS 3 completed
Tue Apr  8 19:00:07 2025: BS 3 completed
Tue Apr  8 19:00:09 2025: BS 3 completed
