# Supplementary material for: Photochemical Flow Synthesis of Trisubstituted Oxazoles Enabled by High-Power UV–B LED Modules
Source: Org Lett. 2025 Sep 4;27(36):10152–6. doi: 10.1021/acs.orglett.5c03241 (PMC12442076; doi:10.1021/acs.orglett.5c03241)
Supplement: Supplementary file 1 [file ol5c03241_si_001.zip › FID Publication/1q/RC-3-D-55B-P_CARBON_20250328_01.fid/log]

Fri Mar 28 20:54:57 2025: Experiment started
Fri Mar 28 20:59:30 2025: BS 1 completed
Fri Mar 28 20:59:46 2025: BS 2 completed
Fri Mar 28 21:00:02 2025: BS 3 completed
Fri Mar 28 21:00:18 2025: BS 4 completed
Fri Mar 28 21:00:34 2025: BS 5 completed
Fri Mar 28 21:00:50 2025: BS 6 completed
Fri Mar 28 21:01:06 2025: BS 7 completed
Fri Mar 28 21:01:22 2025: BS 8 completed
Fri Mar 28 21:01:38 2025: BS 9 completed
Fri Mar 28 21:01:54 2025: BS 10 completed
Fri Mar 28 21:02:10 2025: BS 11 completed
Fri Mar 28 21:02:26 2025: BS 12 completed
Fri Mar 28 21:02:42 2025: BS 13 completed
Fri Mar 28 21:02:58 2025: BS 14 completed
Fri Mar 28 21:03:14 2025: BS 15 completed
Fri Mar 28 21:03:30 2025: BS 16 completed
Fri Mar 28 21:03:46 2025: BS 17 completed
Fri Mar 28 21:04:02 2025: BS 18 completed
Fri Mar 28 21:04:18 2025: BS 19 completed
Fri Mar 28 21:04:34 2025: BS 20 completed
Fri Mar 28 21:04:50 2025: BS 21 completed
Fri Mar 28 21:05:06 2025: BS 22 completed
Fri Mar 28 21:05:22 2025: BS 23 completed
Fri Mar 28 21:05:38 2025: BS 24 completed
Fri Mar 28 21:05:54 2025: BS 25 completed
Fri Mar 28 21:06:10 2025: BS 26 completed
Fri Mar 28 21:06:26 2025: BS 27 completed
Fri Mar 28 21:06:42 2025: BS 28 completed
Fri Mar 28 21:06:58 2025: BS 29 completed
Fri Mar 28 21:07:14 2025: BS 30 completed
Fri Mar 28 21:07:30 2025: BS 31 completed
Fri Mar 28 21:07:46 2025: BS 32 completed
Fri Mar 28 21:08:02 2025: BS 33 completed
Fri Mar 28 21:08:18 2025: BS 34 completed
Fri Mar 28 21:08:34 2025: BS 35 completed
Fri Mar 28 21:08:50 2025: BS 36 completed
Fri Mar 28 21:09:06 2025: BS 37 completed
Fri Mar 28 21:09:22 2025: BS 38 completed
Fri Mar 28 21:09:38 2025: BS 39 completed
Fri Mar 28 21:09:54 2025: BS 40 completed
Fri Mar 28 21:10:10 2025: BS 41 completed
Fri Mar 28 21:10:26 2025: BS 42 completed
Fri Mar 28 21:10:42 2025: BS 43 completed
Fri Mar 28 21:10:58 2025: BS 44 completed
Fri Mar 28 21:11:14 2025: BS 45 completed
Fri Mar 28 21:11:30 2025: BS 46 completed
Fri Mar 28 21:11:46 2025: BS 47 completed
Fri Mar 28 21:12:02 2025: BS 48 completed
Fri Mar 28 21:12:18 2025: BS 49 completed
Fri Mar 28 21:12:34 2025: BS 50 completed
Fri Mar 28 21:12:50 2025: BS 51 completed
Fri Mar 28 21:13:06 2025: BS 52 completed
Fri Mar 28 21:13:22 2025: BS 53 completed
Fri Mar 28 21:13:38 2025: BS 54 completed
Fri Mar 28 21:13:54 2025: BS 55 completed
Fri Mar 28 21:14:10 2025: BS 56 completed
Fri Mar 28 21:14:26 2025: BS 57 completed
Fri Mar 28 21:14:42 2025: BS 58 completed
Fri Mar 28 21:14:58 2025: BS 59 completed
Fri Mar 28 21:15:14 2025: BS 60 completed
Fri Mar 28 21:15:30 2025: BS 61 completed
Fri Mar 28 21:15:46 2025: BS 62 completed
Fri Mar 28 21:16:02 2025: BS 63 completed
Fri Mar 28 21:16:18 2025: BS 64 completed
Fri Mar 28 21:16:34 2025: BS 65 completed
Fri Mar 28 21:16:50 2025: BS 66 completed
Fri Mar 28 21:17:06 2025: BS 67 completed
Fri Mar 28 21:17:22 2025: BS 68 completed
Fri Mar 28 21:17:38 2025: BS 69 completed
Fri Mar 28 21:17:54 2025: BS 70 completed
Fri Mar 28 21:18:10 2025: BS 71 completed
Fri Mar 28 21:18:26 2025: BS 72 completed
Fri Mar 28 21:18:42 2025: BS 73 completed
Fri Mar 28 21:18:58 2025: BS 74 completed
Fri Mar 28 21:19:14 2025: BS 75 completed
Fri Mar 28 21:19:30 2025: BS 76 completed
Fri Mar 28 21:19:46 2025: BS 77 completed
Fri Mar 28 21:20:02 2025: BS 78 completed
Fri Mar 28 21:20:18 2025: BS 79 completed
Fri Mar 28 21:20:34 2025: BS 80 completed
Fri Mar 28 21:20:50 2025: BS 81 completed
Fri Mar 28 21:21:06 2025: BS 82 completed
Fri Mar 28 21:21:22 2025: BS 83 completed
Fri Mar 28 21:21:38 2025: BS 84 completed
Fri Mar 28 21:21:54 2025: BS 85 completed
Fri Mar 28 21:22:10 2025: BS 86 completed
Fri Mar 28 21:22:26 2025: BS 87 completed
Fri Mar 28 21:22:42 2025: BS 88 completed
Fri Mar 28 21:22:58 2025: BS 89 completed
Fri Mar 28 21:23:14 2025: BS 90 completed
Fri Mar 28 21:23:30 2025: BS 91 completed
Fri Mar 28 21:23:46 2025: BS 92 completed
Fri Mar 28 21:24:02 2025: BS 93 completed
Fri Mar 28 21:24:18 2025: BS 94 completed
Fri Mar 28 21:24:34 2025: BS 95 completed
Fri Mar 28 21:24:50 2025: BS 96 completed
Fri Mar 28 21:25:06 2025: BS 97 completed
Fri Mar 28 21:25:22 2025: BS 98 completed
Fri Mar 28 21:25:38 2025: BS 99 completed
Fri Mar 28 21:25:54 2025: BS 100 completed
Fri Mar 28 21:26:10 2025: BS 101 completed
Fri Mar 28 21:26:26 2025: BS 102 completed
Fri Mar 28 21:26:42 2025: BS 103 completed
Fri Mar 28 21:26:58 2025: BS 104 completed
Fri Mar 28 21:27:14 2025: BS 105 completed
Fri Mar 28 21:27:30 2025: BS 106 completed
Fri Mar 28 21:27:46 2025: BS 107 completed
Fri Mar 28 21:28:02 2025: BS 108 completed
Fri Mar 28 21:28:18 2025: BS 109 completed
Fri Mar 28 21:28:34 2025: BS 110 completed
Fri Mar 28 21:28:50 2025: BS 111 completed
Fri Mar 28 21:29:06 2025: BS 112 completed
Fri Mar 28 21:29:22 2025: BS 113 completed
Fri Mar 28 21:29:38 2025: BS 114 completed
Fri Mar 28 21:29:54 2025: BS 115 completed
Fri Mar 28 21:30:10 2025: BS 116 completed
Fri Mar 28 21:30:26 2025: BS 117 completed
Fri Mar 28 21:30:42 2025: BS 118 completed
Fri Mar 28 21:30:58 2025: BS 119 completed
Fri Mar 28 21:31:14 2025: BS 120 completed
Fri Mar 28 21:31:30 2025: BS 121 completed
Fri Mar 28 21:31:46 2025: BS 122 completed
Fri Mar 28 21:32:02 2025: BS 123 completed
Fri Mar 28 21:32:18 2025: BS 124 completed
