# Supplementary material for: Photochemical Flow Synthesis of Trisubstituted Oxazoles Enabled by High-Power UV–B LED Modules
Source: Org Lett. 2025 Sep 4;27(36):10152–6. doi: 10.1021/acs.orglett.5c03241 (PMC12442076; doi:10.1021/acs.orglett.5c03241)
Supplement: Supplementary file 1 [file ol5c03241_si_001.zip › FID Publication/1q/RC-3-D-55B-P_gHSQCAD_20250328_01.fid/log]

Fri Mar 28 21:33:17 2025: Experiment started
Fri Mar 28 21:34:00 2025: BS 1 completed
Fri Mar 28 21:34:02 2025: BS 1 completed
Fri Mar 28 21:34:05 2025: BS 1 completed
Fri Mar 28 21:34:07 2025: BS 1 completed
Fri Mar 28 21:34:10 2025: BS 1 completed
Fri Mar 28 21:34:12 2025: BS 1 completed
Fri Mar 28 21:34:14 2025: BS 1 completed
Fri Mar 28 21:34:17 2025: BS 1 completed
Fri Mar 28 21:34:19 2025: BS 1 completed
Fri Mar 28 21:34:22 2025: BS 1 completed
Fri Mar 28 21:34:24 2025: BS 1 completed
Fri Mar 28 21:34:26 2025: BS 1 completed
Fri Mar 28 21:34:29 2025: BS 1 completed
Fri Mar 28 21:34:31 2025: BS 1 completed
Fri Mar 28 21:34:33 2025: BS 1 completed
Fri Mar 28 21:34:36 2025: BS 1 completed
Fri Mar 28 21:34:38 2025: BS 1 completed
Fri Mar 28 21:34:41 2025: BS 1 completed
Fri Mar 28 21:34:43 2025: BS 1 completed
Fri Mar 28 21:34:45 2025: BS 1 completed
Fri Mar 28 21:34:48 2025: BS 1 completed
Fri Mar 28 21:34:50 2025: BS 1 completed
Fri Mar 28 21:34:53 2025: BS 1 completed
Fri Mar 28 21:34:55 2025: BS 1 completed
Fri Mar 28 21:34:57 2025: BS 1 completed
Fri Mar 28 21:35:00 2025: BS 1 completed
Fri Mar 28 21:35:02 2025: BS 1 completed
Fri Mar 28 21:35:05 2025: BS 1 completed
Fri Mar 28 21:35:07 2025: BS 1 completed
Fri Mar 28 21:35:09 2025: BS 1 completed
Fri Mar 28 21:35:12 2025: BS 1 completed
Fri Mar 28 21:35:14 2025: BS 1 completed
Fri Mar 28 21:35:16 2025: BS 1 completed
Fri Mar 28 21:35:19 2025: BS 1 completed
Fri Mar 28 21:35:21 2025: BS 1 completed
Fri Mar 28 21:35:24 2025: BS 1 completed
Fri Mar 28 21:35:26 2025: BS 1 completed
Fri Mar 28 21:35:28 2025: BS 1 completed
Fri Mar 28 21:35:31 2025: BS 1 completed
Fri Mar 28 21:35:33 2025: BS 1 completed
Fri Mar 28 21:35:36 2025: BS 1 completed
Fri Mar 28 21:35:38 2025: BS 1 completed
Fri Mar 28 21:35:40 2025: BS 1 completed
Fri Mar 28 21:35:43 2025: BS 1 completed
Fri Mar 28 21:35:45 2025: BS 1 completed
Fri Mar 28 21:35:48 2025: BS 1 completed
Fri Mar 28 21:35:50 2025: BS 1 completed
Fri Mar 28 21:35:52 2025: BS 1 completed
Fri Mar 28 21:35:55 2025: BS 1 completed
Fri Mar 28 21:35:57 2025: BS 1 completed
Fri Mar 28 21:36:00 2025: BS 1 completed
Fri Mar 28 21:36:02 2025: BS 1 completed
Fri Mar 28 21:36:04 2025: BS 1 completed
Fri Mar 28 21:36:07 2025: BS 1 completed
Fri Mar 28 21:36:09 2025: BS 1 completed
Fri Mar 28 21:36:11 2025: BS 1 completed
Fri Mar 28 21:36:14 2025: BS 1 completed
Fri Mar 28 21:36:16 2025: BS 1 completed
Fri Mar 28 21:36:19 2025: BS 1 completed
Fri Mar 28 21:36:21 2025: BS 1 completed
Fri Mar 28 21:36:23 2025: BS 1 completed
Fri Mar 28 21:36:26 2025: BS 1 completed
Fri Mar 28 21:36:28 2025: BS 1 completed
Fri Mar 28 21:36:31 2025: BS 1 completed
Fri Mar 28 21:36:33 2025: BS 1 completed
Fri Mar 28 21:36:35 2025: BS 1 completed
Fri Mar 28 21:36:38 2025: BS 1 completed
Fri Mar 28 21:36:40 2025: BS 1 completed
Fri Mar 28 21:36:43 2025: BS 1 completed
Fri Mar 28 21:36:45 2025: BS 1 completed
Fri Mar 28 21:36:47 2025: BS 1 completed
Fri Mar 28 21:36:50 2025: BS 1 completed
Fri Mar 28 21:36:52 2025: BS 1 completed
Fri Mar 28 21:36:55 2025: BS 1 completed
Fri Mar 28 21:36:57 2025: BS 1 completed
Fri Mar 28 21:36:59 2025: BS 1 completed
Fri Mar 28 21:37:02 2025: BS 1 completed
Fri Mar 28 21:37:04 2025: BS 1 completed
Fri Mar 28 21:37:07 2025: BS 1 completed
Fri Mar 28 21:37:09 2025: BS 1 completed
Fri Mar 28 21:37:11 2025: BS 1 completed
Fri Mar 28 21:37:14 2025: BS 1 completed
Fri Mar 28 21:37:16 2025: BS 1 completed
Fri Mar 28 21:37:18 2025: BS 1 completed
Fri Mar 28 21:37:21 2025: BS 1 completed
Fri Mar 28 21:37:23 2025: BS 1 completed
Fri Mar 28 21:37:26 2025: BS 1 completed
Fri Mar 28 21:37:28 2025: BS 1 completed
Fri Mar 28 21:37:30 2025: BS 1 completed
Fri Mar 28 21:37:33 2025: BS 1 completed
Fri Mar 28 21:37:35 2025: BS 1 completed
Fri Mar 28 21:37:38 2025: BS 1 completed
Fri Mar 28 21:37:40 2025: BS 1 completed
Fri Mar 28 21:37:42 2025: BS 1 completed
Fri Mar 28 21:37:45 2025: BS 1 completed
Fri Mar 28 21:37:47 2025: BS 1 completed
Fri Mar 28 21:37:50 2025: BS 1 completed
Fri Mar 28 21:37:52 2025: BS 1 completed
Fri Mar 28 21:37:54 2025: BS 1 completed
Fri Mar 28 21:37:57 2025: BS 1 completed
Fri Mar 28 21:37:59 2025: BS 1 completed
Fri Mar 28 21:38:02 2025: BS 1 completed
Fri Mar 28 21:38:04 2025: BS 1 completed
Fri Mar 28 21:38:06 2025: BS 1 completed
Fri Mar 28 21:38:09 2025: BS 1 completed
Fri Mar 28 21:38:11 2025: BS 1 completed
Fri Mar 28 21:38:14 2025: BS 1 completed
Fri Mar 28 21:38:16 2025: BS 1 completed
Fri Mar 28 21:38:18 2025: BS 1 completed
Fri Mar 28 21:38:21 2025: BS 1 completed
Fri Mar 28 21:38:23 2025: BS 1 completed
Fri Mar 28 21:38:26 2025: BS 1 completed
Fri Mar 28 21:38:28 2025: BS 1 completed
Fri Mar 28 21:38:30 2025: BS 1 completed
Fri Mar 28 21:38:33 2025: BS 1 completed
Fri Mar 28 21:38:35 2025: BS 1 completed
Fri Mar 28 21:38:37 2025: BS 1 completed
Fri Mar 28 21:38:40 2025: BS 1 completed
Fri Mar 28 21:38:42 2025: BS 1 completed
Fri Mar 28 21:38:45 2025: BS 1 completed
Fri Mar 28 21:38:47 2025: BS 1 completed
Fri Mar 28 21:38:49 2025: BS 1 completed
Fri Mar 28 21:38:52 2025: BS 1 completed
Fri Mar 28 21:38:54 2025: BS 1 completed
Fri Mar 28 21:38:57 2025: BS 1 completed
Fri Mar 28 21:38:59 2025: BS 1 completed
Fri Mar 28 21:39:01 2025: BS 1 completed
Fri Mar 28 21:39:04 2025: BS 1 completed
Fri Mar 28 21:39:06 2025: BS 1 completed
Fri Mar 28 21:39:09 2025: BS 1 completed
Fri Mar 28 21:39:11 2025: BS 1 completed
Fri Mar 28 21:39:13 2025: BS 1 completed
Fri Mar 28 21:39:16 2025: BS 1 completed
Fri Mar 28 21:39:18 2025: BS 1 completed
Fri Mar 28 21:39:21 2025: BS 1 completed
Fri Mar 28 21:39:23 2025: BS 1 completed
Fri Mar 28 21:39:25 2025: BS 1 completed
Fri Mar 28 21:39:28 2025: BS 1 completed
Fri Mar 28 21:39:30 2025: BS 1 completed
Fri Mar 28 21:39:33 2025: BS 1 completed
Fri Mar 28 21:39:35 2025: BS 1 completed
Fri Mar 28 21:39:37 2025: BS 1 completed
Fri Mar 28 21:39:40 2025: BS 1 completed
Fri Mar 28 21:39:42 2025: BS 1 completed
Fri Mar 28 21:39:45 2025: BS 1 completed
Fri Mar 28 21:39:47 2025: BS 1 completed
Fri Mar 28 21:39:49 2025: BS 1 completed
Fri Mar 28 21:39:52 2025: BS 1 completed
Fri Mar 28 21:39:54 2025: BS 1 completed
Fri Mar 28 21:39:57 2025: BS 1 completed
Fri Mar 28 21:39:59 2025: BS 1 completed
Fri Mar 28 21:40:01 2025: BS 1 completed
Fri Mar 28 21:40:04 2025: BS 1 completed
Fri Mar 28 21:40:06 2025: BS 1 completed
Fri Mar 28 21:40:09 2025: BS 1 completed
Fri Mar 28 21:40:11 2025: BS 1 completed
Fri Mar 28 21:40:13 2025: BS 1 completed
Fri Mar 28 21:40:16 2025: BS 1 completed
Fri Mar 28 21:40:18 2025: BS 1 completed
Fri Mar 28 21:40:21 2025: BS 1 completed
Fri Mar 28 21:40:23 2025: BS 1 completed
Fri Mar 28 21:40:25 2025: BS 1 completed
Fri Mar 28 21:40:28 2025: BS 1 completed
Fri Mar 28 21:40:30 2025: BS 1 completed
Fri Mar 28 21:40:33 2025: BS 1 completed
Fri Mar 28 21:40:35 2025: BS 1 completed
Fri Mar 28 21:40:37 2025: BS 1 completed
Fri Mar 28 21:40:40 2025: BS 1 completed
Fri Mar 28 21:40:42 2025: BS 1 completed
Fri Mar 28 21:40:45 2025: BS 1 completed
Fri Mar 28 21:40:47 2025: BS 1 completed
Fri Mar 28 21:40:49 2025: BS 1 completed
Fri Mar 28 21:40:52 2025: BS 1 completed
Fri Mar 28 21:40:54 2025: BS 1 completed
Fri Mar 28 21:40:56 2025: BS 1 completed
Fri Mar 28 21:40:59 2025: BS 1 completed
Fri Mar 28 21:41:01 2025: BS 1 completed
Fri Mar 28 21:41:04 2025: BS 1 completed
Fri Mar 28 21:41:06 2025: BS 1 completed
Fri Mar 28 21:41:08 2025: BS 1 completed
Fri Mar 28 21:41:11 2025: BS 1 completed
Fri Mar 28 21:41:13 2025: BS 1 completed
Fri Mar 28 21:41:16 2025: BS 1 completed
Fri Mar 28 21:41:18 2025: BS 1 completed
Fri Mar 28 21:41:20 2025: BS 1 completed
Fri Mar 28 21:41:23 2025: BS 1 completed
Fri Mar 28 21:41:25 2025: BS 1 completed
Fri Mar 28 21:41:28 2025: BS 1 completed
Fri Mar 28 21:41:30 2025: BS 1 completed
Fri Mar 28 21:41:32 2025: BS 1 completed
Fri Mar 28 21:41:35 2025: BS 1 completed
Fri Mar 28 21:41:37 2025: BS 1 completed
Fri Mar 28 21:41:40 2025: BS 1 completed
Fri Mar 28 21:41:42 2025: BS 1 completed
Fri Mar 28 21:41:44 2025: BS 1 completed
Fri Mar 28 21:41:47 2025: BS 1 completed
Fri Mar 28 21:41:49 2025: BS 1 completed
Fri Mar 28 21:41:52 2025: BS 1 completed
Fri Mar 28 21:41:54 2025: BS 1 completed
Fri Mar 28 21:41:56 2025: BS 1 completed
Fri Mar 28 21:41:59 2025: BS 1 completed
Fri Mar 28 21:42:01 2025: BS 1 completed
Fri Mar 28 21:42:04 2025: BS 1 completed
Fri Mar 28 21:42:06 2025: BS 1 completed
Fri Mar 28 21:42:08 2025: BS 1 completed
Fri Mar 28 21:42:11 2025: BS 1 completed
Fri Mar 28 21:42:13 2025: BS 1 completed
Fri Mar 28 21:42:16 2025: BS 1 completed
Fri Mar 28 21:42:18 2025: BS 1 completed
Fri Mar 28 21:42:20 2025: BS 1 completed
Fri Mar 28 21:42:23 2025: BS 1 completed
Fri Mar 28 21:42:25 2025: BS 1 completed
Fri Mar 28 21:42:28 2025: BS 1 completed
Fri Mar 28 21:42:30 2025: BS 1 completed
Fri Mar 28 21:42:32 2025: BS 1 completed
Fri Mar 28 21:42:35 2025: BS 1 completed
Fri Mar 28 21:42:37 2025: BS 1 completed
Fri Mar 28 21:42:40 2025: BS 1 completed
Fri Mar 28 21:42:42 2025: BS 1 completed
Fri Mar 28 21:42:44 2025: BS 1 completed
Fri Mar 28 21:42:47 2025: BS 1 completed
Fri Mar 28 21:42:49 2025: BS 1 completed
Fri Mar 28 21:42:52 2025: BS 1 completed
Fri Mar 28 21:42:54 2025: BS 1 completed
Fri Mar 28 21:42:56 2025: BS 1 completed
Fri Mar 28 21:42:59 2025: BS 1 completed
Fri Mar 28 21:43:01 2025: BS 1 completed
Fri Mar 28 21:43:04 2025: BS 1 completed
Fri Mar 28 21:43:06 2025: BS 1 completed
Fri Mar 28 21:43:08 2025: BS 1 completed
Fri Mar 28 21:43:11 2025: BS 1 completed
Fri Mar 28 21:43:13 2025: BS 1 completed
Fri Mar 28 21:43:16 2025: BS 1 completed
Fri Mar 28 21:43:18 2025: BS 1 completed
Fri Mar 28 21:43:21 2025: BS 1 completed
Fri Mar 28 21:43:23 2025: BS 1 completed
Fri Mar 28 21:43:25 2025: BS 1 completed
Fri Mar 28 21:43:28 2025: BS 1 completed
Fri Mar 28 21:43:30 2025: BS 1 completed
Fri Mar 28 21:43:33 2025: BS 1 completed
Fri Mar 28 21:43:35 2025: BS 1 completed
Fri Mar 28 21:43:37 2025: BS 1 completed
Fri Mar 28 21:43:40 2025: BS 1 completed
Fri Mar 28 21:43:42 2025: BS 1 completed
Fri Mar 28 21:43:45 2025: BS 1 completed
Fri Mar 28 21:43:47 2025: BS 1 completed
Fri Mar 28 21:43:49 2025: BS 1 completed
Fri Mar 28 21:43:52 2025: BS 1 completed
Fri Mar 28 21:43:54 2025: BS 1 completed
Fri Mar 28 21:43:57 2025: BS 1 completed
Fri Mar 28 21:43:59 2025: BS 1 completed
Fri Mar 28 21:44:01 2025: BS 1 completed
Fri Mar 28 21:44:04 2025: BS 1 completed
Fri Mar 28 21:44:06 2025: BS 1 completed
Fri Mar 28 21:44:09 2025: BS 1 completed
Fri Mar 28 21:44:11 2025: BS 1 completed
Fri Mar 28 21:44:13 2025: BS 1 completed
Fri Mar 28 21:44:16 2025: BS 1 completed
Fri Mar 28 21:44:18 2025: BS 1 completed
Fri Mar 28 21:44:21 2025: BS 1 completed
Fri Mar 28 21:44:23 2025: BS 1 completed
Fri Mar 28 21:44:25 2025: BS 1 completed
Fri Mar 28 21:44:28 2025: BS 1 completed
Fri Mar 28 21:44:30 2025: BS 1 completed
Fri Mar 28 21:44:33 2025: BS 1 completed
Fri Mar 28 21:44:35 2025: BS 1 completed
Fri Mar 28 21:44:37 2025: BS 1 completed
Fri Mar 28 21:44:40 2025: BS 1 completed
Fri Mar 28 21:44:42 2025: BS 1 completed
Fri Mar 28 21:44:45 2025: BS 1 completed
Fri Mar 28 21:44:47 2025: BS 1 completed
Fri Mar 28 21:44:49 2025: BS 1 completed
Fri Mar 28 21:44:52 2025: BS 1 completed
Fri Mar 28 21:44:54 2025: BS 1 completed
Fri Mar 28 21:44:57 2025: BS 1 completed
Fri Mar 28 21:44:59 2025: BS 1 completed
Fri Mar 28 21:45:01 2025: BS 1 completed
Fri Mar 28 21:45:04 2025: BS 1 completed
Fri Mar 28 21:45:06 2025: BS 1 completed
Fri Mar 28 21:45:09 2025: BS 1 completed
Fri Mar 28 21:45:11 2025: BS 1 completed
Fri Mar 28 21:45:13 2025: BS 1 completed
Fri Mar 28 21:45:16 2025: BS 1 completed
Fri Mar 28 21:45:18 2025: BS 1 completed
Fri Mar 28 21:45:21 2025: BS 1 completed
Fri Mar 28 21:45:23 2025: BS 1 completed
Fri Mar 28 21:45:25 2025: BS 1 completed
Fri Mar 28 21:45:28 2025: BS 1 completed
Fri Mar 28 21:45:30 2025: BS 1 completed
Fri Mar 28 21:45:33 2025: BS 1 completed
Fri Mar 28 21:45:35 2025: BS 1 completed
Fri Mar 28 21:45:38 2025: BS 1 completed
Fri Mar 28 21:45:40 2025: BS 1 completed
Fri Mar 28 21:45:42 2025: BS 1 completed
Fri Mar 28 21:45:45 2025: BS 1 completed
Fri Mar 28 21:45:47 2025: BS 1 completed
Fri Mar 28 21:45:50 2025: BS 1 completed
Fri Mar 28 21:45:52 2025: BS 1 completed
Fri Mar 28 21:45:54 2025: BS 1 completed
Fri Mar 28 21:45:57 2025: BS 1 completed
Fri Mar 28 21:45:59 2025: BS 1 completed
Fri Mar 28 21:46:02 2025: BS 1 completed
Fri Mar 28 21:46:04 2025: BS 1 completed
Fri Mar 28 21:46:06 2025: BS 1 completed
Fri Mar 28 21:46:09 2025: BS 1 completed
Fri Mar 28 21:46:11 2025: BS 1 completed
Fri Mar 28 21:46:14 2025: BS 1 completed
Fri Mar 28 21:46:16 2025: BS 1 completed
Fri Mar 28 21:46:18 2025: BS 1 completed
Fri Mar 28 21:46:21 2025: BS 1 completed
Fri Mar 28 21:46:23 2025: BS 1 completed
Fri Mar 28 21:46:26 2025: BS 1 completed
Fri Mar 28 21:46:28 2025: BS 1 completed
Fri Mar 28 21:46:30 2025: BS 1 completed
Fri Mar 28 21:46:33 2025: BS 1 completed
Fri Mar 28 21:46:35 2025: BS 1 completed
Fri Mar 28 21:46:38 2025: BS 1 completed
Fri Mar 28 21:46:40 2025: BS 1 completed
Fri Mar 28 21:46:42 2025: BS 1 completed
Fri Mar 28 21:46:45 2025: BS 1 completed
Fri Mar 28 21:46:47 2025: BS 1 completed
Fri Mar 28 21:46:50 2025: BS 1 completed
Fri Mar 28 21:46:52 2025: BS 1 completed
Fri Mar 28 21:46:55 2025: BS 1 completed
Fri Mar 28 21:46:57 2025: BS 1 completed
Fri Mar 28 21:46:59 2025: BS 1 completed
Fri Mar 28 21:47:02 2025: BS 1 completed
Fri Mar 28 21:47:04 2025: BS 1 completed
Fri Mar 28 21:47:07 2025: BS 1 completed
Fri Mar 28 21:47:09 2025: BS 1 completed
Fri Mar 28 21:47:11 2025: BS 1 completed
Fri Mar 28 21:47:14 2025: BS 1 completed
Fri Mar 28 21:47:16 2025: BS 1 completed
Fri Mar 28 21:47:19 2025: BS 1 completed
Fri Mar 28 21:47:21 2025: BS 1 completed
Fri Mar 28 21:47:23 2025: BS 1 completed
Fri Mar 28 21:47:26 2025: BS 1 completed
Fri Mar 28 21:47:28 2025: BS 1 completed
Fri Mar 28 21:47:31 2025: BS 1 completed
Fri Mar 28 21:47:33 2025: BS 1 completed
Fri Mar 28 21:47:35 2025: BS 1 completed
Fri Mar 28 21:47:38 2025: BS 1 completed
Fri Mar 28 21:47:40 2025: BS 1 completed
Fri Mar 28 21:47:43 2025: BS 1 completed
Fri Mar 28 21:47:45 2025: BS 1 completed
Fri Mar 28 21:47:47 2025: BS 1 completed
Fri Mar 28 21:47:50 2025: BS 1 completed
Fri Mar 28 21:47:52 2025: BS 1 completed
Fri Mar 28 21:47:55 2025: BS 1 completed
Fri Mar 28 21:47:57 2025: BS 1 completed
Fri Mar 28 21:48:00 2025: BS 1 completed
Fri Mar 28 21:48:02 2025: BS 1 completed
Fri Mar 28 21:48:04 2025: BS 1 completed
Fri Mar 28 21:48:07 2025: BS 1 completed
Fri Mar 28 21:48:09 2025: BS 1 completed
Fri Mar 28 21:48:12 2025: BS 1 completed
Fri Mar 28 21:48:14 2025: BS 1 completed
Fri Mar 28 21:48:16 2025: BS 1 completed
Fri Mar 28 21:48:19 2025: BS 1 completed
Fri Mar 28 21:48:21 2025: BS 1 completed
Fri Mar 28 21:48:24 2025: BS 1 completed
Fri Mar 28 21:48:26 2025: BS 1 completed
Fri Mar 28 21:48:28 2025: BS 1 completed
Fri Mar 28 21:48:31 2025: BS 1 completed
Fri Mar 28 21:48:33 2025: BS 1 completed
Fri Mar 28 21:48:36 2025: BS 1 completed
Fri Mar 28 21:48:38 2025: BS 1 completed
Fri Mar 28 21:48:40 2025: BS 1 completed
Fri Mar 28 21:48:43 2025: BS 1 completed
Fri Mar 28 21:48:45 2025: BS 1 completed
Fri Mar 28 21:48:48 2025: BS 1 completed
Fri Mar 28 21:48:50 2025: BS 1 completed
Fri Mar 28 21:48:53 2025: BS 1 completed
Fri Mar 28 21:48:55 2025: BS 1 completed
Fri Mar 28 21:48:57 2025: BS 1 completed
Fri Mar 28 21:49:00 2025: BS 1 completed
Fri Mar 28 21:49:02 2025: BS 1 completed
Fri Mar 28 21:49:05 2025: BS 1 completed
Fri Mar 28 21:49:07 2025: BS 1 completed
Fri Mar 28 21:49:09 2025: BS 1 completed
Fri Mar 28 21:49:12 2025: BS 1 completed
Fri Mar 28 21:49:14 2025: BS 1 completed
Fri Mar 28 21:49:17 2025: BS 1 completed
Fri Mar 28 21:49:19 2025: BS 1 completed
Fri Mar 28 21:49:21 2025: BS 1 completed
Fri Mar 28 21:49:24 2025: BS 1 completed
Fri Mar 28 21:49:26 2025: BS 1 completed
Fri Mar 28 21:49:29 2025: BS 1 completed
Fri Mar 28 21:49:31 2025: BS 1 completed
Fri Mar 28 21:49:34 2025: BS 1 completed
Fri Mar 28 21:49:36 2025: BS 1 completed
Fri Mar 28 21:49:38 2025: BS 1 completed
Fri Mar 28 21:49:41 2025: BS 1 completed
Fri Mar 28 21:49:43 2025: BS 1 completed
Fri Mar 28 21:49:46 2025: BS 1 completed
Fri Mar 28 21:49:48 2025: BS 1 completed
Fri Mar 28 21:49:50 2025: BS 1 completed
Fri Mar 28 21:49:53 2025: BS 1 completed
Fri Mar 28 21:49:55 2025: BS 1 completed
Fri Mar 28 21:49:58 2025: BS 1 completed
Fri Mar 28 21:50:00 2025: BS 1 completed
Fri Mar 28 21:50:02 2025: BS 1 completed
Fri Mar 28 21:50:05 2025: BS 1 completed
Fri Mar 28 21:50:07 2025: BS 1 completed
Fri Mar 28 21:50:10 2025: BS 1 completed
Fri Mar 28 21:50:12 2025: BS 1 completed
Fri Mar 28 21:50:15 2025: BS 1 completed
Fri Mar 28 21:50:17 2025: BS 1 completed
Fri Mar 28 21:50:19 2025: BS 1 completed
Fri Mar 28 21:50:22 2025: BS 1 completed
Fri Mar 28 21:50:24 2025: BS 1 completed
Fri Mar 28 21:50:27 2025: BS 1 completed
Fri Mar 28 21:50:29 2025: BS 1 completed
Fri Mar 28 21:50:31 2025: BS 1 completed
Fri Mar 28 21:50:34 2025: BS 1 completed
Fri Mar 28 21:50:36 2025: BS 1 completed
Fri Mar 28 21:50:39 2025: BS 1 completed
Fri Mar 28 21:50:41 2025: BS 1 completed
Fri Mar 28 21:50:43 2025: BS 1 completed
Fri Mar 28 21:50:46 2025: BS 1 completed
Fri Mar 28 21:50:48 2025: BS 1 completed
Fri Mar 28 21:50:51 2025: BS 1 completed
Fri Mar 28 21:50:53 2025: BS 1 completed
Fri Mar 28 21:50:56 2025: BS 1 completed
Fri Mar 28 21:50:58 2025: BS 1 completed
Fri Mar 28 21:51:00 2025: BS 1 completed
Fri Mar 28 21:51:03 2025: BS 1 completed
Fri Mar 28 21:51:05 2025: BS 1 completed
Fri Mar 28 21:51:08 2025: BS 1 completed
Fri Mar 28 21:51:10 2025: BS 1 completed
Fri Mar 28 21:51:12 2025: BS 1 completed
Fri Mar 28 21:51:15 2025: BS 1 completed
Fri Mar 28 21:51:17 2025: BS 1 completed
Fri Mar 28 21:51:20 2025: BS 1 completed
Fri Mar 28 21:51:22 2025: BS 1 completed
Fri Mar 28 21:51:24 2025: BS 1 completed
Fri Mar 28 21:51:27 2025: BS 1 completed
Fri Mar 28 21:51:29 2025: BS 1 completed
Fri Mar 28 21:51:32 2025: BS 1 completed
Fri Mar 28 21:51:34 2025: BS 1 completed
Fri Mar 28 21:51:37 2025: BS 1 completed
Fri Mar 28 21:51:39 2025: BS 1 completed
Fri Mar 28 21:51:41 2025: BS 1 completed
Fri Mar 28 21:51:44 2025: BS 1 completed
Fri Mar 28 21:51:46 2025: BS 1 completed
Fri Mar 28 21:51:49 2025: BS 1 completed
Fri Mar 28 21:51:51 2025: BS 1 completed
Fri Mar 28 21:51:53 2025: BS 1 completed
Fri Mar 28 21:51:56 2025: BS 1 completed
Fri Mar 28 21:51:58 2025: BS 1 completed
Fri Mar 28 21:52:01 2025: BS 1 completed
Fri Mar 28 21:52:03 2025: BS 1 completed
Fri Mar 28 21:52:06 2025: BS 1 completed
Fri Mar 28 21:52:08 2025: BS 1 completed
Fri Mar 28 21:52:10 2025: BS 1 completed
Fri Mar 28 21:52:13 2025: BS 1 completed
Fri Mar 28 21:52:15 2025: BS 1 completed
Fri Mar 28 21:52:18 2025: BS 1 completed
Fri Mar 28 21:52:20 2025: BS 1 completed
Fri Mar 28 21:52:22 2025: BS 1 completed
Fri Mar 28 21:52:25 2025: BS 1 completed
Fri Mar 28 21:52:27 2025: BS 1 completed
Fri Mar 28 21:52:30 2025: BS 1 completed
Fri Mar 28 21:52:32 2025: BS 1 completed
Fri Mar 28 21:52:35 2025: BS 1 completed
Fri Mar 28 21:52:37 2025: BS 1 completed
Fri Mar 28 21:52:39 2025: BS 1 completed
Fri Mar 28 21:52:42 2025: BS 1 completed
Fri Mar 28 21:52:44 2025: BS 1 completed
Fri Mar 28 21:52:47 2025: BS 1 completed
Fri Mar 28 21:52:49 2025: BS 1 completed
Fri Mar 28 21:52:51 2025: BS 1 completed
Fri Mar 28 21:52:54 2025: BS 1 completed
Fri Mar 28 21:52:56 2025: BS 1 completed
Fri Mar 28 21:52:59 2025: BS 1 completed
Fri Mar 28 21:53:01 2025: BS 1 completed
Fri Mar 28 21:53:03 2025: BS 1 completed
Fri Mar 28 21:53:06 2025: BS 1 completed
Fri Mar 28 21:53:08 2025: BS 1 completed
Fri Mar 28 21:53:11 2025: BS 1 completed
Fri Mar 28 21:53:13 2025: BS 1 completed
Fri Mar 28 21:53:16 2025: BS 1 completed
Fri Mar 28 21:53:18 2025: BS 1 completed
Fri Mar 28 21:53:20 2025: BS 1 completed
Fri Mar 28 21:53:23 2025: BS 1 completed
Fri Mar 28 21:53:25 2025: BS 1 completed
Fri Mar 28 21:53:28 2025: BS 1 completed
Fri Mar 28 21:53:30 2025: BS 1 completed
Fri Mar 28 21:53:32 2025: BS 1 completed
Fri Mar 28 21:53:35 2025: BS 1 completed
Fri Mar 28 21:53:37 2025: BS 1 completed
Fri Mar 28 21:53:40 2025: BS 1 completed
Fri Mar 28 21:53:42 2025: BS 1 completed
Fri Mar 28 21:53:45 2025: BS 1 completed
Fri Mar 28 21:53:47 2025: BS 1 completed
Fri Mar 28 21:53:49 2025: BS 1 completed
Fri Mar 28 21:53:52 2025: BS 1 completed
Fri Mar 28 21:53:54 2025: BS 1 completed
Fri Mar 28 21:53:57 2025: BS 1 completed
Fri Mar 28 21:53:59 2025: BS 1 completed
Fri Mar 28 21:54:02 2025: BS 1 completed
Fri Mar 28 21:54:04 2025: BS 1 completed
Fri Mar 28 21:54:06 2025: BS 1 completed
Fri Mar 28 21:54:09 2025: BS 1 completed
Fri Mar 28 21:54:11 2025: BS 1 completed
Fri Mar 28 21:54:14 2025: BS 1 completed
Fri Mar 28 21:54:16 2025: BS 1 completed
Fri Mar 28 21:54:18 2025: BS 1 completed
Fri Mar 28 21:54:21 2025: BS 1 completed
Fri Mar 28 21:54:23 2025: BS 1 completed
Fri Mar 28 21:54:26 2025: BS 1 completed
Fri Mar 28 21:54:28 2025: BS 1 completed
