# Supplementary material for: Photochemical Flow Synthesis of Trisubstituted Oxazoles Enabled by High-Power UV–B LED Modules
Source: Org Lett. 2025 Sep 4;27(36):10152–6. doi: 10.1021/acs.orglett.5c03241 (PMC12442076; doi:10.1021/acs.orglett.5c03241)
Supplement: Supplementary file 1 [file ol5c03241_si_001.zip › FID Publication/1r/RC-3-D-73A-P_CARBON_20250429_01.fid/log]

Tue Apr 29 16:34:54 2025: Experiment started
Tue Apr 29 16:39:34 2025: BS 1 completed
Tue Apr 29 16:39:51 2025: BS 2 completed
Tue Apr 29 16:40:07 2025: BS 3 completed
Tue Apr 29 16:40:23 2025: BS 4 completed
Tue Apr 29 16:40:40 2025: BS 5 completed
Tue Apr 29 16:40:56 2025: BS 6 completed
Tue Apr 29 16:41:13 2025: BS 7 completed
Tue Apr 29 16:41:29 2025: BS 8 completed
Tue Apr 29 16:41:45 2025: BS 9 completed
Tue Apr 29 16:42:02 2025: BS 10 completed
Tue Apr 29 16:42:18 2025: BS 11 completed
Tue Apr 29 16:42:35 2025: BS 12 completed
Tue Apr 29 16:42:51 2025: BS 13 completed
Tue Apr 29 16:43:07 2025: BS 14 completed
Tue Apr 29 16:43:24 2025: BS 15 completed
Tue Apr 29 16:43:40 2025: BS 16 completed
Tue Apr 29 16:43:57 2025: BS 17 completed
Tue Apr 29 16:44:13 2025: BS 18 completed
Tue Apr 29 16:44:29 2025: BS 19 completed
Tue Apr 29 16:44:46 2025: BS 20 completed
Tue Apr 29 16:45:02 2025: BS 21 completed
Tue Apr 29 16:45:18 2025: BS 22 completed
Tue Apr 29 16:45:35 2025: BS 23 completed
Tue Apr 29 16:45:51 2025: BS 24 completed
Tue Apr 29 16:46:08 2025: BS 25 completed
Tue Apr 29 16:46:24 2025: BS 26 completed
Tue Apr 29 16:46:40 2025: BS 27 completed
Tue Apr 29 16:46:57 2025: BS 28 completed
Tue Apr 29 16:47:13 2025: BS 29 completed
Tue Apr 29 16:47:30 2025: BS 30 completed
Tue Apr 29 16:47:46 2025: BS 31 completed
Tue Apr 29 16:48:02 2025: BS 32 completed
Tue Apr 29 16:48:19 2025: BS 33 completed
Tue Apr 29 16:48:35 2025: BS 34 completed
Tue Apr 29 16:48:52 2025: BS 35 completed
Tue Apr 29 16:49:08 2025: BS 36 completed
Tue Apr 29 16:49:24 2025: BS 37 completed
Tue Apr 29 16:49:41 2025: BS 38 completed
Tue Apr 29 16:49:57 2025: BS 39 completed
Tue Apr 29 16:50:13 2025: BS 40 completed
Tue Apr 29 16:50:30 2025: BS 41 completed
Tue Apr 29 16:50:46 2025: BS 42 completed
Tue Apr 29 16:51:03 2025: BS 43 completed
Tue Apr 29 16:51:19 2025: BS 44 completed
Tue Apr 29 16:51:35 2025: BS 45 completed
Tue Apr 29 16:51:52 2025: BS 46 completed
Tue Apr 29 16:52:08 2025: BS 47 completed
Tue Apr 29 16:52:25 2025: BS 48 completed
Tue Apr 29 16:52:41 2025: BS 49 completed
Tue Apr 29 16:52:57 2025: BS 50 completed
Tue Apr 29 16:53:14 2025: BS 51 completed
Tue Apr 29 16:53:30 2025: BS 52 completed
Tue Apr 29 16:53:47 2025: BS 53 completed
Tue Apr 29 16:54:03 2025: BS 54 completed
Tue Apr 29 16:54:19 2025: BS 55 completed
Tue Apr 29 16:54:36 2025: BS 56 completed
Tue Apr 29 16:54:52 2025: BS 57 completed
Tue Apr 29 16:55:08 2025: BS 58 completed
Tue Apr 29 16:55:25 2025: BS 59 completed
Tue Apr 29 16:55:41 2025: BS 60 completed
Tue Apr 29 16:55:58 2025: BS 61 completed
Tue Apr 29 16:56:14 2025: BS 62 completed
Tue Apr 29 16:56:30 2025: BS 63 completed
Tue Apr 29 16:56:47 2025: BS 64 completed
Tue Apr 29 16:57:03 2025: BS 65 completed
Tue Apr 29 16:57:20 2025: BS 66 completed
Tue Apr 29 16:57:36 2025: BS 67 completed
Tue Apr 29 16:57:52 2025: BS 68 completed
Tue Apr 29 16:58:09 2025: BS 69 completed
Tue Apr 29 16:58:25 2025: BS 70 completed
Tue Apr 29 16:58:42 2025: BS 71 completed
Tue Apr 29 16:58:58 2025: BS 72 completed
Tue Apr 29 16:59:14 2025: BS 73 completed
Tue Apr 29 16:59:31 2025: BS 74 completed
Tue Apr 29 16:59:47 2025: BS 75 completed
Tue Apr 29 17:00:03 2025: BS 76 completed
Tue Apr 29 17:00:20 2025: BS 77 completed
Tue Apr 29 17:00:36 2025: BS 78 completed
Tue Apr 29 17:00:53 2025: BS 79 completed
Tue Apr 29 17:01:09 2025: BS 80 completed
Tue Apr 29 17:01:25 2025: BS 81 completed
Tue Apr 29 17:01:42 2025: BS 82 completed
Tue Apr 29 17:01:58 2025: BS 83 completed
Tue Apr 29 17:02:15 2025: BS 84 completed
Tue Apr 29 17:02:31 2025: BS 85 completed
Tue Apr 29 17:02:47 2025: BS 86 completed
Tue Apr 29 17:03:04 2025: BS 87 completed
Tue Apr 29 17:03:20 2025: BS 88 completed
Tue Apr 29 17:03:37 2025: BS 89 completed
Tue Apr 29 17:03:53 2025: BS 90 completed
Tue Apr 29 17:04:09 2025: BS 91 completed
Tue Apr 29 17:04:26 2025: BS 92 completed
Tue Apr 29 17:04:42 2025: BS 93 completed
Tue Apr 29 17:04:58 2025: BS 94 completed
Tue Apr 29 17:05:15 2025: BS 95 completed
Tue Apr 29 17:05:31 2025: BS 96 completed
Tue Apr 29 17:05:48 2025: BS 97 completed
Tue Apr 29 17:06:04 2025: BS 98 completed
Tue Apr 29 17:06:20 2025: BS 99 completed
Tue Apr 29 17:06:37 2025: BS 100 completed
Tue Apr 29 17:06:53 2025: BS 101 completed
Tue Apr 29 17:07:10 2025: BS 102 completed
Tue Apr 29 17:07:26 2025: BS 103 completed
Tue Apr 29 17:07:42 2025: BS 104 completed
Tue Apr 29 17:07:59 2025: BS 105 completed
Tue Apr 29 17:08:15 2025: BS 106 completed
Tue Apr 29 17:08:32 2025: BS 107 completed
Tue Apr 29 17:08:48 2025: BS 108 completed
Tue Apr 29 17:09:04 2025: BS 109 completed
Tue Apr 29 17:09:21 2025: BS 110 completed
Tue Apr 29 17:09:37 2025: BS 111 completed
Tue Apr 29 17:09:53 2025: BS 112 completed
Tue Apr 29 17:10:10 2025: BS 113 completed
Tue Apr 29 17:10:26 2025: BS 114 completed
Tue Apr 29 17:10:43 2025: BS 115 completed
Tue Apr 29 17:10:59 2025: BS 116 completed
Tue Apr 29 17:11:15 2025: BS 117 completed
Tue Apr 29 17:11:32 2025: BS 118 completed
Tue Apr 29 17:11:48 2025: BS 119 completed
Tue Apr 29 17:12:05 2025: BS 120 completed
Tue Apr 29 17:12:21 2025: BS 121 completed
Tue Apr 29 17:12:37 2025: BS 122 completed
Tue Apr 29 17:12:54 2025: BS 123 completed
Tue Apr 29 17:13:10 2025: BS 124 completed
Tue Apr 29 17:13:27 2025: BS 125 completed
Tue Apr 29 17:13:43 2025: BS 126 completed
Tue Apr 29 17:13:59 2025: BS 127 completed
Tue Apr 29 17:14:16 2025: BS 128 completed
Tue Apr 29 17:14:32 2025: BS 129 completed
Tue Apr 29 17:14:48 2025: BS 130 completed
Tue Apr 29 17:15:05 2025: BS 131 completed
Tue Apr 29 17:15:21 2025: BS 132 completed
Tue Apr 29 17:15:38 2025: BS 133 completed
Tue Apr 29 17:15:54 2025: BS 134 completed
Tue Apr 29 17:16:10 2025: BS 135 completed
Tue Apr 29 17:16:27 2025: BS 136 completed
Tue Apr 29 17:16:43 2025: BS 137 completed
Tue Apr 29 17:17:00 2025: BS 138 completed
Tue Apr 29 17:17:16 2025: BS 139 completed
Tue Apr 29 17:17:32 2025: BS 140 completed
Tue Apr 29 17:17:49 2025: BS 141 completed
Tue Apr 29 17:18:05 2025: BS 142 completed
Tue Apr 29 17:18:22 2025: BS 143 completed
Tue Apr 29 17:18:38 2025: BS 144 completed
Tue Apr 29 17:18:54 2025: BS 145 completed
Tue Apr 29 17:19:11 2025: BS 146 completed
Tue Apr 29 17:19:27 2025: BS 147 completed
Tue Apr 29 17:19:43 2025: BS 148 completed
Tue Apr 29 17:20:00 2025: BS 149 completed
Tue Apr 29 17:20:16 2025: BS 150 completed
Tue Apr 29 17:20:33 2025: BS 151 completed
Tue Apr 29 17:20:49 2025: BS 152 completed
Tue Apr 29 17:21:05 2025: BS 153 completed
Tue Apr 29 17:21:22 2025: BS 154 completed
Tue Apr 29 17:21:38 2025: BS 155 completed
Tue Apr 29 17:21:55 2025: BS 156 completed
Tue Apr 29 17:22:11 2025: BS 157 completed
Tue Apr 29 17:22:27 2025: BS 158 completed
Tue Apr 29 17:22:44 2025: BS 159 completed
Tue Apr 29 17:23:00 2025: BS 160 completed
Tue Apr 29 17:23:17 2025: BS 161 completed
Tue Apr 29 17:23:33 2025: BS 162 completed
Tue Apr 29 17:23:49 2025: BS 163 completed
Tue Apr 29 17:24:06 2025: BS 164 completed
Tue Apr 29 17:24:22 2025: BS 165 completed
Tue Apr 29 17:24:38 2025: BS 166 completed
Tue Apr 29 17:24:55 2025: BS 167 completed
Tue Apr 29 17:25:11 2025: BS 168 completed
Tue Apr 29 17:25:28 2025: BS 169 completed
Tue Apr 29 17:25:44 2025: BS 170 completed
Tue Apr 29 17:26:00 2025: BS 171 completed
Tue Apr 29 17:26:17 2025: BS 172 completed
Tue Apr 29 17:26:33 2025: BS 173 completed
Tue Apr 29 17:26:50 2025: BS 174 completed
Tue Apr 29 17:27:06 2025: BS 175 completed
Tue Apr 29 17:27:22 2025: BS 176 completed
Tue Apr 29 17:27:39 2025: BS 177 completed
Tue Apr 29 17:27:55 2025: BS 178 completed
Tue Apr 29 17:28:12 2025: BS 179 completed
Tue Apr 29 17:28:28 2025: BS 180 completed
Tue Apr 29 17:28:44 2025: BS 181 completed
Tue Apr 29 17:29:01 2025: BS 182 completed
Tue Apr 29 17:29:17 2025: BS 183 completed
Tue Apr 29 17:29:33 2025: BS 184 completed
Tue Apr 29 17:29:50 2025: BS 185 completed
Tue Apr 29 17:30:06 2025: BS 186 completed
Tue Apr 29 17:30:23 2025: BS 187 completed
Tue Apr 29 17:30:39 2025: BS 188 completed
Tue Apr 29 17:30:55 2025: BS 189 completed
Tue Apr 29 17:31:12 2025: BS 190 completed
Tue Apr 29 17:31:28 2025: BS 191 completed
Tue Apr 29 17:31:45 2025: BS 192 completed
Tue Apr 29 17:32:01 2025: BS 193 completed
Tue Apr 29 17:32:17 2025: BS 194 completed
Tue Apr 29 17:32:34 2025: BS 195 completed
Tue Apr 29 17:32:50 2025: BS 196 completed
Tue Apr 29 17:33:07 2025: BS 197 completed
Tue Apr 29 17:33:23 2025: BS 198 completed
Tue Apr 29 17:33:39 2025: BS 199 completed
Tue Apr 29 17:33:56 2025: BS 200 completed
Tue Apr 29 17:34:12 2025: BS 201 completed
Tue Apr 29 17:34:28 2025: BS 202 completed
Tue Apr 29 17:34:45 2025: BS 203 completed
Tue Apr 29 17:35:01 2025: BS 204 completed
Tue Apr 29 17:35:18 2025: BS 205 completed
Tue Apr 29 17:35:34 2025: BS 206 completed
Tue Apr 29 17:35:50 2025: BS 207 completed
Tue Apr 29 17:36:07 2025: BS 208 completed
Tue Apr 29 17:36:23 2025: BS 209 completed
Tue Apr 29 17:36:40 2025: BS 210 completed
Tue Apr 29 17:36:56 2025: BS 211 completed
Tue Apr 29 17:37:12 2025: BS 212 completed
Tue Apr 29 17:37:29 2025: BS 213 completed
Tue Apr 29 17:37:45 2025: BS 214 completed
Tue Apr 29 17:38:02 2025: BS 215 completed
Tue Apr 29 17:38:18 2025: BS 216 completed
Tue Apr 29 17:38:34 2025: BS 217 completed
Tue Apr 29 17:38:51 2025: BS 218 completed
Tue Apr 29 17:39:07 2025: BS 219 completed
Tue Apr 29 17:39:23 2025: BS 220 completed
Tue Apr 29 17:39:40 2025: BS 221 completed
Tue Apr 29 17:39:56 2025: BS 222 completed
Tue Apr 29 17:40:13 2025: BS 223 completed
Tue Apr 29 17:40:29 2025: BS 224 completed
Tue Apr 29 17:40:45 2025: BS 225 completed
Tue Apr 29 17:41:02 2025: BS 226 completed
Tue Apr 29 17:41:18 2025: BS 227 completed
Tue Apr 29 17:41:35 2025: BS 228 completed
Tue Apr 29 17:41:51 2025: BS 229 completed
Tue Apr 29 17:42:07 2025: BS 230 completed
Tue Apr 29 17:42:24 2025: BS 231 completed
Tue Apr 29 17:42:40 2025: BS 232 completed
Tue Apr 29 17:42:57 2025: BS 233 completed
Tue Apr 29 17:43:13 2025: BS 234 completed
Tue Apr 29 17:43:29 2025: BS 235 completed
Tue Apr 29 17:43:46 2025: BS 236 completed
Tue Apr 29 17:44:02 2025: BS 237 completed
Tue Apr 29 17:44:18 2025: BS 238 completed
Tue Apr 29 17:44:35 2025: BS 239 completed
Tue Apr 29 17:44:51 2025: BS 240 completed
Tue Apr 29 17:45:08 2025: BS 241 completed
Tue Apr 29 17:45:24 2025: BS 242 completed
Tue Apr 29 17:45:40 2025: BS 243 completed
Tue Apr 29 17:45:57 2025: BS 244 completed
Tue Apr 29 17:46:13 2025: BS 245 completed
Tue Apr 29 17:46:30 2025: BS 246 completed
Tue Apr 29 17:46:46 2025: BS 247 completed
Tue Apr 29 17:47:02 2025: BS 248 completed
Tue Apr 29 17:47:19 2025: BS 249 completed
