# Supplementary material for: Photochemical Flow Synthesis of Trisubstituted Oxazoles Enabled by High-Power UV–B LED Modules
Source: Org Lett. 2025 Sep 4;27(36):10152–6. doi: 10.1021/acs.orglett.5c03241 (PMC12442076; doi:10.1021/acs.orglett.5c03241)
Supplement: Supplementary file 1 [file ol5c03241_si_001.zip › FID Publication/1r/RC-3-D-73A-P_gHMBCAD_20250429_01.fid/log]

Tue Apr 29 17:56:47 2025: Experiment started
Tue Apr 29 17:57:31 2025: BS 1 completed
Tue Apr 29 17:57:34 2025: BS 1 completed
Tue Apr 29 17:57:36 2025: BS 1 completed
Tue Apr 29 17:57:39 2025: BS 1 completed
Tue Apr 29 17:57:41 2025: BS 1 completed
Tue Apr 29 17:57:44 2025: BS 1 completed
Tue Apr 29 17:57:46 2025: BS 1 completed
Tue Apr 29 17:57:48 2025: BS 1 completed
Tue Apr 29 17:57:51 2025: BS 1 completed
Tue Apr 29 17:57:53 2025: BS 1 completed
Tue Apr 29 17:57:56 2025: BS 1 completed
Tue Apr 29 17:57:58 2025: BS 1 completed
Tue Apr 29 17:58:01 2025: BS 1 completed
Tue Apr 29 17:58:03 2025: BS 1 completed
Tue Apr 29 17:58:06 2025: BS 1 completed
Tue Apr 29 17:58:08 2025: BS 1 completed
Tue Apr 29 17:58:11 2025: BS 1 completed
Tue Apr 29 17:58:13 2025: BS 1 completed
Tue Apr 29 17:58:16 2025: BS 1 completed
Tue Apr 29 17:58:18 2025: BS 1 completed
Tue Apr 29 17:58:20 2025: BS 1 completed
Tue Apr 29 17:58:23 2025: BS 1 completed
Tue Apr 29 17:58:25 2025: BS 1 completed
Tue Apr 29 17:58:28 2025: BS 1 completed
Tue Apr 29 17:58:30 2025: BS 1 completed
Tue Apr 29 17:58:33 2025: BS 1 completed
Tue Apr 29 17:58:35 2025: BS 1 completed
Tue Apr 29 17:58:38 2025: BS 1 completed
Tue Apr 29 17:58:40 2025: BS 1 completed
Tue Apr 29 17:58:43 2025: BS 1 completed
Tue Apr 29 17:58:45 2025: BS 1 completed
Tue Apr 29 17:58:48 2025: BS 1 completed
Tue Apr 29 17:58:50 2025: BS 1 completed
Tue Apr 29 17:58:53 2025: BS 1 completed
Tue Apr 29 17:58:55 2025: BS 1 completed
Tue Apr 29 17:58:57 2025: BS 1 completed
Tue Apr 29 17:59:00 2025: BS 1 completed
Tue Apr 29 17:59:02 2025: BS 1 completed
Tue Apr 29 17:59:05 2025: BS 1 completed
Tue Apr 29 17:59:07 2025: BS 1 completed
Tue Apr 29 17:59:10 2025: BS 1 completed
Tue Apr 29 17:59:12 2025: BS 1 completed
Tue Apr 29 17:59:15 2025: BS 1 completed
Tue Apr 29 17:59:17 2025: BS 1 completed
Tue Apr 29 17:59:20 2025: BS 1 completed
Tue Apr 29 17:59:22 2025: BS 1 completed
Tue Apr 29 17:59:25 2025: BS 1 completed
Tue Apr 29 17:59:27 2025: BS 1 completed
Tue Apr 29 17:59:29 2025: BS 1 completed
Tue Apr 29 17:59:32 2025: BS 1 completed
Tue Apr 29 17:59:34 2025: BS 1 completed
Tue Apr 29 17:59:37 2025: BS 1 completed
Tue Apr 29 17:59:39 2025: BS 1 completed
Tue Apr 29 17:59:42 2025: BS 1 completed
Tue Apr 29 17:59:44 2025: BS 1 completed
Tue Apr 29 17:59:47 2025: BS 1 completed
Tue Apr 29 17:59:49 2025: BS 1 completed
Tue Apr 29 17:59:52 2025: BS 1 completed
Tue Apr 29 17:59:54 2025: BS 1 completed
Tue Apr 29 17:59:57 2025: BS 1 completed
Tue Apr 29 17:59:59 2025: BS 1 completed
Tue Apr 29 18:00:02 2025: BS 1 completed
Tue Apr 29 18:00:04 2025: BS 1 completed
Tue Apr 29 18:00:06 2025: BS 1 completed
Tue Apr 29 18:00:09 2025: BS 1 completed
Tue Apr 29 18:00:11 2025: BS 1 completed
Tue Apr 29 18:00:14 2025: BS 1 completed
Tue Apr 29 18:00:16 2025: BS 1 completed
Tue Apr 29 18:00:19 2025: BS 1 completed
Tue Apr 29 18:00:21 2025: BS 1 completed
Tue Apr 29 18:00:24 2025: BS 1 completed
Tue Apr 29 18:00:26 2025: BS 1 completed
Tue Apr 29 18:00:29 2025: BS 1 completed
Tue Apr 29 18:00:31 2025: BS 1 completed
Tue Apr 29 18:00:34 2025: BS 1 completed
Tue Apr 29 18:00:36 2025: BS 1 completed
Tue Apr 29 18:00:39 2025: BS 1 completed
Tue Apr 29 18:00:41 2025: BS 1 completed
Tue Apr 29 18:00:43 2025: BS 1 completed
Tue Apr 29 18:00:46 2025: BS 1 completed
Tue Apr 29 18:00:48 2025: BS 1 completed
Tue Apr 29 18:00:51 2025: BS 1 completed
Tue Apr 29 18:00:53 2025: BS 1 completed
Tue Apr 29 18:00:56 2025: BS 1 completed
Tue Apr 29 18:00:58 2025: BS 1 completed
Tue Apr 29 18:01:01 2025: BS 1 completed
Tue Apr 29 18:01:03 2025: BS 1 completed
Tue Apr 29 18:01:06 2025: BS 1 completed
Tue Apr 29 18:01:08 2025: BS 1 completed
Tue Apr 29 18:01:11 2025: BS 1 completed
Tue Apr 29 18:01:13 2025: BS 1 completed
Tue Apr 29 18:01:16 2025: BS 1 completed
Tue Apr 29 18:01:18 2025: BS 1 completed
Tue Apr 29 18:01:20 2025: BS 1 completed
Tue Apr 29 18:01:23 2025: BS 1 completed
Tue Apr 29 18:01:25 2025: BS 1 completed
Tue Apr 29 18:01:28 2025: BS 1 completed
Tue Apr 29 18:01:30 2025: BS 1 completed
Tue Apr 29 18:01:33 2025: BS 1 completed
Tue Apr 29 18:01:35 2025: BS 1 completed
Tue Apr 29 18:01:38 2025: BS 1 completed
Tue Apr 29 18:01:40 2025: BS 1 completed
Tue Apr 29 18:01:43 2025: BS 1 completed
Tue Apr 29 18:01:45 2025: BS 1 completed
Tue Apr 29 18:01:48 2025: BS 1 completed
Tue Apr 29 18:01:50 2025: BS 1 completed
Tue Apr 29 18:01:53 2025: BS 1 completed
Tue Apr 29 18:01:55 2025: BS 1 completed
Tue Apr 29 18:01:57 2025: BS 1 completed
Tue Apr 29 18:02:00 2025: BS 1 completed
Tue Apr 29 18:02:02 2025: BS 1 completed
Tue Apr 29 18:02:05 2025: BS 1 completed
Tue Apr 29 18:02:07 2025: BS 1 completed
Tue Apr 29 18:02:10 2025: BS 1 completed
Tue Apr 29 18:02:12 2025: BS 1 completed
Tue Apr 29 18:02:15 2025: BS 1 completed
Tue Apr 29 18:02:17 2025: BS 1 completed
Tue Apr 29 18:02:20 2025: BS 1 completed
Tue Apr 29 18:02:22 2025: BS 1 completed
Tue Apr 29 18:02:25 2025: BS 1 completed
Tue Apr 29 18:02:27 2025: BS 1 completed
Tue Apr 29 18:02:30 2025: BS 1 completed
Tue Apr 29 18:02:32 2025: BS 1 completed
Tue Apr 29 18:02:34 2025: BS 1 completed
Tue Apr 29 18:02:37 2025: BS 1 completed
Tue Apr 29 18:02:39 2025: BS 1 completed
Tue Apr 29 18:02:42 2025: BS 1 completed
Tue Apr 29 18:02:44 2025: BS 1 completed
Tue Apr 29 18:02:47 2025: BS 1 completed
Tue Apr 29 18:02:49 2025: BS 1 completed
Tue Apr 29 18:02:52 2025: BS 1 completed
Tue Apr 29 18:02:54 2025: BS 1 completed
Tue Apr 29 18:02:57 2025: BS 1 completed
Tue Apr 29 18:02:59 2025: BS 1 completed
Tue Apr 29 18:03:02 2025: BS 1 completed
Tue Apr 29 18:03:04 2025: BS 1 completed
Tue Apr 29 18:03:07 2025: BS 1 completed
Tue Apr 29 18:03:09 2025: BS 1 completed
Tue Apr 29 18:03:11 2025: BS 1 completed
Tue Apr 29 18:03:14 2025: BS 1 completed
Tue Apr 29 18:03:16 2025: BS 1 completed
Tue Apr 29 18:03:19 2025: BS 1 completed
Tue Apr 29 18:03:21 2025: BS 1 completed
Tue Apr 29 18:03:24 2025: BS 1 completed
Tue Apr 29 18:03:26 2025: BS 1 completed
Tue Apr 29 18:03:29 2025: BS 1 completed
Tue Apr 29 18:03:31 2025: BS 1 completed
Tue Apr 29 18:03:34 2025: BS 1 completed
Tue Apr 29 18:03:36 2025: BS 1 completed
Tue Apr 29 18:03:39 2025: BS 1 completed
Tue Apr 29 18:03:41 2025: BS 1 completed
Tue Apr 29 18:03:44 2025: BS 1 completed
Tue Apr 29 18:03:46 2025: BS 1 completed
Tue Apr 29 18:03:48 2025: BS 1 completed
Tue Apr 29 18:03:51 2025: BS 1 completed
Tue Apr 29 18:03:53 2025: BS 1 completed
Tue Apr 29 18:03:56 2025: BS 1 completed
Tue Apr 29 18:03:58 2025: BS 1 completed
Tue Apr 29 18:04:01 2025: BS 1 completed
Tue Apr 29 18:04:03 2025: BS 1 completed
Tue Apr 29 18:04:06 2025: BS 1 completed
Tue Apr 29 18:04:08 2025: BS 1 completed
Tue Apr 29 18:04:11 2025: BS 1 completed
Tue Apr 29 18:04:13 2025: BS 1 completed
Tue Apr 29 18:04:16 2025: BS 1 completed
Tue Apr 29 18:04:18 2025: BS 1 completed
Tue Apr 29 18:04:21 2025: BS 1 completed
Tue Apr 29 18:04:23 2025: BS 1 completed
Tue Apr 29 18:04:26 2025: BS 1 completed
Tue Apr 29 18:04:28 2025: BS 1 completed
Tue Apr 29 18:04:30 2025: BS 1 completed
Tue Apr 29 18:04:33 2025: BS 1 completed
Tue Apr 29 18:04:35 2025: BS 1 completed
Tue Apr 29 18:04:38 2025: BS 1 completed
Tue Apr 29 18:04:40 2025: BS 1 completed
Tue Apr 29 18:04:43 2025: BS 1 completed
Tue Apr 29 18:04:45 2025: BS 1 completed
Tue Apr 29 18:04:48 2025: BS 1 completed
Tue Apr 29 18:04:50 2025: BS 1 completed
Tue Apr 29 18:04:53 2025: BS 1 completed
Tue Apr 29 18:04:55 2025: BS 1 completed
Tue Apr 29 18:04:58 2025: BS 1 completed
Tue Apr 29 18:05:00 2025: BS 1 completed
Tue Apr 29 18:05:03 2025: BS 1 completed
Tue Apr 29 18:05:05 2025: BS 1 completed
Tue Apr 29 18:05:08 2025: BS 1 completed
Tue Apr 29 18:05:10 2025: BS 1 completed
Tue Apr 29 18:05:12 2025: BS 1 completed
Tue Apr 29 18:05:15 2025: BS 1 completed
Tue Apr 29 18:05:17 2025: BS 1 completed
Tue Apr 29 18:05:20 2025: BS 1 completed
Tue Apr 29 18:05:22 2025: BS 1 completed
Tue Apr 29 18:05:25 2025: BS 1 completed
Tue Apr 29 18:05:27 2025: BS 1 completed
Tue Apr 29 18:05:30 2025: BS 1 completed
Tue Apr 29 18:05:32 2025: BS 1 completed
Tue Apr 29 18:05:35 2025: BS 1 completed
Tue Apr 29 18:05:37 2025: BS 1 completed
Tue Apr 29 18:05:40 2025: BS 1 completed
Tue Apr 29 18:05:42 2025: BS 1 completed
Tue Apr 29 18:05:45 2025: BS 1 completed
Tue Apr 29 18:05:47 2025: BS 1 completed
Tue Apr 29 18:05:49 2025: BS 1 completed
Tue Apr 29 18:05:52 2025: BS 1 completed
Tue Apr 29 18:05:54 2025: BS 1 completed
Tue Apr 29 18:05:57 2025: BS 1 completed
Tue Apr 29 18:05:59 2025: BS 1 completed
Tue Apr 29 18:06:02 2025: BS 1 completed
Tue Apr 29 18:06:04 2025: BS 1 completed
Tue Apr 29 18:06:07 2025: BS 1 completed
Tue Apr 29 18:06:09 2025: BS 1 completed
Tue Apr 29 18:06:12 2025: BS 1 completed
Tue Apr 29 18:06:14 2025: BS 1 completed
Tue Apr 29 18:06:17 2025: BS 1 completed
Tue Apr 29 18:06:19 2025: BS 1 completed
Tue Apr 29 18:06:22 2025: BS 1 completed
Tue Apr 29 18:06:24 2025: BS 1 completed
Tue Apr 29 18:06:27 2025: BS 1 completed
Tue Apr 29 18:06:29 2025: BS 1 completed
Tue Apr 29 18:06:31 2025: BS 1 completed
Tue Apr 29 18:06:34 2025: BS 1 completed
Tue Apr 29 18:06:36 2025: BS 1 completed
Tue Apr 29 18:06:39 2025: BS 1 completed
Tue Apr 29 18:06:41 2025: BS 1 completed
Tue Apr 29 18:06:44 2025: BS 1 completed
Tue Apr 29 18:06:46 2025: BS 1 completed
Tue Apr 29 18:06:49 2025: BS 1 completed
Tue Apr 29 18:06:51 2025: BS 1 completed
Tue Apr 29 18:06:54 2025: BS 1 completed
Tue Apr 29 18:06:56 2025: BS 1 completed
Tue Apr 29 18:06:59 2025: BS 1 completed
Tue Apr 29 18:07:01 2025: BS 1 completed
Tue Apr 29 18:07:04 2025: BS 1 completed
Tue Apr 29 18:07:06 2025: BS 1 completed
Tue Apr 29 18:07:09 2025: BS 1 completed
Tue Apr 29 18:07:11 2025: BS 1 completed
Tue Apr 29 18:07:13 2025: BS 1 completed
Tue Apr 29 18:07:16 2025: BS 1 completed
Tue Apr 29 18:07:18 2025: BS 1 completed
Tue Apr 29 18:07:21 2025: BS 1 completed
Tue Apr 29 18:07:23 2025: BS 1 completed
Tue Apr 29 18:07:26 2025: BS 1 completed
Tue Apr 29 18:07:28 2025: BS 1 completed
Tue Apr 29 18:07:31 2025: BS 1 completed
Tue Apr 29 18:07:33 2025: BS 1 completed
Tue Apr 29 18:07:36 2025: BS 1 completed
Tue Apr 29 18:07:38 2025: BS 1 completed
Tue Apr 29 18:07:41 2025: BS 1 completed
Tue Apr 29 18:07:43 2025: BS 1 completed
Tue Apr 29 18:07:46 2025: BS 1 completed
Tue Apr 29 18:07:48 2025: BS 1 completed
Tue Apr 29 18:07:51 2025: BS 1 completed
Tue Apr 29 18:07:53 2025: BS 1 completed
Tue Apr 29 18:07:56 2025: BS 1 completed
Tue Apr 29 18:07:58 2025: BS 1 completed
Tue Apr 29 18:08:00 2025: BS 1 completed
Tue Apr 29 18:08:03 2025: BS 1 completed
Tue Apr 29 18:08:05 2025: BS 1 completed
Tue Apr 29 18:08:08 2025: BS 1 completed
Tue Apr 29 18:08:10 2025: BS 1 completed
Tue Apr 29 18:08:13 2025: BS 1 completed
Tue Apr 29 18:08:15 2025: BS 1 completed
Tue Apr 29 18:08:18 2025: BS 1 completed
Tue Apr 29 18:08:20 2025: BS 1 completed
Tue Apr 29 18:08:23 2025: BS 1 completed
Tue Apr 29 18:08:25 2025: BS 1 completed
Tue Apr 29 18:08:28 2025: BS 1 completed
Tue Apr 29 18:08:30 2025: BS 1 completed
Tue Apr 29 18:08:33 2025: BS 1 completed
Tue Apr 29 18:08:35 2025: BS 1 completed
Tue Apr 29 18:08:38 2025: BS 1 completed
Tue Apr 29 18:08:40 2025: BS 1 completed
Tue Apr 29 18:08:42 2025: BS 1 completed
Tue Apr 29 18:08:45 2025: BS 1 completed
Tue Apr 29 18:08:47 2025: BS 1 completed
Tue Apr 29 18:08:50 2025: BS 1 completed
Tue Apr 29 18:08:52 2025: BS 1 completed
Tue Apr 29 18:08:55 2025: BS 1 completed
Tue Apr 29 18:08:57 2025: BS 1 completed
Tue Apr 29 18:09:00 2025: BS 1 completed
Tue Apr 29 18:09:02 2025: BS 1 completed
Tue Apr 29 18:09:05 2025: BS 1 completed
Tue Apr 29 18:09:07 2025: BS 1 completed
Tue Apr 29 18:09:10 2025: BS 1 completed
Tue Apr 29 18:09:12 2025: BS 1 completed
Tue Apr 29 18:09:15 2025: BS 1 completed
Tue Apr 29 18:09:17 2025: BS 1 completed
Tue Apr 29 18:09:20 2025: BS 1 completed
Tue Apr 29 18:09:22 2025: BS 1 completed
Tue Apr 29 18:09:25 2025: BS 1 completed
Tue Apr 29 18:09:27 2025: BS 1 completed
Tue Apr 29 18:09:29 2025: BS 1 completed
Tue Apr 29 18:09:32 2025: BS 1 completed
Tue Apr 29 18:09:34 2025: BS 1 completed
Tue Apr 29 18:09:37 2025: BS 1 completed
Tue Apr 29 18:09:39 2025: BS 1 completed
Tue Apr 29 18:09:42 2025: BS 1 completed
Tue Apr 29 18:09:44 2025: BS 1 completed
Tue Apr 29 18:09:47 2025: BS 1 completed
Tue Apr 29 18:09:49 2025: BS 1 completed
Tue Apr 29 18:09:52 2025: BS 1 completed
Tue Apr 29 18:09:54 2025: BS 1 completed
Tue Apr 29 18:09:57 2025: BS 1 completed
Tue Apr 29 18:09:59 2025: BS 1 completed
Tue Apr 29 18:10:02 2025: BS 1 completed
Tue Apr 29 18:10:04 2025: BS 1 completed
Tue Apr 29 18:10:07 2025: BS 1 completed
Tue Apr 29 18:10:09 2025: BS 1 completed
Tue Apr 29 18:10:12 2025: BS 1 completed
Tue Apr 29 18:10:14 2025: BS 1 completed
Tue Apr 29 18:10:16 2025: BS 1 completed
Tue Apr 29 18:10:19 2025: BS 1 completed
Tue Apr 29 18:10:21 2025: BS 1 completed
Tue Apr 29 18:10:24 2025: BS 1 completed
Tue Apr 29 18:10:26 2025: BS 1 completed
Tue Apr 29 18:10:29 2025: BS 1 completed
Tue Apr 29 18:10:31 2025: BS 1 completed
Tue Apr 29 18:10:34 2025: BS 1 completed
Tue Apr 29 18:10:36 2025: BS 1 completed
Tue Apr 29 18:10:39 2025: BS 1 completed
Tue Apr 29 18:10:41 2025: BS 1 completed
Tue Apr 29 18:10:44 2025: BS 1 completed
Tue Apr 29 18:10:46 2025: BS 1 completed
Tue Apr 29 18:10:49 2025: BS 1 completed
Tue Apr 29 18:10:51 2025: BS 1 completed
Tue Apr 29 18:10:54 2025: BS 1 completed
Tue Apr 29 18:10:56 2025: BS 1 completed
Tue Apr 29 18:10:59 2025: BS 1 completed
Tue Apr 29 18:11:01 2025: BS 1 completed
Tue Apr 29 18:11:03 2025: BS 1 completed
Tue Apr 29 18:11:06 2025: BS 1 completed
Tue Apr 29 18:11:08 2025: BS 1 completed
Tue Apr 29 18:11:11 2025: BS 1 completed
Tue Apr 29 18:11:13 2025: BS 1 completed
Tue Apr 29 18:11:16 2025: BS 1 completed
Tue Apr 29 18:11:18 2025: BS 1 completed
Tue Apr 29 18:11:21 2025: BS 1 completed
Tue Apr 29 18:11:23 2025: BS 1 completed
Tue Apr 29 18:11:26 2025: BS 1 completed
Tue Apr 29 18:11:28 2025: BS 1 completed
Tue Apr 29 18:11:31 2025: BS 1 completed
Tue Apr 29 18:11:33 2025: BS 1 completed
Tue Apr 29 18:11:36 2025: BS 1 completed
Tue Apr 29 18:11:38 2025: BS 1 completed
Tue Apr 29 18:11:41 2025: BS 1 completed
Tue Apr 29 18:11:43 2025: BS 1 completed
Tue Apr 29 18:11:46 2025: BS 1 completed
Tue Apr 29 18:11:48 2025: BS 1 completed
Tue Apr 29 18:11:50 2025: BS 1 completed
Tue Apr 29 18:11:53 2025: BS 1 completed
Tue Apr 29 18:11:55 2025: BS 1 completed
Tue Apr 29 18:11:58 2025: BS 1 completed
Tue Apr 29 18:12:00 2025: BS 1 completed
Tue Apr 29 18:12:03 2025: BS 1 completed
Tue Apr 29 18:12:05 2025: BS 1 completed
Tue Apr 29 18:12:08 2025: BS 1 completed
Tue Apr 29 18:12:10 2025: BS 1 completed
Tue Apr 29 18:12:13 2025: BS 1 completed
Tue Apr 29 18:12:15 2025: BS 1 completed
Tue Apr 29 18:12:18 2025: BS 1 completed
Tue Apr 29 18:12:20 2025: BS 1 completed
Tue Apr 29 18:12:23 2025: BS 1 completed
Tue Apr 29 18:12:25 2025: BS 1 completed
Tue Apr 29 18:12:28 2025: BS 1 completed
Tue Apr 29 18:12:30 2025: BS 1 completed
Tue Apr 29 18:12:33 2025: BS 1 completed
Tue Apr 29 18:12:35 2025: BS 1 completed
Tue Apr 29 18:12:38 2025: BS 1 completed
Tue Apr 29 18:12:40 2025: BS 1 completed
Tue Apr 29 18:12:42 2025: BS 1 completed
Tue Apr 29 18:12:45 2025: BS 1 completed
Tue Apr 29 18:12:47 2025: BS 1 completed
Tue Apr 29 18:12:50 2025: BS 1 completed
Tue Apr 29 18:12:52 2025: BS 1 completed
Tue Apr 29 18:12:55 2025: BS 1 completed
Tue Apr 29 18:12:57 2025: BS 1 completed
Tue Apr 29 18:13:00 2025: BS 1 completed
Tue Apr 29 18:13:02 2025: BS 1 completed
Tue Apr 29 18:13:05 2025: BS 1 completed
Tue Apr 29 18:13:07 2025: BS 1 completed
Tue Apr 29 18:13:10 2025: BS 1 completed
Tue Apr 29 18:13:12 2025: BS 1 completed
Tue Apr 29 18:13:15 2025: BS 1 completed
Tue Apr 29 18:13:17 2025: BS 1 completed
Tue Apr 29 18:13:20 2025: BS 1 completed
Tue Apr 29 18:13:22 2025: BS 1 completed
Tue Apr 29 18:13:25 2025: BS 1 completed
Tue Apr 29 18:13:27 2025: BS 1 completed
Tue Apr 29 18:13:30 2025: BS 1 completed
Tue Apr 29 18:13:32 2025: BS 1 completed
Tue Apr 29 18:13:34 2025: BS 1 completed
Tue Apr 29 18:13:37 2025: BS 1 completed
Tue Apr 29 18:13:39 2025: BS 1 completed
Tue Apr 29 18:13:42 2025: BS 1 completed
Tue Apr 29 18:13:44 2025: BS 1 completed
Tue Apr 29 18:13:47 2025: BS 1 completed
Tue Apr 29 18:13:49 2025: BS 1 completed
Tue Apr 29 18:13:52 2025: BS 1 completed
Tue Apr 29 18:13:54 2025: BS 1 completed
Tue Apr 29 18:13:57 2025: BS 1 completed
Tue Apr 29 18:13:59 2025: BS 1 completed
Tue Apr 29 18:14:02 2025: BS 1 completed
Tue Apr 29 18:14:04 2025: BS 1 completed
Tue Apr 29 18:14:07 2025: BS 1 completed
Tue Apr 29 18:14:09 2025: BS 1 completed
Tue Apr 29 18:14:12 2025: BS 1 completed
Tue Apr 29 18:14:14 2025: BS 1 completed
Tue Apr 29 18:14:17 2025: BS 1 completed
Tue Apr 29 18:14:19 2025: BS 1 completed
Tue Apr 29 18:14:22 2025: BS 1 completed
Tue Apr 29 18:14:24 2025: BS 1 completed
Tue Apr 29 18:14:26 2025: BS 1 completed
Tue Apr 29 18:14:29 2025: BS 1 completed
Tue Apr 29 18:14:31 2025: BS 1 completed
Tue Apr 29 18:14:34 2025: BS 1 completed
Tue Apr 29 18:14:36 2025: BS 1 completed
Tue Apr 29 18:14:39 2025: BS 1 completed
Tue Apr 29 18:14:41 2025: BS 1 completed
Tue Apr 29 18:14:44 2025: BS 1 completed
Tue Apr 29 18:14:46 2025: BS 1 completed
Tue Apr 29 18:14:49 2025: BS 1 completed
Tue Apr 29 18:14:51 2025: BS 1 completed
Tue Apr 29 18:14:54 2025: BS 1 completed
Tue Apr 29 18:14:56 2025: BS 1 completed
Tue Apr 29 18:14:59 2025: BS 1 completed
Tue Apr 29 18:15:01 2025: BS 1 completed
Tue Apr 29 18:15:04 2025: BS 1 completed
Tue Apr 29 18:15:06 2025: BS 1 completed
Tue Apr 29 18:15:09 2025: BS 1 completed
Tue Apr 29 18:15:11 2025: BS 1 completed
Tue Apr 29 18:15:14 2025: BS 1 completed
Tue Apr 29 18:15:16 2025: BS 1 completed
Tue Apr 29 18:15:19 2025: BS 1 completed
Tue Apr 29 18:15:21 2025: BS 1 completed
Tue Apr 29 18:15:23 2025: BS 1 completed
Tue Apr 29 18:15:26 2025: BS 1 completed
Tue Apr 29 18:15:28 2025: BS 1 completed
Tue Apr 29 18:15:31 2025: BS 1 completed
Tue Apr 29 18:15:33 2025: BS 1 completed
Tue Apr 29 18:15:36 2025: BS 1 completed
Tue Apr 29 18:15:38 2025: BS 1 completed
Tue Apr 29 18:15:41 2025: BS 1 completed
Tue Apr 29 18:15:43 2025: BS 1 completed
Tue Apr 29 18:15:46 2025: BS 1 completed
Tue Apr 29 18:15:48 2025: BS 1 completed
Tue Apr 29 18:15:51 2025: BS 1 completed
Tue Apr 29 18:15:53 2025: BS 1 completed
Tue Apr 29 18:15:56 2025: BS 1 completed
Tue Apr 29 18:15:58 2025: BS 1 completed
Tue Apr 29 18:16:01 2025: BS 1 completed
Tue Apr 29 18:16:03 2025: BS 1 completed
Tue Apr 29 18:16:06 2025: BS 1 completed
Tue Apr 29 18:16:08 2025: BS 1 completed
Tue Apr 29 18:16:11 2025: BS 1 completed
Tue Apr 29 18:16:13 2025: BS 1 completed
Tue Apr 29 18:16:16 2025: BS 1 completed
Tue Apr 29 18:16:18 2025: BS 1 completed
Tue Apr 29 18:16:20 2025: BS 1 completed
Tue Apr 29 18:16:23 2025: BS 1 completed
Tue Apr 29 18:16:25 2025: BS 1 completed
Tue Apr 29 18:16:28 2025: BS 1 completed
Tue Apr 29 18:16:30 2025: BS 1 completed
Tue Apr 29 18:16:33 2025: BS 1 completed
Tue Apr 29 18:16:35 2025: BS 1 completed
Tue Apr 29 18:16:38 2025: BS 1 completed
Tue Apr 29 18:16:40 2025: BS 1 completed
Tue Apr 29 18:16:43 2025: BS 1 completed
Tue Apr 29 18:16:45 2025: BS 1 completed
Tue Apr 29 18:16:48 2025: BS 1 completed
Tue Apr 29 18:16:50 2025: BS 1 completed
Tue Apr 29 18:16:53 2025: BS 1 completed
Tue Apr 29 18:16:55 2025: BS 1 completed
Tue Apr 29 18:16:58 2025: BS 1 completed
Tue Apr 29 18:17:00 2025: BS 1 completed
Tue Apr 29 18:17:03 2025: BS 1 completed
Tue Apr 29 18:17:05 2025: BS 1 completed
Tue Apr 29 18:17:08 2025: BS 1 completed
Tue Apr 29 18:17:10 2025: BS 1 completed
Tue Apr 29 18:17:13 2025: BS 1 completed
Tue Apr 29 18:17:15 2025: BS 1 completed
Tue Apr 29 18:17:17 2025: BS 1 completed
Tue Apr 29 18:17:20 2025: BS 1 completed
Tue Apr 29 18:17:22 2025: BS 1 completed
Tue Apr 29 18:17:25 2025: BS 1 completed
Tue Apr 29 18:17:27 2025: BS 1 completed
Tue Apr 29 18:17:30 2025: BS 1 completed
Tue Apr 29 18:17:32 2025: BS 1 completed
Tue Apr 29 18:17:35 2025: BS 1 completed
Tue Apr 29 18:17:37 2025: BS 1 completed
Tue Apr 29 18:17:40 2025: BS 1 completed
Tue Apr 29 18:17:42 2025: BS 1 completed
Tue Apr 29 18:17:45 2025: BS 1 completed
Tue Apr 29 18:17:47 2025: BS 1 completed
Tue Apr 29 18:17:50 2025: BS 1 completed
Tue Apr 29 18:17:52 2025: BS 1 completed
Tue Apr 29 18:17:55 2025: BS 1 completed
Tue Apr 29 18:17:57 2025: BS 1 completed
Tue Apr 29 18:18:00 2025: BS 1 completed
Tue Apr 29 18:18:02 2025: BS 1 completed
Tue Apr 29 18:18:05 2025: BS 1 completed
Tue Apr 29 18:18:07 2025: BS 1 completed
Tue Apr 29 18:18:10 2025: BS 1 completed
Tue Apr 29 18:18:12 2025: BS 1 completed
Tue Apr 29 18:18:15 2025: BS 1 completed
Tue Apr 29 18:18:17 2025: BS 1 completed
Tue Apr 29 18:18:19 2025: BS 1 completed
Tue Apr 29 18:18:22 2025: BS 1 completed
Tue Apr 29 18:18:24 2025: BS 1 completed
Tue Apr 29 18:18:27 2025: BS 1 completed
Tue Apr 29 18:18:29 2025: BS 1 completed
Tue Apr 29 18:18:32 2025: BS 1 completed
Tue Apr 29 18:18:34 2025: BS 1 completed
Tue Apr 29 18:18:37 2025: BS 2 completed
Tue Apr 29 18:18:39 2025: BS 2 completed
Tue Apr 29 18:18:42 2025: BS 2 completed
Tue Apr 29 18:18:44 2025: BS 2 completed
Tue Apr 29 18:18:47 2025: BS 2 completed
Tue Apr 29 18:18:49 2025: BS 2 completed
Tue Apr 29 18:18:52 2025: BS 2 completed
Tue Apr 29 18:18:54 2025: BS 2 completed
Tue Apr 29 18:18:57 2025: BS 2 completed
Tue Apr 29 18:18:59 2025: BS 2 completed
Tue Apr 29 18:19:01 2025: BS 2 completed
Tue Apr 29 18:19:04 2025: BS 2 completed
Tue Apr 29 18:19:06 2025: BS 2 completed
Tue Apr 29 18:19:09 2025: BS 2 completed
Tue Apr 29 18:19:11 2025: BS 2 completed
Tue Apr 29 18:19:14 2025: BS 2 completed
Tue Apr 29 18:19:16 2025: BS 2 completed
Tue Apr 29 18:19:19 2025: BS 2 completed
Tue Apr 29 18:19:21 2025: BS 2 completed
Tue Apr 29 18:19:24 2025: BS 2 completed
Tue Apr 29 18:19:26 2025: BS 2 completed
Tue Apr 29 18:19:29 2025: BS 2 completed
Tue Apr 29 18:19:31 2025: BS 2 completed
Tue Apr 29 18:19:33 2025: BS 2 completed
Tue Apr 29 18:19:36 2025: BS 2 completed
Tue Apr 29 18:19:38 2025: BS 2 completed
Tue Apr 29 18:19:41 2025: BS 2 completed
Tue Apr 29 18:19:43 2025: BS 2 completed
Tue Apr 29 18:19:46 2025: BS 2 completed
Tue Apr 29 18:19:48 2025: BS 2 completed
Tue Apr 29 18:19:51 2025: BS 2 completed
Tue Apr 29 18:19:53 2025: BS 2 completed
Tue Apr 29 18:19:56 2025: BS 2 completed
Tue Apr 29 18:19:58 2025: BS 2 completed
Tue Apr 29 18:20:01 2025: BS 2 completed
Tue Apr 29 18:20:03 2025: BS 2 completed
Tue Apr 29 18:20:06 2025: BS 2 completed
Tue Apr 29 18:20:08 2025: BS 2 completed
Tue Apr 29 18:20:10 2025: BS 2 completed
Tue Apr 29 18:20:13 2025: BS 2 completed
Tue Apr 29 18:20:15 2025: BS 2 completed
Tue Apr 29 18:20:18 2025: BS 2 completed
Tue Apr 29 18:20:20 2025: BS 2 completed
Tue Apr 29 18:20:23 2025: BS 2 completed
Tue Apr 29 18:20:25 2025: BS 2 completed
Tue Apr 29 18:20:28 2025: BS 2 completed
Tue Apr 29 18:20:30 2025: BS 2 completed
Tue Apr 29 18:20:33 2025: BS 2 completed
Tue Apr 29 18:20:35 2025: BS 2 completed
Tue Apr 29 18:20:38 2025: BS 2 completed
Tue Apr 29 18:20:40 2025: BS 2 completed
Tue Apr 29 18:20:43 2025: BS 2 completed
Tue Apr 29 18:20:45 2025: BS 2 completed
Tue Apr 29 18:20:47 2025: BS 2 completed
Tue Apr 29 18:20:50 2025: BS 2 completed
Tue Apr 29 18:20:52 2025: BS 2 completed
Tue Apr 29 18:20:55 2025: BS 2 completed
Tue Apr 29 18:20:57 2025: BS 2 completed
Tue Apr 29 18:21:00 2025: BS 2 completed
Tue Apr 29 18:21:02 2025: BS 2 completed
Tue Apr 29 18:21:05 2025: BS 2 completed
Tue Apr 29 18:21:07 2025: BS 2 completed
Tue Apr 29 18:21:10 2025: BS 2 completed
Tue Apr 29 18:21:12 2025: BS 2 completed
Tue Apr 29 18:21:15 2025: BS 2 completed
Tue Apr 29 18:21:17 2025: BS 2 completed
Tue Apr 29 18:21:19 2025: BS 2 completed
Tue Apr 29 18:21:22 2025: BS 2 completed
Tue Apr 29 18:21:24 2025: BS 2 completed
Tue Apr 29 18:21:27 2025: BS 2 completed
Tue Apr 29 18:21:29 2025: BS 2 completed
Tue Apr 29 18:21:32 2025: BS 2 completed
Tue Apr 29 18:21:34 2025: BS 2 completed
Tue Apr 29 18:21:37 2025: BS 2 completed
Tue Apr 29 18:21:39 2025: BS 2 completed
Tue Apr 29 18:21:42 2025: BS 2 completed
Tue Apr 29 18:21:44 2025: BS 2 completed
Tue Apr 29 18:21:47 2025: BS 2 completed
Tue Apr 29 18:21:49 2025: BS 2 completed
Tue Apr 29 18:21:52 2025: BS 2 completed
Tue Apr 29 18:21:54 2025: BS 2 completed
Tue Apr 29 18:21:56 2025: BS 2 completed
Tue Apr 29 18:21:59 2025: BS 2 completed
Tue Apr 29 18:22:01 2025: BS 2 completed
Tue Apr 29 18:22:04 2025: BS 2 completed
Tue Apr 29 18:22:06 2025: BS 2 completed
Tue Apr 29 18:22:09 2025: BS 2 completed
Tue Apr 29 18:22:11 2025: BS 2 completed
Tue Apr 29 18:22:14 2025: BS 2 completed
Tue Apr 29 18:22:16 2025: BS 2 completed
Tue Apr 29 18:22:19 2025: BS 2 completed
Tue Apr 29 18:22:21 2025: BS 2 completed
Tue Apr 29 18:22:24 2025: BS 2 completed
Tue Apr 29 18:22:26 2025: BS 2 completed
Tue Apr 29 18:22:29 2025: BS 2 completed
Tue Apr 29 18:22:31 2025: BS 2 completed
Tue Apr 29 18:22:33 2025: BS 2 completed
Tue Apr 29 18:22:36 2025: BS 2 completed
Tue Apr 29 18:22:38 2025: BS 2 completed
Tue Apr 29 18:22:41 2025: BS 2 completed
Tue Apr 29 18:22:43 2025: BS 2 completed
Tue Apr 29 18:22:46 2025: BS 2 completed
Tue Apr 29 18:22:48 2025: BS 2 completed
Tue Apr 29 18:22:51 2025: BS 2 completed
Tue Apr 29 18:22:53 2025: BS 2 completed
Tue Apr 29 18:22:56 2025: BS 2 completed
Tue Apr 29 18:22:58 2025: BS 2 completed
Tue Apr 29 18:23:01 2025: BS 2 completed
Tue Apr 29 18:23:03 2025: BS 2 completed
Tue Apr 29 18:23:06 2025: BS 2 completed
Tue Apr 29 18:23:08 2025: BS 2 completed
Tue Apr 29 18:23:10 2025: BS 2 completed
Tue Apr 29 18:23:13 2025: BS 2 completed
Tue Apr 29 18:23:15 2025: BS 2 completed
Tue Apr 29 18:23:18 2025: BS 2 completed
Tue Apr 29 18:23:20 2025: BS 2 completed
Tue Apr 29 18:23:23 2025: BS 2 completed
Tue Apr 29 18:23:25 2025: BS 2 completed
Tue Apr 29 18:23:28 2025: BS 2 completed
Tue Apr 29 18:23:30 2025: BS 2 completed
Tue Apr 29 18:23:33 2025: BS 2 completed
Tue Apr 29 18:23:35 2025: BS 2 completed
Tue Apr 29 18:23:38 2025: BS 2 completed
Tue Apr 29 18:23:40 2025: BS 2 completed
Tue Apr 29 18:23:43 2025: BS 2 completed
Tue Apr 29 18:23:45 2025: BS 2 completed
Tue Apr 29 18:23:47 2025: BS 2 completed
Tue Apr 29 18:23:50 2025: BS 2 completed
Tue Apr 29 18:23:52 2025: BS 2 completed
Tue Apr 29 18:23:55 2025: BS 2 completed
Tue Apr 29 18:23:57 2025: BS 2 completed
Tue Apr 29 18:24:00 2025: BS 2 completed
Tue Apr 29 18:24:02 2025: BS 2 completed
Tue Apr 29 18:24:05 2025: BS 2 completed
Tue Apr 29 18:24:07 2025: BS 2 completed
Tue Apr 29 18:24:10 2025: BS 2 completed
Tue Apr 29 18:24:12 2025: BS 2 completed
Tue Apr 29 18:24:15 2025: BS 2 completed
Tue Apr 29 18:24:17 2025: BS 2 completed
Tue Apr 29 18:24:20 2025: BS 2 completed
Tue Apr 29 18:24:22 2025: BS 2 completed
Tue Apr 29 18:24:25 2025: BS 2 completed
Tue Apr 29 18:24:27 2025: BS 2 completed
Tue Apr 29 18:24:29 2025: BS 2 completed
Tue Apr 29 18:24:32 2025: BS 2 completed
Tue Apr 29 18:24:34 2025: BS 2 completed
Tue Apr 29 18:24:37 2025: BS 2 completed
Tue Apr 29 18:24:39 2025: BS 2 completed
Tue Apr 29 18:24:42 2025: BS 2 completed
Tue Apr 29 18:24:44 2025: BS 2 completed
Tue Apr 29 18:24:47 2025: BS 2 completed
Tue Apr 29 18:24:49 2025: BS 2 completed
Tue Apr 29 18:24:52 2025: BS 2 completed
Tue Apr 29 18:24:54 2025: BS 2 completed
Tue Apr 29 18:24:57 2025: BS 2 completed
Tue Apr 29 18:24:59 2025: BS 2 completed
Tue Apr 29 18:25:02 2025: BS 2 completed
Tue Apr 29 18:25:04 2025: BS 2 completed
Tue Apr 29 18:25:06 2025: BS 2 completed
Tue Apr 29 18:25:09 2025: BS 2 completed
Tue Apr 29 18:25:11 2025: BS 2 completed
Tue Apr 29 18:25:14 2025: BS 2 completed
Tue Apr 29 18:25:16 2025: BS 2 completed
Tue Apr 29 18:25:19 2025: BS 2 completed
Tue Apr 29 18:25:21 2025: BS 2 completed
Tue Apr 29 18:25:24 2025: BS 2 completed
Tue Apr 29 18:25:26 2025: BS 2 completed
Tue Apr 29 18:25:29 2025: BS 2 completed
Tue Apr 29 18:25:31 2025: BS 2 completed
Tue Apr 29 18:25:34 2025: BS 2 completed
Tue Apr 29 18:25:36 2025: BS 2 completed
Tue Apr 29 18:25:39 2025: BS 2 completed
Tue Apr 29 18:25:41 2025: BS 2 completed
Tue Apr 29 18:25:44 2025: BS 2 completed
Tue Apr 29 18:25:46 2025: BS 2 completed
Tue Apr 29 18:25:48 2025: BS 2 completed
Tue Apr 29 18:25:51 2025: BS 2 completed
Tue Apr 29 18:25:53 2025: BS 2 completed
Tue Apr 29 18:25:56 2025: BS 2 completed
Tue Apr 29 18:25:58 2025: BS 2 completed
Tue Apr 29 18:26:01 2025: BS 2 completed
Tue Apr 29 18:26:03 2025: BS 2 completed
Tue Apr 29 18:26:06 2025: BS 2 completed
Tue Apr 29 18:26:08 2025: BS 2 completed
Tue Apr 29 18:26:11 2025: BS 2 completed
Tue Apr 29 18:26:13 2025: BS 2 completed
Tue Apr 29 18:26:16 2025: BS 2 completed
Tue Apr 29 18:26:18 2025: BS 2 completed
Tue Apr 29 18:26:21 2025: BS 2 completed
Tue Apr 29 18:26:23 2025: BS 2 completed
Tue Apr 29 18:26:25 2025: BS 2 completed
Tue Apr 29 18:26:28 2025: BS 2 completed
Tue Apr 29 18:26:30 2025: BS 2 completed
Tue Apr 29 18:26:33 2025: BS 2 completed
Tue Apr 29 18:26:35 2025: BS 2 completed
Tue Apr 29 18:26:38 2025: BS 2 completed
Tue Apr 29 18:26:40 2025: BS 2 completed
Tue Apr 29 18:26:43 2025: BS 2 completed
Tue Apr 29 18:26:45 2025: BS 2 completed
Tue Apr 29 18:26:48 2025: BS 2 completed
Tue Apr 29 18:26:50 2025: BS 2 completed
Tue Apr 29 18:26:53 2025: BS 2 completed
Tue Apr 29 18:26:55 2025: BS 2 completed
Tue Apr 29 18:26:58 2025: BS 2 completed
Tue Apr 29 18:27:00 2025: BS 2 completed
Tue Apr 29 18:27:03 2025: BS 2 completed
Tue Apr 29 18:27:05 2025: BS 2 completed
Tue Apr 29 18:27:07 2025: BS 2 completed
Tue Apr 29 18:27:10 2025: BS 2 completed
Tue Apr 29 18:27:12 2025: BS 2 completed
Tue Apr 29 18:27:15 2025: BS 2 completed
Tue Apr 29 18:27:17 2025: BS 2 completed
Tue Apr 29 18:27:20 2025: BS 2 completed
Tue Apr 29 18:27:22 2025: BS 2 completed
Tue Apr 29 18:27:25 2025: BS 2 completed
Tue Apr 29 18:27:27 2025: BS 2 completed
Tue Apr 29 18:27:30 2025: BS 2 completed
Tue Apr 29 18:27:32 2025: BS 2 completed
Tue Apr 29 18:27:35 2025: BS 2 completed
Tue Apr 29 18:27:37 2025: BS 2 completed
Tue Apr 29 18:27:40 2025: BS 2 completed
Tue Apr 29 18:27:42 2025: BS 2 completed
Tue Apr 29 18:27:45 2025: BS 2 completed
Tue Apr 29 18:27:47 2025: BS 2 completed
Tue Apr 29 18:27:49 2025: BS 2 completed
Tue Apr 29 18:27:52 2025: BS 2 completed
Tue Apr 29 18:27:54 2025: BS 2 completed
Tue Apr 29 18:27:57 2025: BS 2 completed
Tue Apr 29 18:27:59 2025: BS 2 completed
Tue Apr 29 18:28:02 2025: BS 2 completed
Tue Apr 29 18:28:04 2025: BS 2 completed
Tue Apr 29 18:28:07 2025: BS 2 completed
Tue Apr 29 18:28:09 2025: BS 2 completed
Tue Apr 29 18:28:12 2025: BS 2 completed
Tue Apr 29 18:28:14 2025: BS 2 completed
Tue Apr 29 18:28:17 2025: BS 2 completed
Tue Apr 29 18:28:19 2025: BS 2 completed
Tue Apr 29 18:28:22 2025: BS 2 completed
Tue Apr 29 18:28:24 2025: BS 2 completed
Tue Apr 29 18:28:27 2025: BS 2 completed
Tue Apr 29 18:28:29 2025: BS 2 completed
Tue Apr 29 18:28:31 2025: BS 2 completed
Tue Apr 29 18:28:34 2025: BS 2 completed
Tue Apr 29 18:28:36 2025: BS 2 completed
Tue Apr 29 18:28:39 2025: BS 2 completed
Tue Apr 29 18:28:41 2025: BS 2 completed
Tue Apr 29 18:28:44 2025: BS 2 completed
Tue Apr 29 18:28:46 2025: BS 2 completed
Tue Apr 29 18:28:49 2025: BS 2 completed
Tue Apr 29 18:28:51 2025: BS 2 completed
Tue Apr 29 18:28:54 2025: BS 2 completed
Tue Apr 29 18:28:56 2025: BS 2 completed
Tue Apr 29 18:28:59 2025: BS 2 completed
Tue Apr 29 18:29:01 2025: BS 2 completed
Tue Apr 29 18:29:04 2025: BS 2 completed
Tue Apr 29 18:29:06 2025: BS 2 completed
Tue Apr 29 18:29:09 2025: BS 2 completed
Tue Apr 29 18:29:11 2025: BS 2 completed
Tue Apr 29 18:29:14 2025: BS 2 completed
Tue Apr 29 18:29:16 2025: BS 2 completed
Tue Apr 29 18:29:18 2025: BS 2 completed
Tue Apr 29 18:29:21 2025: BS 2 completed
Tue Apr 29 18:29:23 2025: BS 2 completed
Tue Apr 29 18:29:26 2025: BS 2 completed
Tue Apr 29 18:29:28 2025: BS 2 completed
Tue Apr 29 18:29:31 2025: BS 2 completed
Tue Apr 29 18:29:33 2025: BS 2 completed
Tue Apr 29 18:29:36 2025: BS 2 completed
Tue Apr 29 18:29:38 2025: BS 2 completed
Tue Apr 29 18:29:41 2025: BS 2 completed
Tue Apr 29 18:29:43 2025: BS 2 completed
Tue Apr 29 18:29:46 2025: BS 2 completed
Tue Apr 29 18:29:48 2025: BS 2 completed
Tue Apr 29 18:29:51 2025: BS 2 completed
Tue Apr 29 18:29:53 2025: BS 2 completed
Tue Apr 29 18:29:56 2025: BS 2 completed
Tue Apr 29 18:29:58 2025: BS 2 completed
Tue Apr 29 18:30:00 2025: BS 2 completed
Tue Apr 29 18:30:03 2025: BS 2 completed
Tue Apr 29 18:30:05 2025: BS 2 completed
Tue Apr 29 18:30:08 2025: BS 2 completed
Tue Apr 29 18:30:10 2025: BS 2 completed
Tue Apr 29 18:30:13 2025: BS 2 completed
Tue Apr 29 18:30:15 2025: BS 2 completed
Tue Apr 29 18:30:18 2025: BS 2 completed
Tue Apr 29 18:30:20 2025: BS 2 completed
Tue Apr 29 18:30:23 2025: BS 2 completed
Tue Apr 29 18:30:25 2025: BS 2 completed
Tue Apr 29 18:30:28 2025: BS 2 completed
Tue Apr 29 18:30:30 2025: BS 2 completed
Tue Apr 29 18:30:33 2025: BS 2 completed
Tue Apr 29 18:30:35 2025: BS 2 completed
Tue Apr 29 18:30:38 2025: BS 2 completed
Tue Apr 29 18:30:40 2025: BS 2 completed
Tue Apr 29 18:30:43 2025: BS 2 completed
Tue Apr 29 18:30:45 2025: BS 2 completed
Tue Apr 29 18:30:47 2025: BS 2 completed
Tue Apr 29 18:30:50 2025: BS 2 completed
Tue Apr 29 18:30:52 2025: BS 2 completed
Tue Apr 29 18:30:55 2025: BS 2 completed
Tue Apr 29 18:30:57 2025: BS 2 completed
Tue Apr 29 18:31:00 2025: BS 2 completed
Tue Apr 29 18:31:02 2025: BS 2 completed
Tue Apr 29 18:31:05 2025: BS 2 completed
Tue Apr 29 18:31:07 2025: BS 2 completed
Tue Apr 29 18:31:10 2025: BS 2 completed
Tue Apr 29 18:31:12 2025: BS 2 completed
Tue Apr 29 18:31:15 2025: BS 2 completed
Tue Apr 29 18:31:17 2025: BS 2 completed
Tue Apr 29 18:31:20 2025: BS 2 completed
Tue Apr 29 18:31:22 2025: BS 2 completed
Tue Apr 29 18:31:25 2025: BS 2 completed
Tue Apr 29 18:31:27 2025: BS 2 completed
Tue Apr 29 18:31:30 2025: BS 2 completed
Tue Apr 29 18:31:32 2025: BS 2 completed
Tue Apr 29 18:31:34 2025: BS 2 completed
Tue Apr 29 18:31:37 2025: BS 2 completed
Tue Apr 29 18:31:39 2025: BS 2 completed
Tue Apr 29 18:31:42 2025: BS 2 completed
Tue Apr 29 18:31:44 2025: BS 2 completed
Tue Apr 29 18:31:47 2025: BS 2 completed
Tue Apr 29 18:31:49 2025: BS 2 completed
Tue Apr 29 18:31:52 2025: BS 2 completed
Tue Apr 29 18:31:54 2025: BS 2 completed
Tue Apr 29 18:31:57 2025: BS 2 completed
Tue Apr 29 18:31:59 2025: BS 2 completed
Tue Apr 29 18:32:02 2025: BS 2 completed
Tue Apr 29 18:32:04 2025: BS 2 completed
Tue Apr 29 18:32:07 2025: BS 2 completed
Tue Apr 29 18:32:09 2025: BS 2 completed
Tue Apr 29 18:32:12 2025: BS 2 completed
Tue Apr 29 18:32:14 2025: BS 2 completed
Tue Apr 29 18:32:17 2025: BS 2 completed
Tue Apr 29 18:32:19 2025: BS 2 completed
Tue Apr 29 18:32:21 2025: BS 2 completed
Tue Apr 29 18:32:24 2025: BS 2 completed
Tue Apr 29 18:32:26 2025: BS 2 completed
Tue Apr 29 18:32:29 2025: BS 2 completed
Tue Apr 29 18:32:31 2025: BS 2 completed
Tue Apr 29 18:32:34 2025: BS 2 completed
Tue Apr 29 18:32:36 2025: BS 2 completed
Tue Apr 29 18:32:39 2025: BS 2 completed
Tue Apr 29 18:32:41 2025: BS 2 completed
Tue Apr 29 18:32:44 2025: BS 2 completed
Tue Apr 29 18:32:46 2025: BS 2 completed
Tue Apr 29 18:32:49 2025: BS 2 completed
Tue Apr 29 18:32:51 2025: BS 2 completed
Tue Apr 29 18:32:54 2025: BS 2 completed
Tue Apr 29 18:32:56 2025: BS 2 completed
Tue Apr 29 18:32:59 2025: BS 2 completed
Tue Apr 29 18:33:01 2025: BS 2 completed
Tue Apr 29 18:33:04 2025: BS 2 completed
Tue Apr 29 18:33:06 2025: BS 2 completed
Tue Apr 29 18:33:08 2025: BS 2 completed
Tue Apr 29 18:33:11 2025: BS 2 completed
Tue Apr 29 18:33:13 2025: BS 2 completed
Tue Apr 29 18:33:16 2025: BS 2 completed
Tue Apr 29 18:33:18 2025: BS 2 completed
Tue Apr 29 18:33:21 2025: BS 2 completed
Tue Apr 29 18:33:23 2025: BS 2 completed
Tue Apr 29 18:33:26 2025: BS 2 completed
Tue Apr 29 18:33:28 2025: BS 2 completed
Tue Apr 29 18:33:31 2025: BS 2 completed
Tue Apr 29 18:33:33 2025: BS 2 completed
Tue Apr 29 18:33:36 2025: BS 2 completed
Tue Apr 29 18:33:38 2025: BS 2 completed
Tue Apr 29 18:33:41 2025: BS 2 completed
Tue Apr 29 18:33:43 2025: BS 2 completed
Tue Apr 29 18:33:46 2025: BS 2 completed
Tue Apr 29 18:33:48 2025: BS 2 completed
Tue Apr 29 18:33:51 2025: BS 2 completed
Tue Apr 29 18:33:53 2025: BS 2 completed
Tue Apr 29 18:33:56 2025: BS 2 completed
Tue Apr 29 18:33:58 2025: BS 2 completed
Tue Apr 29 18:34:00 2025: BS 2 completed
Tue Apr 29 18:34:03 2025: BS 2 completed
Tue Apr 29 18:34:05 2025: BS 2 completed
Tue Apr 29 18:34:08 2025: BS 2 completed
Tue Apr 29 18:34:10 2025: BS 2 completed
Tue Apr 29 18:34:13 2025: BS 2 completed
Tue Apr 29 18:34:15 2025: BS 2 completed
Tue Apr 29 18:34:18 2025: BS 2 completed
Tue Apr 29 18:34:20 2025: BS 2 completed
Tue Apr 29 18:34:23 2025: BS 2 completed
Tue Apr 29 18:34:25 2025: BS 2 completed
Tue Apr 29 18:34:28 2025: BS 2 completed
Tue Apr 29 18:34:30 2025: BS 2 completed
Tue Apr 29 18:34:33 2025: BS 2 completed
Tue Apr 29 18:34:35 2025: BS 2 completed
Tue Apr 29 18:34:38 2025: BS 2 completed
Tue Apr 29 18:34:40 2025: BS 2 completed
Tue Apr 29 18:34:43 2025: BS 2 completed
Tue Apr 29 18:34:45 2025: BS 2 completed
Tue Apr 29 18:34:48 2025: BS 2 completed
Tue Apr 29 18:34:50 2025: BS 2 completed
Tue Apr 29 18:34:52 2025: BS 2 completed
Tue Apr 29 18:34:55 2025: BS 2 completed
Tue Apr 29 18:34:57 2025: BS 2 completed
Tue Apr 29 18:35:00 2025: BS 2 completed
Tue Apr 29 18:35:02 2025: BS 2 completed
Tue Apr 29 18:35:05 2025: BS 2 completed
Tue Apr 29 18:35:07 2025: BS 2 completed
Tue Apr 29 18:35:10 2025: BS 2 completed
Tue Apr 29 18:35:12 2025: BS 2 completed
Tue Apr 29 18:35:15 2025: BS 2 completed
Tue Apr 29 18:35:17 2025: BS 2 completed
Tue Apr 29 18:35:20 2025: BS 2 completed
Tue Apr 29 18:35:22 2025: BS 2 completed
Tue Apr 29 18:35:25 2025: BS 2 completed
Tue Apr 29 18:35:27 2025: BS 2 completed
Tue Apr 29 18:35:30 2025: BS 2 completed
Tue Apr 29 18:35:32 2025: BS 2 completed
Tue Apr 29 18:35:35 2025: BS 2 completed
Tue Apr 29 18:35:37 2025: BS 2 completed
Tue Apr 29 18:35:40 2025: BS 2 completed
Tue Apr 29 18:35:42 2025: BS 2 completed
Tue Apr 29 18:35:45 2025: BS 2 completed
Tue Apr 29 18:35:47 2025: BS 2 completed
Tue Apr 29 18:35:49 2025: BS 2 completed
Tue Apr 29 18:35:52 2025: BS 2 completed
Tue Apr 29 18:35:54 2025: BS 2 completed
Tue Apr 29 18:35:57 2025: BS 2 completed
Tue Apr 29 18:35:59 2025: BS 2 completed
Tue Apr 29 18:36:02 2025: BS 2 completed
Tue Apr 29 18:36:04 2025: BS 2 completed
Tue Apr 29 18:36:07 2025: BS 2 completed
Tue Apr 29 18:36:09 2025: BS 2 completed
Tue Apr 29 18:36:12 2025: BS 2 completed
Tue Apr 29 18:36:14 2025: BS 2 completed
Tue Apr 29 18:36:17 2025: BS 2 completed
Tue Apr 29 18:36:19 2025: BS 2 completed
Tue Apr 29 18:36:22 2025: BS 2 completed
Tue Apr 29 18:36:24 2025: BS 2 completed
Tue Apr 29 18:36:27 2025: BS 2 completed
Tue Apr 29 18:36:29 2025: BS 2 completed
Tue Apr 29 18:36:32 2025: BS 2 completed
Tue Apr 29 18:36:34 2025: BS 2 completed
Tue Apr 29 18:36:37 2025: BS 2 completed
Tue Apr 29 18:36:39 2025: BS 2 completed
Tue Apr 29 18:36:41 2025: BS 2 completed
Tue Apr 29 18:36:44 2025: BS 2 completed
Tue Apr 29 18:36:46 2025: BS 2 completed
Tue Apr 29 18:36:49 2025: BS 2 completed
Tue Apr 29 18:36:51 2025: BS 2 completed
Tue Apr 29 18:36:54 2025: BS 2 completed
Tue Apr 29 18:36:56 2025: BS 2 completed
Tue Apr 29 18:36:59 2025: BS 2 completed
Tue Apr 29 18:37:01 2025: BS 2 completed
Tue Apr 29 18:37:04 2025: BS 2 completed
Tue Apr 29 18:37:06 2025: BS 2 completed
Tue Apr 29 18:37:09 2025: BS 2 completed
Tue Apr 29 18:37:11 2025: BS 2 completed
Tue Apr 29 18:37:14 2025: BS 2 completed
Tue Apr 29 18:37:16 2025: BS 2 completed
Tue Apr 29 18:37:19 2025: BS 2 completed
Tue Apr 29 18:37:21 2025: BS 2 completed
Tue Apr 29 18:37:24 2025: BS 2 completed
Tue Apr 29 18:37:26 2025: BS 2 completed
Tue Apr 29 18:37:29 2025: BS 2 completed
Tue Apr 29 18:37:31 2025: BS 2 completed
Tue Apr 29 18:37:34 2025: BS 2 completed
Tue Apr 29 18:37:36 2025: BS 2 completed
Tue Apr 29 18:37:38 2025: BS 2 completed
Tue Apr 29 18:37:41 2025: BS 2 completed
Tue Apr 29 18:37:43 2025: BS 2 completed
Tue Apr 29 18:37:46 2025: BS 2 completed
Tue Apr 29 18:37:48 2025: BS 2 completed
Tue Apr 29 18:37:51 2025: BS 2 completed
Tue Apr 29 18:37:53 2025: BS 2 completed
Tue Apr 29 18:37:56 2025: BS 2 completed
Tue Apr 29 18:37:58 2025: BS 2 completed
Tue Apr 29 18:38:01 2025: BS 2 completed
Tue Apr 29 18:38:03 2025: BS 2 completed
Tue Apr 29 18:38:06 2025: BS 2 completed
Tue Apr 29 18:38:08 2025: BS 2 completed
Tue Apr 29 18:38:11 2025: BS 2 completed
Tue Apr 29 18:38:13 2025: BS 2 completed
Tue Apr 29 18:38:16 2025: BS 2 completed
Tue Apr 29 18:38:18 2025: BS 2 completed
Tue Apr 29 18:38:21 2025: BS 2 completed
Tue Apr 29 18:38:23 2025: BS 2 completed
Tue Apr 29 18:38:26 2025: BS 2 completed
Tue Apr 29 18:38:28 2025: BS 2 completed
Tue Apr 29 18:38:31 2025: BS 2 completed
Tue Apr 29 18:38:33 2025: BS 2 completed
Tue Apr 29 18:38:36 2025: BS 2 completed
Tue Apr 29 18:38:38 2025: BS 2 completed
Tue Apr 29 18:38:40 2025: BS 2 completed
Tue Apr 29 18:38:43 2025: BS 2 completed
Tue Apr 29 18:38:45 2025: BS 2 completed
Tue Apr 29 18:38:48 2025: BS 2 completed
Tue Apr 29 18:38:50 2025: BS 2 completed
Tue Apr 29 18:38:53 2025: BS 2 completed
Tue Apr 29 18:38:55 2025: BS 2 completed
Tue Apr 29 18:38:58 2025: BS 2 completed
Tue Apr 29 18:39:00 2025: BS 2 completed
Tue Apr 29 18:39:03 2025: BS 2 completed
Tue Apr 29 18:39:05 2025: BS 2 completed
Tue Apr 29 18:39:08 2025: BS 2 completed
Tue Apr 29 18:39:10 2025: BS 2 completed
Tue Apr 29 18:39:13 2025: BS 2 completed
Tue Apr 29 18:39:15 2025: BS 2 completed
Tue Apr 29 18:39:18 2025: BS 2 completed
Tue Apr 29 18:39:20 2025: BS 2 completed
Tue Apr 29 18:39:23 2025: BS 2 completed
Tue Apr 29 18:39:25 2025: BS 2 completed
Tue Apr 29 18:39:28 2025: BS 2 completed
Tue Apr 29 18:39:30 2025: BS 2 completed
Tue Apr 29 18:39:33 2025: BS 2 completed
Tue Apr 29 18:39:35 2025: BS 2 completed
Tue Apr 29 18:39:38 2025: BS 2 completed
Tue Apr 29 18:39:40 2025: BS 2 completed
Tue Apr 29 18:39:42 2025: BS 3 completed
Tue Apr 29 18:39:45 2025: BS 3 completed
Tue Apr 29 18:39:47 2025: BS 3 completed
Tue Apr 29 18:39:50 2025: BS 3 completed
Tue Apr 29 18:39:52 2025: BS 3 completed
Tue Apr 29 18:39:55 2025: BS 3 completed
Tue Apr 29 18:39:57 2025: BS 3 completed
Tue Apr 29 18:40:00 2025: BS 3 completed
Tue Apr 29 18:40:02 2025: BS 3 completed
Tue Apr 29 18:40:05 2025: BS 3 completed
Tue Apr 29 18:40:07 2025: BS 3 completed
Tue Apr 29 18:40:10 2025: BS 3 completed
Tue Apr 29 18:40:12 2025: BS 3 completed
Tue Apr 29 18:40:14 2025: BS 3 completed
Tue Apr 29 18:40:17 2025: BS 3 completed
Tue Apr 29 18:40:19 2025: BS 3 completed
Tue Apr 29 18:40:22 2025: BS 3 completed
Tue Apr 29 18:40:24 2025: BS 3 completed
Tue Apr 29 18:40:27 2025: BS 3 completed
Tue Apr 29 18:40:29 2025: BS 3 completed
Tue Apr 29 18:40:32 2025: BS 3 completed
Tue Apr 29 18:40:34 2025: BS 3 completed
Tue Apr 29 18:40:37 2025: BS 3 completed
Tue Apr 29 18:40:39 2025: BS 3 completed
Tue Apr 29 18:40:42 2025: BS 3 completed
Tue Apr 29 18:40:44 2025: BS 3 completed
Tue Apr 29 18:40:47 2025: BS 3 completed
Tue Apr 29 18:40:49 2025: BS 3 completed
Tue Apr 29 18:40:51 2025: BS 3 completed
Tue Apr 29 18:40:54 2025: BS 3 completed
Tue Apr 29 18:40:56 2025: BS 3 completed
Tue Apr 29 18:40:59 2025: BS 3 completed
Tue Apr 29 18:41:01 2025: BS 3 completed
Tue Apr 29 18:41:04 2025: BS 3 completed
Tue Apr 29 18:41:06 2025: BS 3 completed
Tue Apr 29 18:41:09 2025: BS 3 completed
Tue Apr 29 18:41:11 2025: BS 3 completed
Tue Apr 29 18:41:14 2025: BS 3 completed
Tue Apr 29 18:41:16 2025: BS 3 completed
Tue Apr 29 18:41:19 2025: BS 3 completed
Tue Apr 29 18:41:21 2025: BS 3 completed
Tue Apr 29 18:41:23 2025: BS 3 completed
Tue Apr 29 18:41:26 2025: BS 3 completed
Tue Apr 29 18:41:28 2025: BS 3 completed
Tue Apr 29 18:41:31 2025: BS 3 completed
Tue Apr 29 18:41:33 2025: BS 3 completed
Tue Apr 29 18:41:36 2025: BS 3 completed
Tue Apr 29 18:41:38 2025: BS 3 completed
Tue Apr 29 18:41:41 2025: BS 3 completed
Tue Apr 29 18:41:43 2025: BS 3 completed
Tue Apr 29 18:41:46 2025: BS 3 completed
Tue Apr 29 18:41:48 2025: BS 3 completed
Tue Apr 29 18:41:51 2025: BS 3 completed
Tue Apr 29 18:41:53 2025: BS 3 completed
Tue Apr 29 18:41:56 2025: BS 3 completed
Tue Apr 29 18:41:58 2025: BS 3 completed
Tue Apr 29 18:42:00 2025: BS 3 completed
Tue Apr 29 18:42:03 2025: BS 3 completed
Tue Apr 29 18:42:05 2025: BS 3 completed
Tue Apr 29 18:42:08 2025: BS 3 completed
Tue Apr 29 18:42:10 2025: BS 3 completed
Tue Apr 29 18:42:13 2025: BS 3 completed
Tue Apr 29 18:42:15 2025: BS 3 completed
Tue Apr 29 18:42:18 2025: BS 3 completed
Tue Apr 29 18:42:20 2025: BS 3 completed
Tue Apr 29 18:42:23 2025: BS 3 completed
Tue Apr 29 18:42:25 2025: BS 3 completed
Tue Apr 29 18:42:28 2025: BS 3 completed
Tue Apr 29 18:42:30 2025: BS 3 completed
Tue Apr 29 18:42:33 2025: BS 3 completed
Tue Apr 29 18:42:35 2025: BS 3 completed
Tue Apr 29 18:42:37 2025: BS 3 completed
Tue Apr 29 18:42:40 2025: BS 3 completed
Tue Apr 29 18:42:42 2025: BS 3 completed
Tue Apr 29 18:42:45 2025: BS 3 completed
Tue Apr 29 18:42:47 2025: BS 3 completed
Tue Apr 29 18:42:50 2025: BS 3 completed
Tue Apr 29 18:42:52 2025: BS 3 completed
Tue Apr 29 18:42:55 2025: BS 3 completed
Tue Apr 29 18:42:57 2025: BS 3 completed
Tue Apr 29 18:43:00 2025: BS 3 completed
Tue Apr 29 18:43:02 2025: BS 3 completed
Tue Apr 29 18:43:05 2025: BS 3 completed
Tue Apr 29 18:43:07 2025: BS 3 completed
Tue Apr 29 18:43:10 2025: BS 3 completed
Tue Apr 29 18:43:12 2025: BS 3 completed
Tue Apr 29 18:43:14 2025: BS 3 completed
Tue Apr 29 18:43:17 2025: BS 3 completed
Tue Apr 29 18:43:19 2025: BS 3 completed
Tue Apr 29 18:43:22 2025: BS 3 completed
Tue Apr 29 18:43:24 2025: BS 3 completed
Tue Apr 29 18:43:27 2025: BS 3 completed
Tue Apr 29 18:43:29 2025: BS 3 completed
Tue Apr 29 18:43:32 2025: BS 3 completed
Tue Apr 29 18:43:34 2025: BS 3 completed
Tue Apr 29 18:43:37 2025: BS 3 completed
Tue Apr 29 18:43:39 2025: BS 3 completed
Tue Apr 29 18:43:42 2025: BS 3 completed
Tue Apr 29 18:43:44 2025: BS 3 completed
Tue Apr 29 18:43:47 2025: BS 3 completed
Tue Apr 29 18:43:49 2025: BS 3 completed
Tue Apr 29 18:43:51 2025: BS 3 completed
Tue Apr 29 18:43:54 2025: BS 3 completed
Tue Apr 29 18:43:56 2025: BS 3 completed
Tue Apr 29 18:43:59 2025: BS 3 completed
Tue Apr 29 18:44:01 2025: BS 3 completed
Tue Apr 29 18:44:04 2025: BS 3 completed
Tue Apr 29 18:44:06 2025: BS 3 completed
Tue Apr 29 18:44:09 2025: BS 3 completed
Tue Apr 29 18:44:11 2025: BS 3 completed
Tue Apr 29 18:44:14 2025: BS 3 completed
Tue Apr 29 18:44:16 2025: BS 3 completed
Tue Apr 29 18:44:19 2025: BS 3 completed
Tue Apr 29 18:44:21 2025: BS 3 completed
Tue Apr 29 18:44:24 2025: BS 3 completed
Tue Apr 29 18:44:26 2025: BS 3 completed
Tue Apr 29 18:44:28 2025: BS 3 completed
Tue Apr 29 18:44:31 2025: BS 3 completed
Tue Apr 29 18:44:33 2025: BS 3 completed
Tue Apr 29 18:44:36 2025: BS 3 completed
Tue Apr 29 18:44:38 2025: BS 3 completed
Tue Apr 29 18:44:41 2025: BS 3 completed
Tue Apr 29 18:44:43 2025: BS 3 completed
Tue Apr 29 18:44:46 2025: BS 3 completed
Tue Apr 29 18:44:48 2025: BS 3 completed
Tue Apr 29 18:44:51 2025: BS 3 completed
Tue Apr 29 18:44:53 2025: BS 3 completed
Tue Apr 29 18:44:56 2025: BS 3 completed
Tue Apr 29 18:44:58 2025: BS 3 completed
Tue Apr 29 18:45:01 2025: BS 3 completed
Tue Apr 29 18:45:03 2025: BS 3 completed
Tue Apr 29 18:45:05 2025: BS 3 completed
Tue Apr 29 18:45:08 2025: BS 3 completed
Tue Apr 29 18:45:10 2025: BS 3 completed
Tue Apr 29 18:45:13 2025: BS 3 completed
Tue Apr 29 18:45:15 2025: BS 3 completed
Tue Apr 29 18:45:18 2025: BS 3 completed
Tue Apr 29 18:45:20 2025: BS 3 completed
Tue Apr 29 18:45:23 2025: BS 3 completed
Tue Apr 29 18:45:25 2025: BS 3 completed
Tue Apr 29 18:45:28 2025: BS 3 completed
Tue Apr 29 18:45:30 2025: BS 3 completed
Tue Apr 29 18:45:33 2025: BS 3 completed
Tue Apr 29 18:45:35 2025: BS 3 completed
Tue Apr 29 18:45:38 2025: BS 3 completed
Tue Apr 29 18:45:40 2025: BS 3 completed
Tue Apr 29 18:45:42 2025: BS 3 completed
Tue Apr 29 18:45:45 2025: BS 3 completed
Tue Apr 29 18:45:47 2025: BS 3 completed
Tue Apr 29 18:45:50 2025: BS 3 completed
Tue Apr 29 18:45:52 2025: BS 3 completed
Tue Apr 29 18:45:55 2025: BS 3 completed
Tue Apr 29 18:45:57 2025: BS 3 completed
Tue Apr 29 18:46:00 2025: BS 3 completed
Tue Apr 29 18:46:02 2025: BS 3 completed
Tue Apr 29 18:46:05 2025: BS 3 completed
Tue Apr 29 18:46:07 2025: BS 3 completed
Tue Apr 29 18:46:10 2025: BS 3 completed
Tue Apr 29 18:46:12 2025: BS 3 completed
Tue Apr 29 18:46:15 2025: BS 3 completed
Tue Apr 29 18:46:17 2025: BS 3 completed
Tue Apr 29 18:46:20 2025: BS 3 completed
Tue Apr 29 18:46:22 2025: BS 3 completed
Tue Apr 29 18:46:24 2025: BS 3 completed
Tue Apr 29 18:46:27 2025: BS 3 completed
Tue Apr 29 18:46:29 2025: BS 3 completed
Tue Apr 29 18:46:32 2025: BS 3 completed
Tue Apr 29 18:46:34 2025: BS 3 completed
Tue Apr 29 18:46:37 2025: BS 3 completed
Tue Apr 29 18:46:39 2025: BS 3 completed
Tue Apr 29 18:46:42 2025: BS 3 completed
Tue Apr 29 18:46:44 2025: BS 3 completed
Tue Apr 29 18:46:47 2025: BS 3 completed
Tue Apr 29 18:46:49 2025: BS 3 completed
Tue Apr 29 18:46:52 2025: BS 3 completed
Tue Apr 29 18:46:54 2025: BS 3 completed
Tue Apr 29 18:46:57 2025: BS 3 completed
Tue Apr 29 18:46:59 2025: BS 3 completed
Tue Apr 29 18:47:01 2025: BS 3 completed
Tue Apr 29 18:47:04 2025: BS 3 completed
Tue Apr 29 18:47:06 2025: BS 3 completed
Tue Apr 29 18:47:09 2025: BS 3 completed
Tue Apr 29 18:47:11 2025: BS 3 completed
Tue Apr 29 18:47:14 2025: BS 3 completed
Tue Apr 29 18:47:16 2025: BS 3 completed
Tue Apr 29 18:47:19 2025: BS 3 completed
Tue Apr 29 18:47:21 2025: BS 3 completed
Tue Apr 29 18:47:24 2025: BS 3 completed
Tue Apr 29 18:47:26 2025: BS 3 completed
Tue Apr 29 18:47:29 2025: BS 3 completed
Tue Apr 29 18:47:31 2025: BS 3 completed
Tue Apr 29 18:47:34 2025: BS 3 completed
Tue Apr 29 18:47:36 2025: BS 3 completed
Tue Apr 29 18:47:39 2025: BS 3 completed
Tue Apr 29 18:47:41 2025: BS 3 completed
Tue Apr 29 18:47:43 2025: BS 3 completed
Tue Apr 29 18:47:46 2025: BS 3 completed
Tue Apr 29 18:47:48 2025: BS 3 completed
Tue Apr 29 18:47:51 2025: BS 3 completed
Tue Apr 29 18:47:53 2025: BS 3 completed
Tue Apr 29 18:47:56 2025: BS 3 completed
Tue Apr 29 18:47:58 2025: BS 3 completed
Tue Apr 29 18:48:01 2025: BS 3 completed
Tue Apr 29 18:48:03 2025: BS 3 completed
Tue Apr 29 18:48:06 2025: BS 3 completed
Tue Apr 29 18:48:08 2025: BS 3 completed
Tue Apr 29 18:48:11 2025: BS 3 completed
Tue Apr 29 18:48:13 2025: BS 3 completed
Tue Apr 29 18:48:16 2025: BS 3 completed
Tue Apr 29 18:48:18 2025: BS 3 completed
Tue Apr 29 18:48:21 2025: BS 3 completed
Tue Apr 29 18:48:23 2025: BS 3 completed
Tue Apr 29 18:48:25 2025: BS 3 completed
Tue Apr 29 18:48:28 2025: BS 3 completed
Tue Apr 29 18:48:30 2025: BS 3 completed
Tue Apr 29 18:48:33 2025: BS 3 completed
Tue Apr 29 18:48:35 2025: BS 3 completed
Tue Apr 29 18:48:38 2025: BS 3 completed
Tue Apr 29 18:48:40 2025: BS 3 completed
Tue Apr 29 18:48:43 2025: BS 3 completed
Tue Apr 29 18:48:45 2025: BS 3 completed
Tue Apr 29 18:48:48 2025: BS 3 completed
Tue Apr 29 18:48:50 2025: BS 3 completed
Tue Apr 29 18:48:53 2025: BS 3 completed
Tue Apr 29 18:48:55 2025: BS 3 completed
Tue Apr 29 18:48:58 2025: BS 3 completed
Tue Apr 29 18:49:00 2025: BS 3 completed
Tue Apr 29 18:49:03 2025: BS 3 completed
Tue Apr 29 18:49:05 2025: BS 3 completed
Tue Apr 29 18:49:07 2025: BS 3 completed
Tue Apr 29 18:49:10 2025: BS 3 completed
Tue Apr 29 18:49:12 2025: BS 3 completed
Tue Apr 29 18:49:15 2025: BS 3 completed
Tue Apr 29 18:49:17 2025: BS 3 completed
Tue Apr 29 18:49:20 2025: BS 3 completed
Tue Apr 29 18:49:22 2025: BS 3 completed
Tue Apr 29 18:49:25 2025: BS 3 completed
Tue Apr 29 18:49:27 2025: BS 3 completed
Tue Apr 29 18:49:30 2025: BS 3 completed
Tue Apr 29 18:49:32 2025: BS 3 completed
Tue Apr 29 18:49:35 2025: BS 3 completed
Tue Apr 29 18:49:37 2025: BS 3 completed
Tue Apr 29 18:49:40 2025: BS 3 completed
Tue Apr 29 18:49:42 2025: BS 3 completed
Tue Apr 29 18:49:45 2025: BS 3 completed
Tue Apr 29 18:49:47 2025: BS 3 completed
Tue Apr 29 18:49:49 2025: BS 3 completed
Tue Apr 29 18:49:52 2025: BS 3 completed
Tue Apr 29 18:49:54 2025: BS 3 completed
Tue Apr 29 18:49:57 2025: BS 3 completed
Tue Apr 29 18:49:59 2025: BS 3 completed
Tue Apr 29 18:50:02 2025: BS 3 completed
Tue Apr 29 18:50:04 2025: BS 3 completed
Tue Apr 29 18:50:07 2025: BS 3 completed
Tue Apr 29 18:50:09 2025: BS 3 completed
Tue Apr 29 18:50:12 2025: BS 3 completed
Tue Apr 29 18:50:14 2025: BS 3 completed
Tue Apr 29 18:50:17 2025: BS 3 completed
Tue Apr 29 18:50:19 2025: BS 3 completed
Tue Apr 29 18:50:22 2025: BS 3 completed
Tue Apr 29 18:50:24 2025: BS 3 completed
Tue Apr 29 18:50:27 2025: BS 3 completed
Tue Apr 29 18:50:29 2025: BS 3 completed
Tue Apr 29 18:50:31 2025: BS 3 completed
Tue Apr 29 18:50:34 2025: BS 3 completed
Tue Apr 29 18:50:36 2025: BS 3 completed
Tue Apr 29 18:50:39 2025: BS 3 completed
Tue Apr 29 18:50:41 2025: BS 3 completed
Tue Apr 29 18:50:44 2025: BS 3 completed
Tue Apr 29 18:50:46 2025: BS 3 completed
Tue Apr 29 18:50:49 2025: BS 3 completed
Tue Apr 29 18:50:51 2025: BS 3 completed
Tue Apr 29 18:50:54 2025: BS 3 completed
Tue Apr 29 18:50:56 2025: BS 3 completed
Tue Apr 29 18:50:59 2025: BS 3 completed
Tue Apr 29 18:51:01 2025: BS 3 completed
Tue Apr 29 18:51:04 2025: BS 3 completed
Tue Apr 29 18:51:06 2025: BS 3 completed
Tue Apr 29 18:51:09 2025: BS 3 completed
Tue Apr 29 18:51:11 2025: BS 3 completed
Tue Apr 29 18:51:14 2025: BS 3 completed
Tue Apr 29 18:51:16 2025: BS 3 completed
Tue Apr 29 18:51:18 2025: BS 3 completed
Tue Apr 29 18:51:21 2025: BS 3 completed
Tue Apr 29 18:51:23 2025: BS 3 completed
Tue Apr 29 18:51:26 2025: BS 3 completed
Tue Apr 29 18:51:28 2025: BS 3 completed
Tue Apr 29 18:51:31 2025: BS 3 completed
Tue Apr 29 18:51:33 2025: BS 3 completed
Tue Apr 29 18:51:36 2025: BS 3 completed
Tue Apr 29 18:51:38 2025: BS 3 completed
Tue Apr 29 18:51:41 2025: BS 3 completed
Tue Apr 29 18:51:43 2025: BS 3 completed
Tue Apr 29 18:51:46 2025: BS 3 completed
Tue Apr 29 18:51:48 2025: BS 3 completed
Tue Apr 29 18:51:51 2025: BS 3 completed
Tue Apr 29 18:51:53 2025: BS 3 completed
Tue Apr 29 18:51:56 2025: BS 3 completed
Tue Apr 29 18:51:58 2025: BS 3 completed
Tue Apr 29 18:52:01 2025: BS 3 completed
Tue Apr 29 18:52:03 2025: BS 3 completed
Tue Apr 29 18:52:05 2025: BS 3 completed
Tue Apr 29 18:52:08 2025: BS 3 completed
Tue Apr 29 18:52:10 2025: BS 3 completed
Tue Apr 29 18:52:13 2025: BS 3 completed
Tue Apr 29 18:52:15 2025: BS 3 completed
Tue Apr 29 18:52:18 2025: BS 3 completed
Tue Apr 29 18:52:20 2025: BS 3 completed
Tue Apr 29 18:52:23 2025: BS 3 completed
Tue Apr 29 18:52:25 2025: BS 3 completed
Tue Apr 29 18:52:28 2025: BS 3 completed
Tue Apr 29 18:52:30 2025: BS 3 completed
Tue Apr 29 18:52:33 2025: BS 3 completed
Tue Apr 29 18:52:35 2025: BS 3 completed
Tue Apr 29 18:52:38 2025: BS 3 completed
Tue Apr 29 18:52:40 2025: BS 3 completed
Tue Apr 29 18:52:43 2025: BS 3 completed
Tue Apr 29 18:52:45 2025: BS 3 completed
Tue Apr 29 18:52:48 2025: BS 3 completed
Tue Apr 29 18:52:50 2025: BS 3 completed
Tue Apr 29 18:52:52 2025: BS 3 completed
Tue Apr 29 18:52:55 2025: BS 3 completed
Tue Apr 29 18:52:57 2025: BS 3 completed
Tue Apr 29 18:53:00 2025: BS 3 completed
Tue Apr 29 18:53:02 2025: BS 3 completed
Tue Apr 29 18:53:05 2025: BS 3 completed
Tue Apr 29 18:53:07 2025: BS 3 completed
Tue Apr 29 18:53:10 2025: BS 3 completed
Tue Apr 29 18:53:12 2025: BS 3 completed
Tue Apr 29 18:53:15 2025: BS 3 completed
Tue Apr 29 18:53:17 2025: BS 3 completed
Tue Apr 29 18:53:20 2025: BS 3 completed
Tue Apr 29 18:53:22 2025: BS 3 completed
Tue Apr 29 18:53:25 2025: BS 3 completed
Tue Apr 29 18:53:27 2025: BS 3 completed
Tue Apr 29 18:53:30 2025: BS 3 completed
Tue Apr 29 18:53:32 2025: BS 3 completed
Tue Apr 29 18:53:35 2025: BS 3 completed
Tue Apr 29 18:53:37 2025: BS 3 completed
Tue Apr 29 18:53:39 2025: BS 3 completed
Tue Apr 29 18:53:42 2025: BS 3 completed
Tue Apr 29 18:53:44 2025: BS 3 completed
Tue Apr 29 18:53:47 2025: BS 3 completed
Tue Apr 29 18:53:49 2025: BS 3 completed
Tue Apr 29 18:53:52 2025: BS 3 completed
Tue Apr 29 18:53:54 2025: BS 3 completed
Tue Apr 29 18:53:57 2025: BS 3 completed
Tue Apr 29 18:53:59 2025: BS 3 completed
Tue Apr 29 18:54:02 2025: BS 3 completed
Tue Apr 29 18:54:04 2025: BS 3 completed
Tue Apr 29 18:54:07 2025: BS 3 completed
Tue Apr 29 18:54:09 2025: BS 3 completed
Tue Apr 29 18:54:12 2025: BS 3 completed
Tue Apr 29 18:54:14 2025: BS 3 completed
Tue Apr 29 18:54:17 2025: BS 3 completed
Tue Apr 29 18:54:19 2025: BS 3 completed
Tue Apr 29 18:54:22 2025: BS 3 completed
Tue Apr 29 18:54:24 2025: BS 3 completed
Tue Apr 29 18:54:27 2025: BS 3 completed
Tue Apr 29 18:54:29 2025: BS 3 completed
Tue Apr 29 18:54:31 2025: BS 3 completed
Tue Apr 29 18:54:34 2025: BS 3 completed
Tue Apr 29 18:54:36 2025: BS 3 completed
Tue Apr 29 18:54:39 2025: BS 3 completed
Tue Apr 29 18:54:41 2025: BS 3 completed
Tue Apr 29 18:54:44 2025: BS 3 completed
Tue Apr 29 18:54:46 2025: BS 3 completed
Tue Apr 29 18:54:49 2025: BS 3 completed
Tue Apr 29 18:54:51 2025: BS 3 completed
Tue Apr 29 18:54:54 2025: BS 3 completed
Tue Apr 29 18:54:56 2025: BS 3 completed
Tue Apr 29 18:54:59 2025: BS 3 completed
Tue Apr 29 18:55:01 2025: BS 3 completed
Tue Apr 29 18:55:04 2025: BS 3 completed
Tue Apr 29 18:55:06 2025: BS 3 completed
Tue Apr 29 18:55:09 2025: BS 3 completed
Tue Apr 29 18:55:11 2025: BS 3 completed
Tue Apr 29 18:55:14 2025: BS 3 completed
Tue Apr 29 18:55:16 2025: BS 3 completed
Tue Apr 29 18:55:18 2025: BS 3 completed
Tue Apr 29 18:55:21 2025: BS 3 completed
Tue Apr 29 18:55:23 2025: BS 3 completed
Tue Apr 29 18:55:26 2025: BS 3 completed
Tue Apr 29 18:55:28 2025: BS 3 completed
Tue Apr 29 18:55:31 2025: BS 3 completed
Tue Apr 29 18:55:33 2025: BS 3 completed
Tue Apr 29 18:55:36 2025: BS 3 completed
Tue Apr 29 18:55:38 2025: BS 3 completed
Tue Apr 29 18:55:41 2025: BS 3 completed
Tue Apr 29 18:55:43 2025: BS 3 completed
Tue Apr 29 18:55:46 2025: BS 3 completed
Tue Apr 29 18:55:48 2025: BS 3 completed
Tue Apr 29 18:55:51 2025: BS 3 completed
Tue Apr 29 18:55:53 2025: BS 3 completed
Tue Apr 29 18:55:56 2025: BS 3 completed
Tue Apr 29 18:55:58 2025: BS 3 completed
Tue Apr 29 18:56:01 2025: BS 3 completed
Tue Apr 29 18:56:03 2025: BS 3 completed
Tue Apr 29 18:56:06 2025: BS 3 completed
Tue Apr 29 18:56:08 2025: BS 3 completed
Tue Apr 29 18:56:10 2025: BS 3 completed
Tue Apr 29 18:56:13 2025: BS 3 completed
Tue Apr 29 18:56:15 2025: BS 3 completed
Tue Apr 29 18:56:18 2025: BS 3 completed
Tue Apr 29 18:56:20 2025: BS 3 completed
Tue Apr 29 18:56:23 2025: BS 3 completed
Tue Apr 29 18:56:25 2025: BS 3 completed
Tue Apr 29 18:56:28 2025: BS 3 completed
Tue Apr 29 18:56:30 2025: BS 3 completed
Tue Apr 29 18:56:33 2025: BS 3 completed
Tue Apr 29 18:56:35 2025: BS 3 completed
Tue Apr 29 18:56:38 2025: BS 3 completed
Tue Apr 29 18:56:40 2025: BS 3 completed
Tue Apr 29 18:56:43 2025: BS 3 completed
Tue Apr 29 18:56:45 2025: BS 3 completed
Tue Apr 29 18:56:48 2025: BS 3 completed
Tue Apr 29 18:56:50 2025: BS 3 completed
Tue Apr 29 18:56:53 2025: BS 3 completed
Tue Apr 29 18:56:55 2025: BS 3 completed
Tue Apr 29 18:56:58 2025: BS 3 completed
Tue Apr 29 18:57:00 2025: BS 3 completed
Tue Apr 29 18:57:03 2025: BS 3 completed
Tue Apr 29 18:57:05 2025: BS 3 completed
Tue Apr 29 18:57:07 2025: BS 3 completed
Tue Apr 29 18:57:10 2025: BS 3 completed
Tue Apr 29 18:57:12 2025: BS 3 completed
Tue Apr 29 18:57:15 2025: BS 3 completed
Tue Apr 29 18:57:17 2025: BS 3 completed
Tue Apr 29 18:57:20 2025: BS 3 completed
Tue Apr 29 18:57:22 2025: BS 3 completed
Tue Apr 29 18:57:25 2025: BS 3 completed
Tue Apr 29 18:57:27 2025: BS 3 completed
Tue Apr 29 18:57:30 2025: BS 3 completed
Tue Apr 29 18:57:32 2025: BS 3 completed
Tue Apr 29 18:57:35 2025: BS 3 completed
Tue Apr 29 18:57:37 2025: BS 3 completed
Tue Apr 29 18:57:40 2025: BS 3 completed
Tue Apr 29 18:57:42 2025: BS 3 completed
Tue Apr 29 18:57:45 2025: BS 3 completed
Tue Apr 29 18:57:47 2025: BS 3 completed
Tue Apr 29 18:57:50 2025: BS 3 completed
Tue Apr 29 18:57:52 2025: BS 3 completed
Tue Apr 29 18:57:55 2025: BS 3 completed
Tue Apr 29 18:57:57 2025: BS 3 completed
Tue Apr 29 18:58:00 2025: BS 3 completed
Tue Apr 29 18:58:02 2025: BS 3 completed
Tue Apr 29 18:58:04 2025: BS 3 completed
Tue Apr 29 18:58:07 2025: BS 3 completed
Tue Apr 29 18:58:09 2025: BS 3 completed
Tue Apr 29 18:58:12 2025: BS 3 completed
Tue Apr 29 18:58:14 2025: BS 3 completed
Tue Apr 29 18:58:17 2025: BS 3 completed
Tue Apr 29 18:58:19 2025: BS 3 completed
Tue Apr 29 18:58:22 2025: BS 3 completed
Tue Apr 29 18:58:24 2025: BS 3 completed
Tue Apr 29 18:58:27 2025: BS 3 completed
Tue Apr 29 18:58:29 2025: BS 3 completed
Tue Apr 29 18:58:32 2025: BS 3 completed
Tue Apr 29 18:58:34 2025: BS 3 completed
Tue Apr 29 18:58:37 2025: BS 3 completed
Tue Apr 29 18:58:39 2025: BS 3 completed
Tue Apr 29 18:58:42 2025: BS 3 completed
Tue Apr 29 18:58:44 2025: BS 3 completed
Tue Apr 29 18:58:47 2025: BS 3 completed
Tue Apr 29 18:58:49 2025: BS 3 completed
Tue Apr 29 18:58:52 2025: BS 3 completed
Tue Apr 29 18:58:54 2025: BS 3 completed
Tue Apr 29 18:58:57 2025: BS 3 completed
Tue Apr 29 18:58:59 2025: BS 3 completed
Tue Apr 29 18:59:01 2025: BS 3 completed
Tue Apr 29 18:59:04 2025: BS 3 completed
Tue Apr 29 18:59:06 2025: BS 3 completed
Tue Apr 29 18:59:09 2025: BS 3 completed
Tue Apr 29 18:59:11 2025: BS 3 completed
Tue Apr 29 18:59:14 2025: BS 3 completed
Tue Apr 29 18:59:16 2025: BS 3 completed
Tue Apr 29 18:59:19 2025: BS 3 completed
Tue Apr 29 18:59:21 2025: BS 3 completed
Tue Apr 29 18:59:24 2025: BS 3 completed
Tue Apr 29 18:59:26 2025: BS 3 completed
Tue Apr 29 18:59:29 2025: BS 3 completed
Tue Apr 29 18:59:31 2025: BS 3 completed
Tue Apr 29 18:59:34 2025: BS 3 completed
Tue Apr 29 18:59:36 2025: BS 3 completed
Tue Apr 29 18:59:39 2025: BS 3 completed
Tue Apr 29 18:59:41 2025: BS 3 completed
Tue Apr 29 18:59:44 2025: BS 3 completed
Tue Apr 29 18:59:46 2025: BS 3 completed
Tue Apr 29 18:59:49 2025: BS 3 completed
Tue Apr 29 18:59:51 2025: BS 3 completed
Tue Apr 29 18:59:54 2025: BS 3 completed
Tue Apr 29 18:59:56 2025: BS 3 completed
Tue Apr 29 18:59:59 2025: BS 3 completed
Tue Apr 29 19:00:01 2025: BS 3 completed
Tue Apr 29 19:00:03 2025: BS 3 completed
Tue Apr 29 19:00:06 2025: BS 3 completed
Tue Apr 29 19:00:08 2025: BS 3 completed
Tue Apr 29 19:00:11 2025: BS 3 completed
Tue Apr 29 19:00:13 2025: BS 3 completed
Tue Apr 29 19:00:16 2025: BS 3 completed
Tue Apr 29 19:00:18 2025: BS 3 completed
Tue Apr 29 19:00:21 2025: BS 3 completed
Tue Apr 29 19:00:23 2025: BS 3 completed
Tue Apr 29 19:00:26 2025: BS 3 completed
Tue Apr 29 19:00:28 2025: BS 3 completed
Tue Apr 29 19:00:31 2025: BS 3 completed
Tue Apr 29 19:00:33 2025: BS 3 completed
Tue Apr 29 19:00:36 2025: BS 3 completed
Tue Apr 29 19:00:38 2025: BS 3 completed
Tue Apr 29 19:00:41 2025: BS 3 completed
Tue Apr 29 19:00:43 2025: BS 3 completed
Tue Apr 29 19:00:46 2025: BS 3 completed
