# Supplementary material for: Photochemical Flow Synthesis of Trisubstituted Oxazoles Enabled by High-Power UV–B LED Modules
Source: Org Lett. 2025 Sep 4;27(36):10152–6. doi: 10.1021/acs.orglett.5c03241 (PMC12442076; doi:10.1021/acs.orglett.5c03241)
Supplement: Supplementary file 1 [file ol5c03241_si_001.zip › FID Publication/1s/RC-3-D-54B-P_CARBON_20250328_01.fid/log]

Fri Mar 28 02:24:51 2025: Experiment started
Fri Mar 28 02:29:24 2025: BS 1 completed
Fri Mar 28 02:29:40 2025: BS 2 completed
Fri Mar 28 02:29:56 2025: BS 3 completed
Fri Mar 28 02:30:12 2025: BS 4 completed
Fri Mar 28 02:30:28 2025: BS 5 completed
Fri Mar 28 02:30:44 2025: BS 6 completed
Fri Mar 28 02:31:00 2025: BS 7 completed
Fri Mar 28 02:31:16 2025: BS 8 completed
Fri Mar 28 02:31:32 2025: BS 9 completed
Fri Mar 28 02:31:48 2025: BS 10 completed
Fri Mar 28 02:32:04 2025: BS 11 completed
Fri Mar 28 02:32:20 2025: BS 12 completed
Fri Mar 28 02:32:36 2025: BS 13 completed
Fri Mar 28 02:32:52 2025: BS 14 completed
Fri Mar 28 02:33:08 2025: BS 15 completed
Fri Mar 28 02:33:24 2025: BS 16 completed
Fri Mar 28 02:33:40 2025: BS 17 completed
Fri Mar 28 02:33:56 2025: BS 18 completed
Fri Mar 28 02:34:12 2025: BS 19 completed
Fri Mar 28 02:34:28 2025: BS 20 completed
Fri Mar 28 02:34:44 2025: BS 21 completed
Fri Mar 28 02:35:00 2025: BS 22 completed
Fri Mar 28 02:35:16 2025: BS 23 completed
Fri Mar 28 02:35:32 2025: BS 24 completed
Fri Mar 28 02:35:48 2025: BS 25 completed
Fri Mar 28 02:36:04 2025: BS 26 completed
Fri Mar 28 02:36:20 2025: BS 27 completed
Fri Mar 28 02:36:36 2025: BS 28 completed
Fri Mar 28 02:36:52 2025: BS 29 completed
Fri Mar 28 02:37:08 2025: BS 30 completed
Fri Mar 28 02:37:24 2025: BS 31 completed
Fri Mar 28 02:37:40 2025: BS 32 completed
Fri Mar 28 02:37:56 2025: BS 33 completed
Fri Mar 28 02:38:12 2025: BS 34 completed
Fri Mar 28 02:38:28 2025: BS 35 completed
Fri Mar 28 02:38:44 2025: BS 36 completed
Fri Mar 28 02:39:00 2025: BS 37 completed
Fri Mar 28 02:39:16 2025: BS 38 completed
Fri Mar 28 02:39:32 2025: BS 39 completed
Fri Mar 28 02:39:48 2025: BS 40 completed
Fri Mar 28 02:40:04 2025: BS 41 completed
Fri Mar 28 02:40:20 2025: BS 42 completed
Fri Mar 28 02:40:36 2025: BS 43 completed
Fri Mar 28 02:40:52 2025: BS 44 completed
Fri Mar 28 02:41:08 2025: BS 45 completed
Fri Mar 28 02:41:24 2025: BS 46 completed
Fri Mar 28 02:41:40 2025: BS 47 completed
Fri Mar 28 02:41:56 2025: BS 48 completed
Fri Mar 28 02:42:12 2025: BS 49 completed
Fri Mar 28 02:42:28 2025: BS 50 completed
Fri Mar 28 02:42:44 2025: BS 51 completed
Fri Mar 28 02:43:00 2025: BS 52 completed
Fri Mar 28 02:43:16 2025: BS 53 completed
Fri Mar 28 02:43:32 2025: BS 54 completed
Fri Mar 28 02:43:48 2025: BS 55 completed
Fri Mar 28 02:44:04 2025: BS 56 completed
Fri Mar 28 02:44:20 2025: BS 57 completed
Fri Mar 28 02:44:36 2025: BS 58 completed
Fri Mar 28 02:44:52 2025: BS 59 completed
Fri Mar 28 02:45:08 2025: BS 60 completed
Fri Mar 28 02:45:24 2025: BS 61 completed
Fri Mar 28 02:45:40 2025: BS 62 completed
Fri Mar 28 02:45:56 2025: BS 63 completed
Fri Mar 28 02:46:12 2025: BS 64 completed
Fri Mar 28 02:46:28 2025: BS 65 completed
Fri Mar 28 02:46:44 2025: BS 66 completed
Fri Mar 28 02:47:00 2025: BS 67 completed
Fri Mar 28 02:47:16 2025: BS 68 completed
Fri Mar 28 02:47:32 2025: BS 69 completed
Fri Mar 28 02:47:48 2025: BS 70 completed
Fri Mar 28 02:48:04 2025: BS 71 completed
Fri Mar 28 02:48:20 2025: BS 72 completed
Fri Mar 28 02:48:36 2025: BS 73 completed
Fri Mar 28 02:48:52 2025: BS 74 completed
Fri Mar 28 02:49:08 2025: BS 75 completed
Fri Mar 28 02:49:24 2025: BS 76 completed
Fri Mar 28 02:49:40 2025: BS 77 completed
Fri Mar 28 02:49:56 2025: BS 78 completed
Fri Mar 28 02:50:12 2025: BS 79 completed
Fri Mar 28 02:50:28 2025: BS 80 completed
Fri Mar 28 02:50:44 2025: BS 81 completed
Fri Mar 28 02:51:00 2025: BS 82 completed
Fri Mar 28 02:51:16 2025: BS 83 completed
Fri Mar 28 02:51:32 2025: BS 84 completed
Fri Mar 28 02:51:48 2025: BS 85 completed
Fri Mar 28 02:52:04 2025: BS 86 completed
Fri Mar 28 02:52:20 2025: BS 87 completed
Fri Mar 28 02:52:36 2025: BS 88 completed
Fri Mar 28 02:52:52 2025: BS 89 completed
Fri Mar 28 02:53:08 2025: BS 90 completed
Fri Mar 28 02:53:24 2025: BS 91 completed
Fri Mar 28 02:53:40 2025: BS 92 completed
Fri Mar 28 02:53:56 2025: BS 93 completed
Fri Mar 28 02:54:12 2025: BS 94 completed
Fri Mar 28 02:54:28 2025: BS 95 completed
Fri Mar 28 02:54:44 2025: BS 96 completed
Fri Mar 28 02:55:00 2025: BS 97 completed
Fri Mar 28 02:55:16 2025: BS 98 completed
Fri Mar 28 02:55:32 2025: BS 99 completed
Fri Mar 28 02:55:48 2025: BS 100 completed
Fri Mar 28 02:56:04 2025: BS 101 completed
Fri Mar 28 02:56:20 2025: BS 102 completed
Fri Mar 28 02:56:36 2025: BS 103 completed
Fri Mar 28 02:56:52 2025: BS 104 completed
Fri Mar 28 02:57:08 2025: BS 105 completed
Fri Mar 28 02:57:24 2025: BS 106 completed
Fri Mar 28 02:57:40 2025: BS 107 completed
Fri Mar 28 02:57:56 2025: BS 108 completed
Fri Mar 28 02:58:12 2025: BS 109 completed
Fri Mar 28 02:58:28 2025: BS 110 completed
Fri Mar 28 02:58:44 2025: BS 111 completed
Fri Mar 28 02:59:00 2025: BS 112 completed
Fri Mar 28 02:59:16 2025: BS 113 completed
Fri Mar 28 02:59:32 2025: BS 114 completed
Fri Mar 28 02:59:48 2025: BS 115 completed
Fri Mar 28 03:00:04 2025: BS 116 completed
Fri Mar 28 03:00:20 2025: BS 117 completed
Fri Mar 28 03:00:36 2025: BS 118 completed
Fri Mar 28 03:00:52 2025: BS 119 completed
Fri Mar 28 03:01:08 2025: BS 120 completed
Fri Mar 28 03:01:24 2025: BS 121 completed
Fri Mar 28 03:01:40 2025: BS 122 completed
Fri Mar 28 03:01:56 2025: BS 123 completed
Fri Mar 28 03:02:12 2025: BS 124 completed
