# Supplementary material for: Photochemical Flow Synthesis of Trisubstituted Oxazoles Enabled by High-Power UV–B LED Modules
Source: Org Lett. 2025 Sep 4;27(36):10152–6. doi: 10.1021/acs.orglett.5c03241 (PMC12442076; doi:10.1021/acs.orglett.5c03241)
Supplement: Supplementary file 1 [file ol5c03241_si_001.zip › FID Publication/1s/RC-3-D-54B-P_gHSQCAD_20250328_01.fid/log]

Fri Mar 28 03:03:13 2025: Experiment started
Fri Mar 28 03:03:55 2025: BS 1 completed
Fri Mar 28 03:03:58 2025: BS 1 completed
Fri Mar 28 03:04:00 2025: BS 1 completed
Fri Mar 28 03:04:03 2025: BS 1 completed
Fri Mar 28 03:04:05 2025: BS 1 completed
Fri Mar 28 03:04:07 2025: BS 1 completed
Fri Mar 28 03:04:10 2025: BS 1 completed
Fri Mar 28 03:04:12 2025: BS 1 completed
Fri Mar 28 03:04:15 2025: BS 1 completed
Fri Mar 28 03:04:17 2025: BS 1 completed
Fri Mar 28 03:04:19 2025: BS 1 completed
Fri Mar 28 03:04:22 2025: BS 1 completed
Fri Mar 28 03:04:24 2025: BS 1 completed
Fri Mar 28 03:04:27 2025: BS 1 completed
Fri Mar 28 03:04:29 2025: BS 1 completed
Fri Mar 28 03:04:31 2025: BS 1 completed
Fri Mar 28 03:04:34 2025: BS 1 completed
Fri Mar 28 03:04:36 2025: BS 1 completed
Fri Mar 28 03:04:38 2025: BS 1 completed
Fri Mar 28 03:04:41 2025: BS 1 completed
Fri Mar 28 03:04:43 2025: BS 1 completed
Fri Mar 28 03:04:46 2025: BS 1 completed
Fri Mar 28 03:04:48 2025: BS 1 completed
Fri Mar 28 03:04:50 2025: BS 1 completed
Fri Mar 28 03:04:53 2025: BS 1 completed
Fri Mar 28 03:04:55 2025: BS 1 completed
Fri Mar 28 03:04:58 2025: BS 1 completed
Fri Mar 28 03:05:00 2025: BS 1 completed
Fri Mar 28 03:05:02 2025: BS 1 completed
Fri Mar 28 03:05:05 2025: BS 1 completed
Fri Mar 28 03:05:07 2025: BS 1 completed
Fri Mar 28 03:05:10 2025: BS 1 completed
Fri Mar 28 03:05:12 2025: BS 1 completed
Fri Mar 28 03:05:14 2025: BS 1 completed
Fri Mar 28 03:05:17 2025: BS 1 completed
Fri Mar 28 03:05:19 2025: BS 1 completed
Fri Mar 28 03:05:21 2025: BS 1 completed
Fri Mar 28 03:05:24 2025: BS 1 completed
Fri Mar 28 03:05:26 2025: BS 1 completed
Fri Mar 28 03:05:29 2025: BS 1 completed
Fri Mar 28 03:05:31 2025: BS 1 completed
Fri Mar 28 03:05:33 2025: BS 1 completed
Fri Mar 28 03:05:36 2025: BS 1 completed
Fri Mar 28 03:05:38 2025: BS 1 completed
Fri Mar 28 03:05:41 2025: BS 1 completed
Fri Mar 28 03:05:43 2025: BS 1 completed
Fri Mar 28 03:05:45 2025: BS 1 completed
Fri Mar 28 03:05:48 2025: BS 1 completed
Fri Mar 28 03:05:50 2025: BS 1 completed
Fri Mar 28 03:05:53 2025: BS 1 completed
Fri Mar 28 03:05:55 2025: BS 1 completed
Fri Mar 28 03:05:57 2025: BS 1 completed
Fri Mar 28 03:06:00 2025: BS 1 completed
Fri Mar 28 03:06:02 2025: BS 1 completed
Fri Mar 28 03:06:05 2025: BS 1 completed
Fri Mar 28 03:06:07 2025: BS 1 completed
Fri Mar 28 03:06:09 2025: BS 1 completed
Fri Mar 28 03:06:12 2025: BS 1 completed
Fri Mar 28 03:06:14 2025: BS 1 completed
Fri Mar 28 03:06:16 2025: BS 1 completed
Fri Mar 28 03:06:19 2025: BS 1 completed
Fri Mar 28 03:06:21 2025: BS 1 completed
Fri Mar 28 03:06:24 2025: BS 1 completed
Fri Mar 28 03:06:26 2025: BS 1 completed
Fri Mar 28 03:06:28 2025: BS 1 completed
Fri Mar 28 03:06:31 2025: BS 1 completed
Fri Mar 28 03:06:33 2025: BS 1 completed
Fri Mar 28 03:06:36 2025: BS 1 completed
Fri Mar 28 03:06:38 2025: BS 1 completed
Fri Mar 28 03:06:40 2025: BS 1 completed
Fri Mar 28 03:06:43 2025: BS 1 completed
Fri Mar 28 03:06:45 2025: BS 1 completed
Fri Mar 28 03:06:48 2025: BS 1 completed
Fri Mar 28 03:06:50 2025: BS 1 completed
Fri Mar 28 03:06:52 2025: BS 1 completed
Fri Mar 28 03:06:55 2025: BS 1 completed
Fri Mar 28 03:06:57 2025: BS 1 completed
Fri Mar 28 03:07:00 2025: BS 1 completed
Fri Mar 28 03:07:02 2025: BS 1 completed
Fri Mar 28 03:07:04 2025: BS 1 completed
Fri Mar 28 03:07:07 2025: BS 1 completed
Fri Mar 28 03:07:09 2025: BS 1 completed
Fri Mar 28 03:07:12 2025: BS 1 completed
Fri Mar 28 03:07:14 2025: BS 1 completed
Fri Mar 28 03:07:16 2025: BS 1 completed
Fri Mar 28 03:07:19 2025: BS 1 completed
Fri Mar 28 03:07:21 2025: BS 1 completed
Fri Mar 28 03:07:23 2025: BS 1 completed
Fri Mar 28 03:07:26 2025: BS 1 completed
Fri Mar 28 03:07:28 2025: BS 1 completed
Fri Mar 28 03:07:31 2025: BS 1 completed
Fri Mar 28 03:07:33 2025: BS 1 completed
Fri Mar 28 03:07:35 2025: BS 1 completed
Fri Mar 28 03:07:38 2025: BS 1 completed
Fri Mar 28 03:07:40 2025: BS 1 completed
Fri Mar 28 03:07:43 2025: BS 1 completed
Fri Mar 28 03:07:45 2025: BS 1 completed
Fri Mar 28 03:07:47 2025: BS 1 completed
Fri Mar 28 03:07:50 2025: BS 1 completed
Fri Mar 28 03:07:52 2025: BS 1 completed
Fri Mar 28 03:07:55 2025: BS 1 completed
Fri Mar 28 03:07:57 2025: BS 1 completed
Fri Mar 28 03:07:59 2025: BS 1 completed
Fri Mar 28 03:08:02 2025: BS 1 completed
Fri Mar 28 03:08:04 2025: BS 1 completed
Fri Mar 28 03:08:07 2025: BS 1 completed
Fri Mar 28 03:08:09 2025: BS 1 completed
Fri Mar 28 03:08:11 2025: BS 1 completed
Fri Mar 28 03:08:14 2025: BS 1 completed
Fri Mar 28 03:08:16 2025: BS 1 completed
Fri Mar 28 03:08:19 2025: BS 1 completed
Fri Mar 28 03:08:21 2025: BS 1 completed
Fri Mar 28 03:08:23 2025: BS 1 completed
Fri Mar 28 03:08:26 2025: BS 1 completed
Fri Mar 28 03:08:28 2025: BS 1 completed
Fri Mar 28 03:08:31 2025: BS 1 completed
Fri Mar 28 03:08:33 2025: BS 1 completed
Fri Mar 28 03:08:35 2025: BS 1 completed
Fri Mar 28 03:08:38 2025: BS 1 completed
Fri Mar 28 03:08:40 2025: BS 1 completed
Fri Mar 28 03:08:43 2025: BS 1 completed
Fri Mar 28 03:08:45 2025: BS 1 completed
Fri Mar 28 03:08:47 2025: BS 1 completed
Fri Mar 28 03:08:50 2025: BS 1 completed
Fri Mar 28 03:08:52 2025: BS 1 completed
Fri Mar 28 03:08:55 2025: BS 1 completed
Fri Mar 28 03:08:57 2025: BS 1 completed
Fri Mar 28 03:08:59 2025: BS 1 completed
Fri Mar 28 03:09:02 2025: BS 1 completed
Fri Mar 28 03:09:04 2025: BS 1 completed
Fri Mar 28 03:09:06 2025: BS 1 completed
Fri Mar 28 03:09:09 2025: BS 1 completed
Fri Mar 28 03:09:11 2025: BS 1 completed
Fri Mar 28 03:09:14 2025: BS 1 completed
Fri Mar 28 03:09:16 2025: BS 1 completed
Fri Mar 28 03:09:18 2025: BS 1 completed
Fri Mar 28 03:09:21 2025: BS 1 completed
Fri Mar 28 03:09:23 2025: BS 1 completed
Fri Mar 28 03:09:26 2025: BS 1 completed
Fri Mar 28 03:09:28 2025: BS 1 completed
Fri Mar 28 03:09:30 2025: BS 1 completed
Fri Mar 28 03:09:33 2025: BS 1 completed
Fri Mar 28 03:09:35 2025: BS 1 completed
Fri Mar 28 03:09:38 2025: BS 1 completed
Fri Mar 28 03:09:40 2025: BS 1 completed
Fri Mar 28 03:09:42 2025: BS 1 completed
Fri Mar 28 03:09:45 2025: BS 1 completed
Fri Mar 28 03:09:47 2025: BS 1 completed
Fri Mar 28 03:09:50 2025: BS 1 completed
Fri Mar 28 03:09:52 2025: BS 1 completed
Fri Mar 28 03:09:54 2025: BS 1 completed
Fri Mar 28 03:09:57 2025: BS 1 completed
Fri Mar 28 03:09:59 2025: BS 1 completed
Fri Mar 28 03:10:02 2025: BS 1 completed
Fri Mar 28 03:10:04 2025: BS 1 completed
Fri Mar 28 03:10:06 2025: BS 1 completed
Fri Mar 28 03:10:09 2025: BS 1 completed
Fri Mar 28 03:10:11 2025: BS 1 completed
Fri Mar 28 03:10:14 2025: BS 1 completed
Fri Mar 28 03:10:16 2025: BS 1 completed
Fri Mar 28 03:10:18 2025: BS 1 completed
Fri Mar 28 03:10:21 2025: BS 1 completed
Fri Mar 28 03:10:23 2025: BS 1 completed
Fri Mar 28 03:10:26 2025: BS 1 completed
Fri Mar 28 03:10:28 2025: BS 1 completed
Fri Mar 28 03:10:30 2025: BS 1 completed
Fri Mar 28 03:10:33 2025: BS 1 completed
Fri Mar 28 03:10:35 2025: BS 1 completed
Fri Mar 28 03:10:38 2025: BS 1 completed
Fri Mar 28 03:10:40 2025: BS 1 completed
Fri Mar 28 03:10:42 2025: BS 1 completed
Fri Mar 28 03:10:45 2025: BS 1 completed
Fri Mar 28 03:10:47 2025: BS 1 completed
Fri Mar 28 03:10:50 2025: BS 1 completed
Fri Mar 28 03:10:52 2025: BS 1 completed
Fri Mar 28 03:10:54 2025: BS 1 completed
Fri Mar 28 03:10:57 2025: BS 1 completed
Fri Mar 28 03:10:59 2025: BS 1 completed
Fri Mar 28 03:11:02 2025: BS 1 completed
Fri Mar 28 03:11:04 2025: BS 1 completed
Fri Mar 28 03:11:06 2025: BS 1 completed
Fri Mar 28 03:11:09 2025: BS 1 completed
Fri Mar 28 03:11:11 2025: BS 1 completed
Fri Mar 28 03:11:14 2025: BS 1 completed
Fri Mar 28 03:11:16 2025: BS 1 completed
Fri Mar 28 03:11:18 2025: BS 1 completed
Fri Mar 28 03:11:21 2025: BS 1 completed
Fri Mar 28 03:11:23 2025: BS 1 completed
Fri Mar 28 03:11:26 2025: BS 1 completed
Fri Mar 28 03:11:28 2025: BS 1 completed
Fri Mar 28 03:11:30 2025: BS 1 completed
Fri Mar 28 03:11:33 2025: BS 1 completed
Fri Mar 28 03:11:35 2025: BS 1 completed
Fri Mar 28 03:11:38 2025: BS 1 completed
Fri Mar 28 03:11:40 2025: BS 1 completed
Fri Mar 28 03:11:42 2025: BS 1 completed
Fri Mar 28 03:11:45 2025: BS 1 completed
Fri Mar 28 03:11:47 2025: BS 1 completed
Fri Mar 28 03:11:50 2025: BS 1 completed
Fri Mar 28 03:11:52 2025: BS 1 completed
Fri Mar 28 03:11:54 2025: BS 1 completed
Fri Mar 28 03:11:57 2025: BS 1 completed
Fri Mar 28 03:11:59 2025: BS 1 completed
Fri Mar 28 03:12:02 2025: BS 1 completed
Fri Mar 28 03:12:04 2025: BS 1 completed
Fri Mar 28 03:12:06 2025: BS 1 completed
Fri Mar 28 03:12:09 2025: BS 1 completed
Fri Mar 28 03:12:11 2025: BS 1 completed
Fri Mar 28 03:12:14 2025: BS 1 completed
Fri Mar 28 03:12:16 2025: BS 1 completed
Fri Mar 28 03:12:18 2025: BS 1 completed
Fri Mar 28 03:12:21 2025: BS 1 completed
Fri Mar 28 03:12:23 2025: BS 1 completed
Fri Mar 28 03:12:26 2025: BS 1 completed
Fri Mar 28 03:12:28 2025: BS 1 completed
Fri Mar 28 03:12:30 2025: BS 1 completed
Fri Mar 28 03:12:33 2025: BS 1 completed
Fri Mar 28 03:12:35 2025: BS 1 completed
Fri Mar 28 03:12:38 2025: BS 1 completed
Fri Mar 28 03:12:40 2025: BS 1 completed
Fri Mar 28 03:12:42 2025: BS 1 completed
Fri Mar 28 03:12:45 2025: BS 1 completed
Fri Mar 28 03:12:47 2025: BS 1 completed
Fri Mar 28 03:12:50 2025: BS 1 completed
Fri Mar 28 03:12:52 2025: BS 1 completed
Fri Mar 28 03:12:54 2025: BS 1 completed
Fri Mar 28 03:12:57 2025: BS 1 completed
Fri Mar 28 03:12:59 2025: BS 1 completed
Fri Mar 28 03:13:02 2025: BS 1 completed
Fri Mar 28 03:13:04 2025: BS 1 completed
Fri Mar 28 03:13:06 2025: BS 1 completed
Fri Mar 28 03:13:09 2025: BS 1 completed
Fri Mar 28 03:13:11 2025: BS 1 completed
Fri Mar 28 03:13:14 2025: BS 1 completed
Fri Mar 28 03:13:16 2025: BS 1 completed
Fri Mar 28 03:13:18 2025: BS 1 completed
Fri Mar 28 03:13:21 2025: BS 1 completed
Fri Mar 28 03:13:23 2025: BS 1 completed
Fri Mar 28 03:13:26 2025: BS 1 completed
Fri Mar 28 03:13:28 2025: BS 1 completed
Fri Mar 28 03:13:30 2025: BS 1 completed
Fri Mar 28 03:13:33 2025: BS 1 completed
Fri Mar 28 03:13:35 2025: BS 1 completed
Fri Mar 28 03:13:38 2025: BS 1 completed
Fri Mar 28 03:13:40 2025: BS 1 completed
Fri Mar 28 03:13:42 2025: BS 1 completed
Fri Mar 28 03:13:45 2025: BS 1 completed
Fri Mar 28 03:13:47 2025: BS 1 completed
Fri Mar 28 03:13:50 2025: BS 1 completed
Fri Mar 28 03:13:52 2025: BS 1 completed
Fri Mar 28 03:13:54 2025: BS 1 completed
Fri Mar 28 03:13:57 2025: BS 1 completed
Fri Mar 28 03:13:59 2025: BS 1 completed
Fri Mar 28 03:14:02 2025: BS 1 completed
Fri Mar 28 03:14:04 2025: BS 1 completed
Fri Mar 28 03:14:06 2025: BS 1 completed
Fri Mar 28 03:14:09 2025: BS 1 completed
Fri Mar 28 03:14:11 2025: BS 1 completed
Fri Mar 28 03:14:14 2025: BS 1 completed
Fri Mar 28 03:14:16 2025: BS 1 completed
Fri Mar 28 03:14:18 2025: BS 1 completed
Fri Mar 28 03:14:21 2025: BS 1 completed
Fri Mar 28 03:14:23 2025: BS 1 completed
Fri Mar 28 03:14:26 2025: BS 1 completed
Fri Mar 28 03:14:28 2025: BS 1 completed
Fri Mar 28 03:14:31 2025: BS 1 completed
Fri Mar 28 03:14:33 2025: BS 1 completed
Fri Mar 28 03:14:35 2025: BS 1 completed
Fri Mar 28 03:14:38 2025: BS 1 completed
Fri Mar 28 03:14:40 2025: BS 1 completed
Fri Mar 28 03:14:43 2025: BS 1 completed
Fri Mar 28 03:14:45 2025: BS 1 completed
Fri Mar 28 03:14:47 2025: BS 1 completed
Fri Mar 28 03:14:50 2025: BS 1 completed
Fri Mar 28 03:14:52 2025: BS 1 completed
Fri Mar 28 03:14:55 2025: BS 1 completed
Fri Mar 28 03:14:57 2025: BS 1 completed
Fri Mar 28 03:14:59 2025: BS 1 completed
Fri Mar 28 03:15:02 2025: BS 1 completed
Fri Mar 28 03:15:04 2025: BS 1 completed
Fri Mar 28 03:15:07 2025: BS 1 completed
Fri Mar 28 03:15:09 2025: BS 1 completed
Fri Mar 28 03:15:11 2025: BS 1 completed
Fri Mar 28 03:15:14 2025: BS 1 completed
Fri Mar 28 03:15:16 2025: BS 1 completed
Fri Mar 28 03:15:19 2025: BS 1 completed
Fri Mar 28 03:15:21 2025: BS 1 completed
Fri Mar 28 03:15:23 2025: BS 1 completed
Fri Mar 28 03:15:26 2025: BS 1 completed
Fri Mar 28 03:15:28 2025: BS 1 completed
Fri Mar 28 03:15:31 2025: BS 1 completed
Fri Mar 28 03:15:33 2025: BS 1 completed
Fri Mar 28 03:15:35 2025: BS 1 completed
Fri Mar 28 03:15:38 2025: BS 1 completed
Fri Mar 28 03:15:40 2025: BS 1 completed
Fri Mar 28 03:15:43 2025: BS 1 completed
Fri Mar 28 03:15:45 2025: BS 1 completed
Fri Mar 28 03:15:47 2025: BS 1 completed
Fri Mar 28 03:15:50 2025: BS 1 completed
Fri Mar 28 03:15:52 2025: BS 1 completed
Fri Mar 28 03:15:55 2025: BS 1 completed
Fri Mar 28 03:15:57 2025: BS 1 completed
Fri Mar 28 03:16:00 2025: BS 1 completed
Fri Mar 28 03:16:02 2025: BS 1 completed
Fri Mar 28 03:16:04 2025: BS 1 completed
Fri Mar 28 03:16:07 2025: BS 1 completed
Fri Mar 28 03:16:09 2025: BS 1 completed
Fri Mar 28 03:16:12 2025: BS 1 completed
Fri Mar 28 03:16:14 2025: BS 1 completed
Fri Mar 28 03:16:16 2025: BS 1 completed
Fri Mar 28 03:16:19 2025: BS 1 completed
Fri Mar 28 03:16:21 2025: BS 1 completed
Fri Mar 28 03:16:24 2025: BS 1 completed
Fri Mar 28 03:16:26 2025: BS 1 completed
Fri Mar 28 03:16:28 2025: BS 1 completed
Fri Mar 28 03:16:31 2025: BS 1 completed
Fri Mar 28 03:16:33 2025: BS 1 completed
Fri Mar 28 03:16:36 2025: BS 1 completed
Fri Mar 28 03:16:38 2025: BS 1 completed
Fri Mar 28 03:16:40 2025: BS 1 completed
Fri Mar 28 03:16:43 2025: BS 1 completed
Fri Mar 28 03:16:45 2025: BS 1 completed
Fri Mar 28 03:16:48 2025: BS 1 completed
Fri Mar 28 03:16:50 2025: BS 1 completed
Fri Mar 28 03:16:52 2025: BS 1 completed
Fri Mar 28 03:16:55 2025: BS 1 completed
Fri Mar 28 03:16:57 2025: BS 1 completed
Fri Mar 28 03:17:00 2025: BS 1 completed
Fri Mar 28 03:17:02 2025: BS 1 completed
Fri Mar 28 03:17:04 2025: BS 1 completed
Fri Mar 28 03:17:07 2025: BS 1 completed
Fri Mar 28 03:17:09 2025: BS 1 completed
Fri Mar 28 03:17:12 2025: BS 1 completed
Fri Mar 28 03:17:14 2025: BS 1 completed
Fri Mar 28 03:17:17 2025: BS 1 completed
Fri Mar 28 03:17:19 2025: BS 1 completed
Fri Mar 28 03:17:21 2025: BS 1 completed
Fri Mar 28 03:17:24 2025: BS 1 completed
Fri Mar 28 03:17:26 2025: BS 1 completed
Fri Mar 28 03:17:29 2025: BS 1 completed
Fri Mar 28 03:17:31 2025: BS 1 completed
Fri Mar 28 03:17:33 2025: BS 1 completed
Fri Mar 28 03:17:36 2025: BS 1 completed
Fri Mar 28 03:17:38 2025: BS 1 completed
Fri Mar 28 03:17:41 2025: BS 1 completed
Fri Mar 28 03:17:43 2025: BS 1 completed
Fri Mar 28 03:17:45 2025: BS 1 completed
Fri Mar 28 03:17:48 2025: BS 1 completed
Fri Mar 28 03:17:50 2025: BS 1 completed
Fri Mar 28 03:17:53 2025: BS 1 completed
Fri Mar 28 03:17:55 2025: BS 1 completed
Fri Mar 28 03:17:57 2025: BS 1 completed
Fri Mar 28 03:18:00 2025: BS 1 completed
Fri Mar 28 03:18:02 2025: BS 1 completed
Fri Mar 28 03:18:05 2025: BS 1 completed
Fri Mar 28 03:18:07 2025: BS 1 completed
Fri Mar 28 03:18:10 2025: BS 1 completed
Fri Mar 28 03:18:12 2025: BS 1 completed
Fri Mar 28 03:18:14 2025: BS 1 completed
Fri Mar 28 03:18:17 2025: BS 1 completed
Fri Mar 28 03:18:19 2025: BS 1 completed
Fri Mar 28 03:18:22 2025: BS 1 completed
Fri Mar 28 03:18:24 2025: BS 1 completed
Fri Mar 28 03:18:26 2025: BS 1 completed
Fri Mar 28 03:18:29 2025: BS 1 completed
Fri Mar 28 03:18:31 2025: BS 1 completed
Fri Mar 28 03:18:34 2025: BS 1 completed
Fri Mar 28 03:18:36 2025: BS 1 completed
Fri Mar 28 03:18:38 2025: BS 1 completed
Fri Mar 28 03:18:41 2025: BS 1 completed
Fri Mar 28 03:18:43 2025: BS 1 completed
Fri Mar 28 03:18:46 2025: BS 1 completed
Fri Mar 28 03:18:48 2025: BS 1 completed
Fri Mar 28 03:18:50 2025: BS 1 completed
Fri Mar 28 03:18:53 2025: BS 1 completed
Fri Mar 28 03:18:55 2025: BS 1 completed
Fri Mar 28 03:18:58 2025: BS 1 completed
Fri Mar 28 03:19:00 2025: BS 1 completed
Fri Mar 28 03:19:03 2025: BS 1 completed
Fri Mar 28 03:19:05 2025: BS 1 completed
Fri Mar 28 03:19:07 2025: BS 1 completed
Fri Mar 28 03:19:10 2025: BS 1 completed
Fri Mar 28 03:19:12 2025: BS 1 completed
Fri Mar 28 03:19:15 2025: BS 1 completed
Fri Mar 28 03:19:17 2025: BS 1 completed
Fri Mar 28 03:19:19 2025: BS 1 completed
Fri Mar 28 03:19:22 2025: BS 1 completed
Fri Mar 28 03:19:24 2025: BS 1 completed
Fri Mar 28 03:19:27 2025: BS 1 completed
Fri Mar 28 03:19:29 2025: BS 1 completed
Fri Mar 28 03:19:31 2025: BS 1 completed
Fri Mar 28 03:19:34 2025: BS 1 completed
Fri Mar 28 03:19:36 2025: BS 1 completed
Fri Mar 28 03:19:39 2025: BS 1 completed
Fri Mar 28 03:19:41 2025: BS 1 completed
Fri Mar 28 03:19:44 2025: BS 1 completed
Fri Mar 28 03:19:46 2025: BS 1 completed
Fri Mar 28 03:19:48 2025: BS 1 completed
Fri Mar 28 03:19:51 2025: BS 1 completed
Fri Mar 28 03:19:53 2025: BS 1 completed
Fri Mar 28 03:19:56 2025: BS 1 completed
Fri Mar 28 03:19:58 2025: BS 1 completed
Fri Mar 28 03:20:00 2025: BS 1 completed
Fri Mar 28 03:20:03 2025: BS 1 completed
Fri Mar 28 03:20:05 2025: BS 1 completed
Fri Mar 28 03:20:08 2025: BS 1 completed
Fri Mar 28 03:20:10 2025: BS 1 completed
Fri Mar 28 03:20:12 2025: BS 1 completed
Fri Mar 28 03:20:15 2025: BS 1 completed
Fri Mar 28 03:20:17 2025: BS 1 completed
Fri Mar 28 03:20:20 2025: BS 1 completed
Fri Mar 28 03:20:22 2025: BS 1 completed
Fri Mar 28 03:20:25 2025: BS 1 completed
Fri Mar 28 03:20:27 2025: BS 1 completed
Fri Mar 28 03:20:29 2025: BS 1 completed
Fri Mar 28 03:20:32 2025: BS 1 completed
Fri Mar 28 03:20:34 2025: BS 1 completed
Fri Mar 28 03:20:37 2025: BS 1 completed
Fri Mar 28 03:20:39 2025: BS 1 completed
Fri Mar 28 03:20:41 2025: BS 1 completed
Fri Mar 28 03:20:44 2025: BS 1 completed
Fri Mar 28 03:20:46 2025: BS 1 completed
Fri Mar 28 03:20:49 2025: BS 1 completed
Fri Mar 28 03:20:51 2025: BS 1 completed
Fri Mar 28 03:20:53 2025: BS 1 completed
Fri Mar 28 03:20:56 2025: BS 1 completed
Fri Mar 28 03:20:58 2025: BS 1 completed
Fri Mar 28 03:21:01 2025: BS 1 completed
Fri Mar 28 03:21:03 2025: BS 1 completed
Fri Mar 28 03:21:06 2025: BS 1 completed
Fri Mar 28 03:21:08 2025: BS 1 completed
Fri Mar 28 03:21:10 2025: BS 1 completed
Fri Mar 28 03:21:13 2025: BS 1 completed
Fri Mar 28 03:21:15 2025: BS 1 completed
Fri Mar 28 03:21:18 2025: BS 1 completed
Fri Mar 28 03:21:20 2025: BS 1 completed
Fri Mar 28 03:21:22 2025: BS 1 completed
Fri Mar 28 03:21:25 2025: BS 1 completed
Fri Mar 28 03:21:27 2025: BS 1 completed
Fri Mar 28 03:21:30 2025: BS 1 completed
Fri Mar 28 03:21:32 2025: BS 1 completed
Fri Mar 28 03:21:35 2025: BS 1 completed
Fri Mar 28 03:21:37 2025: BS 1 completed
Fri Mar 28 03:21:39 2025: BS 1 completed
Fri Mar 28 03:21:42 2025: BS 1 completed
Fri Mar 28 03:21:44 2025: BS 1 completed
Fri Mar 28 03:21:47 2025: BS 1 completed
Fri Mar 28 03:21:49 2025: BS 1 completed
Fri Mar 28 03:21:51 2025: BS 1 completed
Fri Mar 28 03:21:54 2025: BS 1 completed
Fri Mar 28 03:21:56 2025: BS 1 completed
Fri Mar 28 03:21:59 2025: BS 1 completed
Fri Mar 28 03:22:01 2025: BS 1 completed
Fri Mar 28 03:22:04 2025: BS 1 completed
Fri Mar 28 03:22:06 2025: BS 1 completed
Fri Mar 28 03:22:08 2025: BS 1 completed
Fri Mar 28 03:22:11 2025: BS 1 completed
Fri Mar 28 03:22:13 2025: BS 1 completed
Fri Mar 28 03:22:16 2025: BS 1 completed
Fri Mar 28 03:22:18 2025: BS 1 completed
Fri Mar 28 03:22:20 2025: BS 1 completed
Fri Mar 28 03:22:23 2025: BS 1 completed
Fri Mar 28 03:22:25 2025: BS 1 completed
Fri Mar 28 03:22:28 2025: BS 1 completed
Fri Mar 28 03:22:30 2025: BS 1 completed
Fri Mar 28 03:22:32 2025: BS 1 completed
Fri Mar 28 03:22:35 2025: BS 1 completed
Fri Mar 28 03:22:37 2025: BS 1 completed
Fri Mar 28 03:22:40 2025: BS 1 completed
Fri Mar 28 03:22:42 2025: BS 1 completed
Fri Mar 28 03:22:45 2025: BS 1 completed
Fri Mar 28 03:22:47 2025: BS 1 completed
Fri Mar 28 03:22:49 2025: BS 1 completed
Fri Mar 28 03:22:52 2025: BS 1 completed
Fri Mar 28 03:22:54 2025: BS 1 completed
Fri Mar 28 03:22:57 2025: BS 1 completed
Fri Mar 28 03:22:59 2025: BS 1 completed
Fri Mar 28 03:23:01 2025: BS 1 completed
Fri Mar 28 03:23:04 2025: BS 1 completed
Fri Mar 28 03:23:06 2025: BS 1 completed
Fri Mar 28 03:23:09 2025: BS 1 completed
Fri Mar 28 03:23:11 2025: BS 1 completed
Fri Mar 28 03:23:14 2025: BS 1 completed
Fri Mar 28 03:23:16 2025: BS 1 completed
Fri Mar 28 03:23:18 2025: BS 1 completed
Fri Mar 28 03:23:21 2025: BS 1 completed
Fri Mar 28 03:23:23 2025: BS 1 completed
Fri Mar 28 03:23:26 2025: BS 1 completed
Fri Mar 28 03:23:28 2025: BS 1 completed
Fri Mar 28 03:23:31 2025: BS 1 completed
Fri Mar 28 03:23:33 2025: BS 1 completed
Fri Mar 28 03:23:35 2025: BS 1 completed
Fri Mar 28 03:23:38 2025: BS 1 completed
Fri Mar 28 03:23:40 2025: BS 1 completed
Fri Mar 28 03:23:43 2025: BS 1 completed
Fri Mar 28 03:23:45 2025: BS 1 completed
Fri Mar 28 03:23:47 2025: BS 1 completed
Fri Mar 28 03:23:50 2025: BS 1 completed
Fri Mar 28 03:23:52 2025: BS 1 completed
Fri Mar 28 03:23:55 2025: BS 1 completed
Fri Mar 28 03:23:57 2025: BS 1 completed
Fri Mar 28 03:24:00 2025: BS 1 completed
Fri Mar 28 03:24:02 2025: BS 1 completed
Fri Mar 28 03:24:04 2025: BS 1 completed
Fri Mar 28 03:24:07 2025: BS 1 completed
Fri Mar 28 03:24:09 2025: BS 1 completed
Fri Mar 28 03:24:12 2025: BS 1 completed
Fri Mar 28 03:24:14 2025: BS 1 completed
Fri Mar 28 03:24:16 2025: BS 1 completed
Fri Mar 28 03:24:19 2025: BS 1 completed
Fri Mar 28 03:24:21 2025: BS 1 completed
Fri Mar 28 03:24:24 2025: BS 1 completed
