# Supplementary material for: Photochemical Flow Synthesis of Trisubstituted Oxazoles Enabled by High-Power UV–B LED Modules
Source: Org Lett. 2025 Sep 4;27(36):10152–6. doi: 10.1021/acs.orglett.5c03241 (PMC12442076; doi:10.1021/acs.orglett.5c03241)
Supplement: Supplementary file 1 [file ol5c03241_si_001.zip › FID Publication/1s/RC-3-D-54B-P_PROTON_20250328_01.fid/log]

Fri Mar 28 02:21:51 2025: Experiment started
Fri Mar 28 02:21:58 2025: BS 1 completed
Fri Mar 28 02:22:02 2025: BS 2 completed
Fri Mar 28 02:22:06 2025: BS 3 completed
Fri Mar 28 02:22:09 2025: BS 4 completed
Fri Mar 28 02:22:13 2025: BS 5 completed
Fri Mar 28 02:22:16 2025: BS 6 completed
Fri Mar 28 02:22:20 2025: BS 7 completed
