# Supplementary material for: Photochemical Flow Synthesis of Trisubstituted Oxazoles Enabled by High-Power UV–B LED Modules
Source: Org Lett. 2025 Sep 4;27(36):10152–6. doi: 10.1021/acs.orglett.5c03241 (PMC12442076; doi:10.1021/acs.orglett.5c03241)
Supplement: Supplementary file 1 [file ol5c03241_si_001.zip › FID Publication/1t/RC-3-D-83A-P_CARBON_20250520_01.fid/log]

Tue May 20 22:45:26 2025: Experiment started
Tue May 20 22:50:06 2025: BS 1 completed
Tue May 20 22:50:22 2025: BS 2 completed
Tue May 20 22:50:39 2025: BS 3 completed
Tue May 20 22:50:55 2025: BS 4 completed
Tue May 20 22:51:11 2025: BS 5 completed
Tue May 20 22:51:28 2025: BS 6 completed
Tue May 20 22:51:44 2025: BS 7 completed
Tue May 20 22:52:01 2025: BS 8 completed
Tue May 20 22:52:17 2025: BS 9 completed
Tue May 20 22:52:33 2025: BS 10 completed
Tue May 20 22:52:50 2025: BS 11 completed
Tue May 20 22:53:06 2025: BS 12 completed
Tue May 20 22:53:23 2025: BS 13 completed
Tue May 20 22:53:39 2025: BS 14 completed
Tue May 20 22:53:55 2025: BS 15 completed
Tue May 20 22:54:12 2025: BS 16 completed
Tue May 20 22:54:28 2025: BS 17 completed
Tue May 20 22:54:44 2025: BS 18 completed
Tue May 20 22:55:01 2025: BS 19 completed
Tue May 20 22:55:17 2025: BS 20 completed
Tue May 20 22:55:34 2025: BS 21 completed
Tue May 20 22:55:50 2025: BS 22 completed
Tue May 20 22:56:06 2025: BS 23 completed
Tue May 20 22:56:23 2025: BS 24 completed
Tue May 20 22:56:39 2025: BS 25 completed
Tue May 20 22:56:56 2025: BS 26 completed
Tue May 20 22:57:12 2025: BS 27 completed
Tue May 20 22:57:28 2025: BS 28 completed
Tue May 20 22:57:45 2025: BS 29 completed
Tue May 20 22:58:01 2025: BS 30 completed
Tue May 20 22:58:18 2025: BS 31 completed
Tue May 20 22:58:34 2025: BS 32 completed
Tue May 20 22:58:50 2025: BS 33 completed
Tue May 20 22:59:07 2025: BS 34 completed
Tue May 20 22:59:23 2025: BS 35 completed
Tue May 20 22:59:39 2025: BS 36 completed
Tue May 20 22:59:56 2025: BS 37 completed
Tue May 20 23:00:12 2025: BS 38 completed
Tue May 20 23:00:29 2025: BS 39 completed
Tue May 20 23:00:45 2025: BS 40 completed
Tue May 20 23:01:01 2025: BS 41 completed
Tue May 20 23:01:18 2025: BS 42 completed
Tue May 20 23:01:34 2025: BS 43 completed
Tue May 20 23:01:51 2025: BS 44 completed
Tue May 20 23:02:07 2025: BS 45 completed
Tue May 20 23:02:23 2025: BS 46 completed
Tue May 20 23:02:40 2025: BS 47 completed
Tue May 20 23:02:56 2025: BS 48 completed
Tue May 20 23:03:13 2025: BS 49 completed
Tue May 20 23:03:29 2025: BS 50 completed
Tue May 20 23:03:45 2025: BS 51 completed
Tue May 20 23:04:02 2025: BS 52 completed
Tue May 20 23:04:18 2025: BS 53 completed
Tue May 20 23:04:34 2025: BS 54 completed
Tue May 20 23:04:51 2025: BS 55 completed
Tue May 20 23:05:07 2025: BS 56 completed
Tue May 20 23:05:24 2025: BS 57 completed
Tue May 20 23:05:40 2025: BS 58 completed
Tue May 20 23:05:56 2025: BS 59 completed
Tue May 20 23:06:13 2025: BS 60 completed
Tue May 20 23:06:29 2025: BS 61 completed
Tue May 20 23:06:46 2025: BS 62 completed
Tue May 20 23:07:02 2025: BS 63 completed
Tue May 20 23:07:18 2025: BS 64 completed
Tue May 20 23:07:35 2025: BS 65 completed
Tue May 20 23:07:51 2025: BS 66 completed
Tue May 20 23:08:08 2025: BS 67 completed
Tue May 20 23:08:24 2025: BS 68 completed
Tue May 20 23:08:40 2025: BS 69 completed
Tue May 20 23:08:57 2025: BS 70 completed
Tue May 20 23:09:13 2025: BS 71 completed
Tue May 20 23:09:29 2025: BS 72 completed
Tue May 20 23:09:46 2025: BS 73 completed
Tue May 20 23:10:02 2025: BS 74 completed
Tue May 20 23:10:19 2025: BS 75 completed
Tue May 20 23:10:35 2025: BS 76 completed
Tue May 20 23:10:51 2025: BS 77 completed
Tue May 20 23:11:08 2025: BS 78 completed
Tue May 20 23:11:24 2025: BS 79 completed
Tue May 20 23:11:41 2025: BS 80 completed
Tue May 20 23:11:57 2025: BS 81 completed
Tue May 20 23:12:13 2025: BS 82 completed
Tue May 20 23:12:30 2025: BS 83 completed
Tue May 20 23:12:46 2025: BS 84 completed
Tue May 20 23:13:03 2025: BS 85 completed
Tue May 20 23:13:19 2025: BS 86 completed
Tue May 20 23:13:35 2025: BS 87 completed
Tue May 20 23:13:52 2025: BS 88 completed
Tue May 20 23:14:08 2025: BS 89 completed
Tue May 20 23:14:24 2025: BS 90 completed
Tue May 20 23:14:41 2025: BS 91 completed
Tue May 20 23:14:57 2025: BS 92 completed
Tue May 20 23:15:14 2025: BS 93 completed
Tue May 20 23:15:30 2025: BS 94 completed
Tue May 20 23:15:46 2025: BS 95 completed
Tue May 20 23:16:03 2025: BS 96 completed
Tue May 20 23:16:19 2025: BS 97 completed
Tue May 20 23:16:36 2025: BS 98 completed
Tue May 20 23:16:52 2025: BS 99 completed
Tue May 20 23:17:08 2025: BS 100 completed
Tue May 20 23:17:25 2025: BS 101 completed
Tue May 20 23:17:41 2025: BS 102 completed
Tue May 20 23:17:58 2025: BS 103 completed
Tue May 20 23:18:14 2025: BS 104 completed
Tue May 20 23:18:30 2025: BS 105 completed
Tue May 20 23:18:47 2025: BS 106 completed
Tue May 20 23:19:03 2025: BS 107 completed
Tue May 20 23:19:19 2025: BS 108 completed
Tue May 20 23:19:36 2025: BS 109 completed
Tue May 20 23:19:52 2025: BS 110 completed
Tue May 20 23:20:09 2025: BS 111 completed
Tue May 20 23:20:25 2025: BS 112 completed
Tue May 20 23:20:41 2025: BS 113 completed
Tue May 20 23:20:58 2025: BS 114 completed
Tue May 20 23:21:14 2025: BS 115 completed
Tue May 20 23:21:31 2025: BS 116 completed
Tue May 20 23:21:47 2025: BS 117 completed
Tue May 20 23:22:03 2025: BS 118 completed
Tue May 20 23:22:20 2025: BS 119 completed
Tue May 20 23:22:36 2025: BS 120 completed
Tue May 20 23:22:53 2025: BS 121 completed
Tue May 20 23:23:09 2025: BS 122 completed
Tue May 20 23:23:25 2025: BS 123 completed
Tue May 20 23:23:42 2025: BS 124 completed
Tue May 20 23:23:58 2025: BS 125 completed
Tue May 20 23:24:14 2025: BS 126 completed
Tue May 20 23:24:31 2025: BS 127 completed
Tue May 20 23:24:47 2025: BS 128 completed
Tue May 20 23:25:04 2025: BS 129 completed
Tue May 20 23:25:20 2025: BS 130 completed
Tue May 20 23:25:36 2025: BS 131 completed
Tue May 20 23:25:53 2025: BS 132 completed
Tue May 20 23:26:09 2025: BS 133 completed
Tue May 20 23:26:26 2025: BS 134 completed
Tue May 20 23:26:42 2025: BS 135 completed
Tue May 20 23:26:58 2025: BS 136 completed
Tue May 20 23:27:15 2025: BS 137 completed
Tue May 20 23:27:31 2025: BS 138 completed
Tue May 20 23:27:48 2025: BS 139 completed
Tue May 20 23:28:04 2025: BS 140 completed
Tue May 20 23:28:20 2025: BS 141 completed
Tue May 20 23:28:37 2025: BS 142 completed
Tue May 20 23:28:53 2025: BS 143 completed
Tue May 20 23:29:09 2025: BS 144 completed
Tue May 20 23:29:26 2025: BS 145 completed
Tue May 20 23:29:42 2025: BS 146 completed
Tue May 20 23:29:59 2025: BS 147 completed
Tue May 20 23:30:15 2025: BS 148 completed
Tue May 20 23:30:31 2025: BS 149 completed
Tue May 20 23:30:48 2025: BS 150 completed
Tue May 20 23:31:04 2025: BS 151 completed
Tue May 20 23:31:21 2025: BS 152 completed
Tue May 20 23:31:37 2025: BS 153 completed
Tue May 20 23:31:53 2025: BS 154 completed
Tue May 20 23:32:10 2025: BS 155 completed
Tue May 20 23:32:26 2025: BS 156 completed
Tue May 20 23:32:43 2025: BS 157 completed
Tue May 20 23:32:59 2025: BS 158 completed
Tue May 20 23:33:15 2025: BS 159 completed
Tue May 20 23:33:32 2025: BS 160 completed
Tue May 20 23:33:48 2025: BS 161 completed
Tue May 20 23:34:04 2025: BS 162 completed
Tue May 20 23:34:21 2025: BS 163 completed
Tue May 20 23:34:37 2025: BS 164 completed
Tue May 20 23:34:54 2025: BS 165 completed
Tue May 20 23:35:10 2025: BS 166 completed
Tue May 20 23:35:26 2025: BS 167 completed
Tue May 20 23:35:43 2025: BS 168 completed
Tue May 20 23:35:59 2025: BS 169 completed
Tue May 20 23:36:16 2025: BS 170 completed
Tue May 20 23:36:32 2025: BS 171 completed
Tue May 20 23:36:48 2025: BS 172 completed
Tue May 20 23:37:05 2025: BS 173 completed
Tue May 20 23:37:21 2025: BS 174 completed
Tue May 20 23:37:38 2025: BS 175 completed
Tue May 20 23:37:54 2025: BS 176 completed
Tue May 20 23:38:10 2025: BS 177 completed
Tue May 20 23:38:27 2025: BS 178 completed
Tue May 20 23:38:43 2025: BS 179 completed
Tue May 20 23:38:59 2025: BS 180 completed
Tue May 20 23:39:16 2025: BS 181 completed
Tue May 20 23:39:32 2025: BS 182 completed
Tue May 20 23:39:49 2025: BS 183 completed
Tue May 20 23:40:05 2025: BS 184 completed
Tue May 20 23:40:21 2025: BS 185 completed
Tue May 20 23:40:38 2025: BS 186 completed
Tue May 20 23:40:54 2025: BS 187 completed
Tue May 20 23:41:11 2025: BS 188 completed
Tue May 20 23:41:27 2025: BS 189 completed
Tue May 20 23:41:43 2025: BS 190 completed
Tue May 20 23:42:00 2025: BS 191 completed
Tue May 20 23:42:16 2025: BS 192 completed
Tue May 20 23:42:33 2025: BS 193 completed
Tue May 20 23:42:49 2025: BS 194 completed
Tue May 20 23:43:05 2025: BS 195 completed
Tue May 20 23:43:22 2025: BS 196 completed
Tue May 20 23:43:38 2025: BS 197 completed
Tue May 20 23:43:54 2025: BS 198 completed
Tue May 20 23:44:11 2025: BS 199 completed
Tue May 20 23:44:27 2025: BS 200 completed
Tue May 20 23:44:44 2025: BS 201 completed
Tue May 20 23:45:00 2025: BS 202 completed
Tue May 20 23:45:16 2025: BS 203 completed
Tue May 20 23:45:33 2025: BS 204 completed
Tue May 20 23:45:49 2025: BS 205 completed
Tue May 20 23:46:06 2025: BS 206 completed
Tue May 20 23:46:22 2025: BS 207 completed
Tue May 20 23:46:38 2025: BS 208 completed
Tue May 20 23:46:55 2025: BS 209 completed
Tue May 20 23:47:11 2025: BS 210 completed
Tue May 20 23:47:28 2025: BS 211 completed
Tue May 20 23:47:44 2025: BS 212 completed
Tue May 20 23:48:00 2025: BS 213 completed
Tue May 20 23:48:17 2025: BS 214 completed
Tue May 20 23:48:33 2025: BS 215 completed
Tue May 20 23:48:49 2025: BS 216 completed
Tue May 20 23:49:06 2025: BS 217 completed
Tue May 20 23:49:22 2025: BS 218 completed
Tue May 20 23:49:39 2025: BS 219 completed
Tue May 20 23:49:55 2025: BS 220 completed
Tue May 20 23:50:11 2025: BS 221 completed
Tue May 20 23:50:28 2025: BS 222 completed
Tue May 20 23:50:44 2025: BS 223 completed
Tue May 20 23:51:01 2025: BS 224 completed
Tue May 20 23:51:17 2025: BS 225 completed
Tue May 20 23:51:33 2025: BS 226 completed
Tue May 20 23:51:50 2025: BS 227 completed
Tue May 20 23:52:06 2025: BS 228 completed
Tue May 20 23:52:23 2025: BS 229 completed
Tue May 20 23:52:39 2025: BS 230 completed
Tue May 20 23:52:55 2025: BS 231 completed
Tue May 20 23:53:12 2025: BS 232 completed
Tue May 20 23:53:28 2025: BS 233 completed
Tue May 20 23:53:44 2025: BS 234 completed
Tue May 20 23:54:01 2025: BS 235 completed
Tue May 20 23:54:17 2025: BS 236 completed
Tue May 20 23:54:34 2025: BS 237 completed
Tue May 20 23:54:50 2025: BS 238 completed
Tue May 20 23:55:06 2025: BS 239 completed
Tue May 20 23:55:23 2025: BS 240 completed
Tue May 20 23:55:39 2025: BS 241 completed
Tue May 20 23:55:56 2025: BS 242 completed
Tue May 20 23:56:12 2025: BS 243 completed
Tue May 20 23:56:28 2025: BS 244 completed
Tue May 20 23:56:45 2025: BS 245 completed
Tue May 20 23:57:01 2025: BS 246 completed
Tue May 20 23:57:18 2025: BS 247 completed
Tue May 20 23:57:34 2025: BS 248 completed
Tue May 20 23:57:50 2025: BS 249 completed
